# Supplementary material for: Comparative Proteomic and Metabolomic Analysis of Human Osteoblasts, Differentiated from Dental Pulp Stem Cells, Hinted Crucial Signaling Pathways Promoting Osteogenesis
Source: Int J Mol Sci. 2021 Jul 24;22(15):7908. doi: 10.3390/ijms22157908 (PMC8347416; doi:10.3390/ijms22157908)
Supplement: Supplementary file 1 [file ijms-22-07908-s001.zip]

Archive with 3 entries (3 files):
- Appendix A, Supplementary figures, Figure S1-S3.pdf
- Appendix C, Original images for blots.pdf
- Appendix B, Supplementary tables, Table S1-S8.xlsx
