# Supplementary material for: Comparative Proteomic and Metabolomic Analysis of Human Osteoblasts, Differentiated from Dental Pulp Stem Cells, Hinted Crucial Signaling Pathways Promoting Osteogenesis
Source: Int J Mol Sci. 2021 Jul 24;22(15):7908. doi: 10.3390/ijms22157908 (PMC8347416; doi:10.3390/ijms22157908)
Supplement: Supplementary file 1 [file ijms-22-07908-s001.zip › Appendix B, Supplementary tables, Table S1-S8.xlsx]

## Sheet: Cover page
Comparative proteomic and metabolomic analysis of human osteoblastic cells differentiated from dental pulp stem cells, hinted crucial signaling pathways promoting osteogenesis
Slavomíra Nováková1*#, Maksym Danchenko2#, Terézia Okajčeková1, Eva Baranovičová1, Andrej Kováč3, Marián Grendár1, Gábor Beke4, Janka Pálešová1, Ján Strnádel1, Mária Janíčková5, Erika Halašová1,6, Henrieta Škovierová1*
1	Biomedical Centre Martin, Jessenius Faculty of Medicine in Martin, Comenius University in Bratislava (JFM CU), Malá Hora 4C, 036 01 Martin, Slovak Republic
2	Plant Science and Biodiversity Center, Slovak Academy of Sciences; Dúbravská cesta 9, 845 23 Bratislava, Slovak Republic
3	Institute of Neuroimmunology, Slovak Academy of Sciences; Dúbravská cesta 9, 845 23 Bratislava, Slovak Republic
4	Institute of Molecular Biology, Slovak Academy of Sciences; Dúbravská cesta 21, 845 51 Bratislava, Slovak Republic
5	Department of Stomatology and Maxillofacial Surgery, University Hospital in Martin and JFM CU, Kollárova 2, 036 01 Martin, Slovak Republic
6	Department of Medical Biology, Jessenius Faculty of Medicine in Martin, Comenius University in Bratislava (JFM CU), Malá Hora 4, 036 01 Martin, Slovak Republic
Corresponding authors
*telephone: +421432633904, email: henrieta.skovierova@uniba.sk
*telephone: +421432633904, email: slavomira.novakova@uniba.sk
Table of content
Table S1. Full list of identified and quantified proteins. Table shows identification details, quantitative measures, and statistic scores.
Table S2. List of significantly affected proteins identified using comprehensive reverse phase UHPLC profiling and direct label-free mass spectrometry quantification (adjusted P ≤ 0.01 and at least 1-fold of log2 transformed ratio)
Table S3. Functional categorization of differentially abundant statistically significant proteins by GOTermFinder.
Table S4. Structured list of all metabolic and signaling pathways annotated with KEGG.
Table S5. Chemical shifts (in ppm, related to TMS-d4 peak at 0.000 ppm), J couplings (in Hz) and multiplicities for the pool of metabolites identified in cell lysates.
Table S6. List of all quantified metabolites. Highlights and bold indicate statistically significant metabolites (adjusted P ≤ 0.05 and at least 1-fold of log2 transformed ratio)
Table S7. List of all identified pathways through MetaboAnalyst.
Table S8. Enrichment analysis of differentially abundant statistically significant proteins.

## Sheet: Table S1
Table S1. Full list of identified and quantified proteins. Table shows identification details, quantitative measures, and statistic scores.
Accession	Peptides	Unique	Confidence score	ANOVA P	q Value	Fold change	Mass, Da	Description	Normalized abundance
									CTRL1	CTRL2	CTRL3	DIFF1	DIFF2	DIFF3
P11177;C9J634;F8WF02	5	3	64.735	1.2019e-07	5.93731e-05	2.81571	39575.7	Pyruvate dehydrogenase E1 component subunit beta_ mitochondrial OS=Homo sapiens OX=9606 GN=PDHB PE=1 SV=3	16193.5	15940.9	15956.2	44315.2	45031.5	46062.5
P04179;F5GYZ5;F5H4R2;F5H3C5;G8JLJ2;F5GXZ9;G5E9P6	21	18	296.439	3.99097e-07	0.000116057	9.02734	24921.3	Superoxide dismutase [Mn]_ mitochondrial OS=Homo sapiens OX=9606 GN=SOD2 PE=1 SV=3	202404	204136	213194	1.75383e+06	1.94979e+06	1.89093e+06
P68366;C9JEV8;C9JJQ8;C9JQ00;C9JDL2	28	5	460.36	2.52284e-06	0.000282698	5.02216	50665.8	Tubulin alpha-4A chain OS=Homo sapiens OX=9606 GN=TUBA4A PE=1 SV=1	161155	142905	144058	29066.3	30466.3	29695.6
A6XGL2;P01308;C9JNR5;F8WCM5	3	2	29.6217	2.57522e-06	0.000282698	6.24083	11301	Insulin OS=Homo sapiens OX=9606 GN=INS PE=1 SV=1	62414.9	68684.7	64720.4	387051	438000	397029
Q9Y2K3	8	3	59.5159	4.17404e-06	0.00041239	11.4015	226045	Myosin-15 OS=Homo sapiens OX=9606 GN=MYH15 PE=1 SV=5	69974.8	66993.5	68665	5208.45	6412.15	6415.08
P43490;A0A0C4DFS8;C9JG65;C9JF35;Q9H3S7	29	27	397.631	4.79779e-06	0.000422552	6.8288	55806.3	Nicotinamide phosphoribosyltransferase OS=Homo sapiens OX=9606 GN=NAMPT PE=1 SV=1	109270	97797.2	107169	664831	778461	702565
P21796;C9JI87	18	16	248.403	5.50632e-06	0.000422552	2.26431	30886.7	Voltage-dependent anion-selective channel protein 1 OS=Homo sapiens OX=9606 GN=VDAC1 PE=1 SV=2	219143	217206	219729	470685	506747	508132
Q12805;A0A0U1RQV3;C9J4J8;C9JPZ9;C9JQX7;C9JUM4;Q580Q6	4	4	35.4072	6.0235e-06	0.000422552	1.79455	56921.7	EGF-containing fibulin-like extracellular matrix protein 1 OS=Homo sapiens OX=9606 GN=EFEMP1 PE=1 SV=2	40206.8	38108.2	40048.2	22242.4	21988.5	21726.2
Q96N66;A9C4B8;M0R1Z5;A0A0G2JNX6;C9J4E9;H7C2M4	7	6	54.8106	7.09511e-06	0.000422552	1.49974	53449.4	Lysophospholipid acyltransferase 7 OS=Homo sapiens OX=9606 GN=MBOAT7 PE=1 SV=2	28530.4	28914.4	27846.9	43236.4	42116.9	42562.2
A0A3B3IUB5;Q8TCT9;A0A075B6F6;A0A0S2Z6F0;A0A3B3IT72	5	3	60.7321	7.86473e-06	0.000422552	2.32047	46599	Minor histocompatibility antigen H13 OS=Homo sapiens OX=9606 GN=HM13 PE=1 SV=1	68146.3	63398	62941	146517	152285	152496
Q14571	2	2	12.7203	8.47664e-06	0.000422552	30.2565	311258	Inositol 1_4_5-trisphosphate receptor type 2 OS=Homo sapiens OX=9606 GN=ITPR2 PE=1 SV=2	2479.91	2279.04	2495.09	58055.2	85055.2	76370.9
B0YIW2;P02656	2	2	25.9192	8.59225e-06	0.000422552	4.52077	12872.6	Apolipoprotein C-III OS=Homo sapiens OX=9606 GN=APOC3 PE=1 SV=1	19875	20834.3	18592.1	95703.9	83171.7	89212
P11021;O95399;Q5H8X8	47	38	723.689	9.09963e-06	0.000422552	3.3772	72447.1	Endoplasmic reticulum chaperone BiP OS=Homo sapiens OX=9606 GN=HSPA5 PE=1 SV=2	679671	738823	737490	2.29117e+06	2.56652e+06	2.42351e+06
Q13586;E9PNJ4;G0XQ39;E9PIQ8;E9PJ19;E9PMB4;E9PN27;E9PR07;E9PR09;E9PRE4;E9PRZ7	7	5	54.7239	9.33403e-06	0.000422552	1.676	77708.7	Stromal interaction molecule 1 OS=Homo sapiens OX=9606 GN=STIM1 PE=1 SV=3	22334.1	22851.8	21570.2	37289.3	37766.2	36827.5
P20618	9	7	109.907	9.35705e-06	0.000422552	1.5441	26717.5	Proteasome subunit beta type-1 OS=Homo sapiens OX=9606 GN=PSMB1 PE=1 SV=2	132639	134537	128454	201001	203967	205926
Q13637;O14966;P57729	6	4	54.424	1.01702e-05	0.000422552	1.81475	25225.4	Ras-related protein Rab-32 OS=Homo sapiens OX=9606 GN=RAB32 PE=1 SV=3	33651.7	33447.6	33195.4	58227.7	61254.3	62527.3
P53041	2	1	20.2187	1.01756e-05	0.000422552	2.25352	57449	Serine/threonine-protein phosphatase 5 OS=Homo sapiens OX=9606 GN=PPP5C PE=1 SV=1	246009	224120	233875	101870	106029	104502
P21980;A2A299;A2A2A0;A0A087WVS3;A0A087WVW4;A0A087WZC4;H3BM69;H3BM95;O43548	35	31	423.341	1.06923e-05	0.000422552	2.44308	78469.5	Protein-glutamine gamma-glutamyltransferase 2 OS=Homo sapiens OX=9606 GN=TGM2 PE=1 SV=2	218122	214974	229951	516502	564212	539161
P35555;H0YND0;F6U495;Q9Y4B5	157	143	2083.62	1.2622e-05	0.000479631	1.47217	332885	Fibrillin-1 OS=Homo sapiens OX=9606 GN=FBN1 PE=1 SV=4	694165	719653	717054	490942	475609	480880
A2VDJ0;H0Y2M0	5	3	45.5937	1.34247e-05	0.000491239	2.76959	181963	Transmembrane protein 131-like OS=Homo sapiens OX=9606 GN=TMEM131L PE=1 SV=2	34437.1	37341.4	33969	12096	12871.7	13214
P26022	17	16	237.15	1.61339e-05	0.000531335	3.31586	42546	Pentraxin-related protein PTX3 OS=Homo sapiens OX=9606 GN=PTX3 PE=1 SV=3	256965	244468	271380	824377	817700	920463
P10809;E7ESH4;E7EXB4;C9JL25;C9JCQ4;C9JL19;C9J0S9	41	41	604.738	1.75759e-05	0.000539093	2.82103	61225.9	60 kDa heat shock protein_ mitochondrial OS=Homo sapiens OX=9606 GN=HSPD1 PE=1 SV=2	304911	268720	278871	769303	809549	826085
Q99250;A0A1W2PPJ3;A0A286YEQ8;A0A286YF26;P35498	2	1	13.1026	1.83318e-05	0.000539093	13.2269	230142	Sodium channel protein type 2 subunit alpha OS=Homo sapiens OX=9606 GN=SCN2A PE=1 SV=3	1682.63	1642.95	1301.02	20695.1	17804.1	22696.7
P33176;Q5TDP6	28	22	236.693	1.8535e-05	0.000539093	1.39858	110426	Kinesin-1 heavy chain OS=Homo sapiens OX=9606 GN=KIF5B PE=1 SV=1	159795	160513	162358	116447	112002	116663
Q8N183;H0YA50	4	2	27.5622	1.9067e-05	0.000539093	7.83609	19856.4	NADH dehydrogenase [ubiquinone] 1 alpha subcomplex assembly factor 2 OS=Homo sapiens OX=9606 GN=NDUFAF2 PE=1 SV=1	62242.8	63028.9	52355.5	494274	407180	490448
V9GYM3;P02652;V9GYG9;V9GYE3;V9GYC1;V9GYS1	6	4	78.9362	1.98301e-05	0.000539093	35.2761	15085.4	Apolipoprotein A-II OS=Homo sapiens OX=9606 GN=APOA2 PE=1 SV=1	16612.9	24135	19072.7	584504	681771	843958
P48723	2	1	13.7523	1.99368e-05	0.000539093	4.73884	51984.6	Heat shock 70 kDa protein 13 OS=Homo sapiens OX=9606 GN=HSPA13 PE=1 SV=1	8115.06	9302.27	7906.11	36621.3	42111.9	41270.5
Q15758;M0QXM4;M0QX44;M0R144	8	8	83.8092	2.0189e-05	0.000539093	2.28906	57054.6	Neutral amino acid transporter B(0) OS=Homo sapiens OX=9606 GN=SLC1A5 PE=1 SV=2	47077.6	49796.2	50059	109739	107848	118751
Q9NUJ1	2	2	12.8254	2.35566e-05	0.000599891	4.10118	34274.7	Mycophenolic acid acyl-glucuronide esterase_ mitochondrial OS=Homo sapiens OX=9606 GN=ABHD10 PE=1 SV=1	2681.36	2616.04	2443.38	9425.38	11085.3	11235.6
Q8IYA2;A2RUR9;C9JT67	3	1	18.2656	2.36802e-05	0.000599891	2.01218	144195	Putative coiled-coil domain-containing protein 144C OS=Homo sapiens OX=9606 GN=CCDC144CP PE=5 SV=3	311855	340236	314360	160958	163541	155803
Q14315	87	57	947.43	2.57534e-05	0.000624264	1.77912	293589	Filamin-C OS=Homo sapiens OX=9606 GN=FLNC PE=1 SV=3	248256	254492	267356	145178	140255	147424
P02790;Q9BS19	25	22	365.971	2.6338e-05	0.000624264	3.46156	52417.8	Hemopexin OS=Homo sapiens OX=9606 GN=HPX PE=1 SV=2	426213	443715	438682	1.37712e+06	1.48526e+06	1.66744e+06
P35232;C9JW96;C9JZ20;E7ESE2;E9PCW0;D6RBK0	16	14	219.351	2.67639e-05	0.000624264	2.44314	29861.1	Prohibitin OS=Homo sapiens OX=9606 GN=PHB PE=1 SV=1	121190	119071	121202	283052	281284	318769
P00738;H0Y300;J3QR68;A0A0C4DGL8;J3QLC9;A0A087WU08;H3BS21;P00739;J3KRH2;J3KTC3;H3BMJ7;J3KSV1;J3QQI8	39	28	576.189	2.90053e-05	0.000629721	8.47124	45889.7	Haptoglobin OS=Homo sapiens OX=9606 GN=HP PE=1 SV=1	351633	331532	346675	2.39311e+06	2.98201e+06	3.3489e+06
P17931;G3V3R6	9	6	137.184	2.90688e-05	0.000629721	1.7243	26209.4	Galectin-3 OS=Homo sapiens OX=9606 GN=LGALS3 PE=1 SV=5	369296	383365	376617	225710	220545	208665
P25705;K7ENJ4;K7ERX7;K7ESA0	28	16	358.963	2.93194e-05	0.000629721	1.90672	59864.8	ATP synthase subunit alpha_ mitochondrial OS=Homo sapiens OX=9606 GN=ATP5F1A PE=1 SV=1	303347	290982	301654	594523	572951	540916
O43296	4	1	28.2195	3.10297e-05	0.000634208	7.16095	72639.7	Zinc finger protein 264 OS=Homo sapiens OX=9606 GN=ZNF264 PE=1 SV=1	7538.17	5731.86	6592.55	47994.9	42966.5	51273.6
Q96QD8;F8VUY8	3	3	35.3827	3.1596e-05	0.000634208	3.99362	56368.3	Sodium-coupled neutral amino acid transporter 2 OS=Homo sapiens OX=9606 GN=SLC38A2 PE=1 SV=2	5664.12	6477.17	5684.39	23872.2	21628.7	25688.1
E9PK45	3	2	29.6538	3.17208e-05	0.000634208	3.40153	11831.4	Ferritin heavy chain OS=Homo sapiens OX=9606 GN=FTH1 PE=1 SV=1	3779.43	3638.51	3311.97	13171.9	11997.8	11328.3
A0A087WT59;P02766;A0A087WV45	6	5	61.487	3.2096e-05	0.000634208	5.70688	20373.7	Transthyretin OS=Homo sapiens OX=9606 GN=TTR PE=1 SV=1	10459.4	7973.02	9320.32	50697.9	51685.9	55997.7
P49720;A0A087WUL2;A0A087WXQ8;A0A087WY10	7	7	102.585	3.43115e-05	0.000657393	1.72047	23234.1	Proteasome subunit beta type-3 OS=Homo sapiens OX=9606 GN=PSMB3 PE=1 SV=2	128630	124564	125071	207469	217411	225912
Q8N436	4	3	32.7623	3.56342e-05	0.000664266	6.80029	86497.4	Inactive carboxypeptidase-like protein X2 OS=Homo sapiens OX=9606 GN=CPXM2 PE=2 SV=3	48328.8	46126.4	47388.8	8311.43	6396.18	6150.93
Q8N841	2	1	12.9819	3.68272e-05	0.000673793	4.50733	97655.3	Tubulin polyglutamylase TTLL6 OS=Homo sapiens OX=9606 GN=TTLL6 PE=1 SV=2	14210.1	11908.9	11608.6	52992.1	56128.8	60929.9
P29966;Q0D2K5	12	11	142.499	3.94553e-05	0.000675312	4.51956	31725.8	Myristoylated alanine-rich C-kinase substrate OS=Homo sapiens OX=9606 GN=MARCKS PE=1 SV=4	460960	427375	408467	107195	95131.5	84604
Q5JXI8;Q13642;A0A0D9SFZ9;Q5JXH7;Q5JXH8;Q5JXI3;A0A0D9SFB0;A0A0D9SFI6;Q5JXI2;A0A0D9SGB2;Q5JXI0;A0A0D9SG53;A0A0D9SGD1;A0A0D9SEY7;A0A0D9SGC5	15	4	159.499	3.97627e-05	0.000675312	3.14897	30985.5	Four and a half LIM domains protein 1 (Fragment) OS=Homo sapiens OX=9606 GN=FHL1 PE=1 SV=1	195172	233552	206860	70467.1	64828.3	66543.1
P12110;H7C0M5;C9JH44	32	30	420.382	4.17107e-05	0.000675312	1.91677	109777	Collagen alpha-2(VI) chain OS=Homo sapiens OX=9606 GN=COL6A2 PE=1 SV=4	990451	1.02723e+06	985237	548378	525291	492985
Q9UIJ7	8	5	77.257	4.22958e-05	0.000675312	2.19819	25565.4	GTP:AMP phosphotransferase AK3_ mitochondrial OS=Homo sapiens OX=9606 GN=AK3 PE=1 SV=4	45392	49375.7	49577	101021	104747	111529
P42830	8	5	89.0976	4.23149e-05	0.000675312	4.11357	12257.4	C-X-C motif chemokine 5 OS=Homo sapiens OX=9606 GN=CXCL5 PE=1 SV=1	76534	76282.9	73058.2	268574	341297	319283
Q96IJ6;A0A087WUI8;A0A0U1RRC2;C9J255;F8WD54	6	5	41.3745	4.29575e-05	0.000675312	2.67218	46633.4	Mannose-1-phosphate guanyltransferase alpha OS=Homo sapiens OX=9606 GN=GMPPA PE=1 SV=1	16166.2	16418.7	15806.7	42884.5	39500.7	46925.7
Q15003;C9J470;C9JZP1;E9PHA2	2	1	25.0062	4.31158e-05	0.000675312	2.02817	83361.7	Condensin complex subunit 2 OS=Homo sapiens OX=9606 GN=NCAPH PE=1 SV=3	185535	168990	168855	87626.7	87697.8	82731.6
P21291;E9PS42;E9PND2;E9PP21	12	11	173.781	4.37693e-05	0.000675312	3.86638	21422.8	Cysteine and glycine-rich protein 1 OS=Homo sapiens OX=9606 GN=CSRP1 PE=1 SV=3	505188	533791	588154	147145	148366	125331
C9IZQ1	4	1	53.4932	4.65115e-05	0.000675312	1.87325	33887.3	Translocon-associated protein subunit alpha OS=Homo sapiens OX=9606 GN=SSR1 PE=1 SV=1	99583.8	99987.2	101447	181888	200461	181533
A0A3B3IRT8;P43307;C9J3L8;C9J5W0;E9PAL7;C9JBX5	4	1	53.8868	4.65115e-05	0.000675312	1.87325	32449.6	Translocon-associated protein subunit alpha OS=Homo sapiens OX=9606 GN=SSR1 PE=1 SV=1	105848	106277	107828	193330	213070	192952
Q9Y4L1;A0A087X054;A0A087WWI4;E9PJ21;K7EQK2;J3KTF1;J3QL06;J3QLE9;J3QQH7;Q9BST8;A0A087WW13;A0A087X214;Q9HCE0	40	33	457.027	4.65725e-05	0.000675312	4.28171	111564	Hypoxia up-regulated protein 1 OS=Homo sapiens OX=9606 GN=HYOU1 PE=1 SV=1	67278.8	71482.2	69081.2	254325	312600	322996
Q8TC12;H0YJ46;G3V234;G3V2G6;H0YIZ8;H0YJ10	5	5	44.2512	4.71631e-05	0.000675312	2.31568	35785.5	Retinol dehydrogenase 11 OS=Homo sapiens OX=9606 GN=RDH11 PE=1 SV=2	29012.7	27818.3	28199	63852.7	61824.7	71224.7
P27701;E9PJC7	5	4	57.1303	4.79814e-05	0.000675333	3.49939	30252.9	CD82 antigen OS=Homo sapiens OX=9606 GN=CD82 PE=1 SV=1	36238.1	33986.9	30815.4	110506	113981	129093
Q15067;I3L0T4;K7ELT1;I3L4S5;K7ENF1;K7ESC7	5	4	33.6692	4.85317e-05	0.000675333	5.30811	74937	Peroxisomal acyl-coenzyme A oxidase 1 OS=Homo sapiens OX=9606 GN=ACOX1 PE=1 SV=3	10794.3	11146.1	10977	48426.5	63535.1	62767.4
P23396;E9PL09;H0YEU2;E9PPU1;F2Z2S8;H0YCJ7;H0YF32;E9PSF4;E9PJH4;E9PK82;E9PQ96;E9PQX2;H0YES8;H3BSL2;Q96RK4	16	13	200.833	5.01413e-05	0.000688041	1.99443	26859.4	40S ribosomal protein S3 OS=Homo sapiens OX=9606 GN=RPS3 PE=1 SV=2	226054	224060	231741	421585	466037	472288
P55290	2	1	12.7348	5.23424e-05	0.000704924	3.69712	78743.2	Cadherin-13 OS=Homo sapiens OX=9606 GN=CDH13 PE=1 SV=1	45529.8	40355.1	42099.3	12533.5	11895.8	10188
P98160;A0A0U1RQT3;H0Y5A9;A0A3B3IT11;H7BYA5	160	140	1997.23	5.35562e-05	0.000704924	1.66701	479552	Basement membrane-specific heparan sulfate proteoglycan core protein OS=Homo sapiens OX=9606 GN=HSPG2 PE=1 SV=4	399689	414587	404174	255720	234142	241058
P05067;E9PG40;A0A0A0MRG2;H7C0V9;H7C2L2	15	9	164.024	5.49425e-05	0.000704924	4.77164	87969.9	Amyloid-beta precursor protein OS=Homo sapiens OX=9606 GN=APP PE=1 SV=3	46434.2	42915.1	37248.6	181172	201802	221107
P23142;B1AHM7;B1AHM9;H7C1M6;B1AHN3;B1AHM8;B1AHM6	35	11	524.217	5.73262e-05	0.000704924	3.38602	81320.1	Fibulin-1 OS=Homo sapiens OX=9606 GN=FBLN1 PE=1 SV=4	629455	724407	677866	193913	184452	221669
O60656	2	1	19.8843	5.74179e-05	0.000704924	20.516	60796.6	UDP-glucuronosyltransferase 1-9 OS=Homo sapiens OX=9606 GN=UGT1A9 PE=1 SV=1	3112.1	3336.78	3773.68	68691.9	51696.4	89337.9
Q92599;A0A087X142;A6NFQ9;A6NMH6;F8W8I8;C9JV02;A0A0A0MRP8;C9J4G8	13	7	131.95	5.75334e-05	0.000704924	2.23655	56269.6	Septin-8 OS=Homo sapiens OX=9606 GN=SEPT8 PE=1 SV=4	146562	147207	143480	70877	61101.4	63522.4
Q5TCU3	23	1	377.88	5.77931e-05	0.000704924	12.6165	32928.7	Tropomyosin beta chain OS=Homo sapiens OX=9606 GN=TPM2 PE=1 SV=1	121087	105362	127565	7124.83	9967.27	10967.5
A0A087X0S5;P12109;B7ZM87;G5E9Y8;J3QQM4;O75044;P31153;Q6V702	44	33	595.614	6.26198e-05	0.000754483	2.70181	109423	Collagen alpha-1(VI) chain OS=Homo sapiens OX=9606 GN=COL6A1 PE=1 SV=1	1.11377e+06	1.12498e+06	1.00576e+06	418116	365757	416991
P78527;F5GX40;A0A075B6R0;A0A087WTY0;A0A087WUU8;A0A087X1F3;A0A0A6YYF3;A0A0C4DH61;A0A0D9SEX5;A0A0G2JKR7;A0A0G2JMG9;A0A0G2JMR4;A0A1B0GTL9;A0A1B0GTM0;A0A1B0GUB8;A0A1B0GUD9;A0A1W2PRY5;A0A2R8Y4Z6;A0A2R8Y5C5;A0A2R8Y609;A0A2R8Y7F8;A0A2R8YGJ0;A0A3B3IRQ1;A6NJ46;A6NKB5;A6NKP2;A8MTY0;B4DXR9;B4E0K5;B4E159;B5MBY4;B5MEA4;B7Z757;B7ZKJ8;C9IYZ1;C9J845;C9J9E3;C9JK89;C9JWF1;C9JZT2;C9K0S7;D6R9R8;D6RIY0;E5RG28;F1DAL7;…	93	70	749.281	6.36545e-05	0.000757708	1.70397	474051	DNA-dependent protein kinase catalytic subunit OS=Homo sapiens OX=9606 GN=PRKDC PE=1 SV=3	816092	803048	830038	471053	506526	459760
Q06210;E5RJP4	26	16	260.657	6.60188e-05	0.00076615	2.01046	79605	Glutamine--fructose-6-phosphate aminotransferase [isomerizing] 1 OS=Homo sapiens OX=9606 GN=GFPT1 PE=1 SV=3	88851.7	91942	83788.9	166869	183290	181773
P10515;E9PEJ4;H0YDD4;E9PKC7	7	7	56.5831	6.63708e-05	0.00076615	4.09688	69510	Dihydrolipoyllysine-residue acetyltransferase component of pyruvate dehydrogenase complex_ mitochondrial OS=Homo sapiens OX=9606 GN=DLAT PE=1 SV=3	21723	21888.4	21787.4	75454.8	97417.8	95058.2
P30048	9	9	108.016	6.67179e-05	0.00076615	2.58253	28034.8	Thioredoxin-dependent peroxide reductase_ mitochondrial OS=Homo sapiens OX=9606 GN=PRDX3 PE=1 SV=3	126691	119101	129971	295110	348640	326672
B5MC02;Q8NFT2;C9JLP2	4	2	37.6454	6.74655e-05	0.00076615	6.06153	46211.7	Metalloreductase STEAP2 OS=Homo sapiens OX=9606 GN=STEAP2 PE=1 SV=1	3250.37	3159.24	3261.44	16549.9	23537.4	18534
F8VYY9;P54619;F8VPF5;F8VVA3;H0YHF8;H0YIC9	2	1	13.2807	6.94426e-05	0.000772799	1.66262	32019.4	5'-AMP-activated protein kinase subunit gamma-1 OS=Homo sapiens OX=9606 GN=PRKAG1 PE=1 SV=1	58482.7	56004.3	54783.9	32676.6	33777.7	35355.3
Q5VXN0;Q9H7B2	2	1	13.8526	6.96154e-05	0.000772799	3.1684	24776.1	Ribosome production factor 2 homolog (Fragment) OS=Homo sapiens OX=9606 GN=RPF2 PE=1 SV=1	4702.45	5243.24	4565.64	14286.3	14726.8	16964.6
A8MQ02;J3KN01;P55196;Q5TIG5;H0Y7R8	3	1	25.586	7.43566e-05	0.00081626	3.66169	202832	Afadin OS=Homo sapiens OX=9606 GN=AFDN PE=1 SV=2	31844.3	37177.6	37594.9	116005	137397	136995
Q14697;F5H6X6	38	8	479.776	7.52692e-05	0.000817197	1.63874	107330	Neutral alpha-glucosidase AB OS=Homo sapiens OX=9606 GN=GANAB PE=1 SV=3	126265	127142	125366	219172	200949	200588
P45880;A0A0A0MR02;Q5JSD1;Q5JSD2;A2A3S1	16	14	175.947	8.17379e-05	0.000877408	2.19905	32079.8	Voltage-dependent anion-selective channel protein 2 OS=Homo sapiens OX=9606 GN=VDAC2 PE=1 SV=2	190272	168267	193473	420787	397395	395720
E7EPT4;P19404	2	1	13.756	8.29867e-05	0.000877408	2.13992	28249.4	NADH dehydrogenase [ubiquinone] flavoprotein 2_ mitochondrial OS=Homo sapiens OX=9606 GN=NDUFV2 PE=1 SV=1	15567.1	14184.1	13495.7	29573.8	31498.9	31472.2
Q01995;H0YCU9;E9PJ32	19	17	354.839	8.34792e-05	0.000877408	4.5689	22668	Transgelin OS=Homo sapiens OX=9606 GN=TAGLN PE=1 SV=4	1.98902e+06	2.30062e+06	2.30554e+06	477232	549521	416741
Q13724;C9J8D4;A0A3B3IRK6;A0A3B3IRW2;A0A3B3IS52;A0A3B3ITC1;A0A3B3ITU6;B8ZZE2;A0A3B3IRI7;C9JDQ1;A0A3B3IRI1;B4E3B8	15	13	126.371	8.7458e-05	0.000896417	2.43663	92088.8	Mannosyl-oligosaccharide glucosidase OS=Homo sapiens OX=9606 GN=MOGS PE=1 SV=5	44002.3	41856.4	47265.2	102537	104372	117464
H0Y7Z1	95	1	1344.33	8.84315e-05	0.000896417	1.33283	121744	Fibronectin (Fragment) OS=Homo sapiens OX=9606 GN=FN1 PE=1 SV=1	65036.6	64909.7	64273.6	85462	89236.1	84164.1
P38646;A0A3B3ITI4;D6RJI2;D6RA73;H0Y8S0	42	31	506.925	9.06674e-05	0.000896417	3.08463	73965.8	Stress-70 protein_ mitochondrial OS=Homo sapiens OX=9606 GN=HSPA9 PE=1 SV=2	185187	180430	195074	614533	612569	502425
Q16527;F8VW96;F8VQR7	8	5	84.0864	9.13283e-05	0.000896417	3.62825	21866.3	Cysteine and glycine-rich protein 2 OS=Homo sapiens OX=9606 GN=CSRP2 PE=1 SV=3	121699	133617	124164	31961.2	40360.6	32268.7
P36542	7	5	77.3186	9.15086e-05	0.000896417	1.96678	33053.1	ATP synthase subunit gamma_ mitochondrial OS=Homo sapiens OX=9606 GN=ATP5F1C PE=1 SV=1	62880.5	64545.1	63604.8	116902	134972	123841
P09619;E5RH16;E5RJ14	16	11	121.724	9.1639e-05	0.000896417	1.6674	125052	Platelet-derived growth factor receptor beta OS=Homo sapiens OX=9606 GN=PDGFRB PE=1 SV=1	116047	108988	111459	70564.4	66817.4	64425.9
P02462;A0A3B3ISV3;A0A3B3ITG7;A0A087WTY5;A0A3B3ISH5;A0A3B3ISZ8	12	10	99.6589	9.48139e-05	0.000903863	3.17016	161752	Collagen alpha-1(IV) chain OS=Homo sapiens OX=9606 GN=COL4A1 PE=1 SV=4	139770	149470	156687	49850.3	49856.6	40957.2
Q03113	7	2	57.9633	9.63455e-05	0.000903863	3.31334	44450.4	Guanine nucleotide-binding protein subunit alpha-12 OS=Homo sapiens OX=9606 GN=GNA12 PE=1 SV=4	227705	246542	257316	82194.8	73569.8	65028.8
J3KN66;Q5JTV8;A0A0A0MSK5;H0Y4R4;H0YD16;H0YDU3	7	4	72.4525	9.73881e-05	0.000903863	2.79365	67993.2	Torsin-1A-interacting protein 1 OS=Homo sapiens OX=9606 GN=TOR1AIP1 PE=1 SV=1	40658.8	44940.8	46289.8	134672	112333	121448
Q1KMD3;H3BQZ7;D6R9A4;D6R9X5;D6RAC7;D6RB17;D6RBM9;D6RBR0;D6RBW8;D6RE13;D6REX8;D6RGJ4;F8W7T1;M0QY24;M0R3D3;O43623;P52741;Q5TF58;Q86UE3;Q8TAQ5;Q9HBT8	9	4	74.2559	9.74419e-05	0.000903863	2.88154	85675.1	Heterogeneous nuclear ribonucleoprotein U-like protein 2 OS=Homo sapiens OX=9606 GN=HNRNPUL2 PE=1 SV=1	43964.5	46338.9	40653.4	128238	112799	136321
P49327;A0A0U1RQF0;A0A0U1RRG3;H7C1F2;O15357	57	47	581.266	9.85413e-05	0.000903863	1.82975	276050	Fatty acid synthase OS=Homo sapiens OX=9606 GN=FASN PE=1 SV=3	80742.2	86111.2	85291.7	156854	160524	143984
Q9H3N1;G3V448	6	5	53.4826	9.9677e-05	0.000903863	2.3007	32190.5	Thioredoxin-related transmembrane protein 1 OS=Homo sapiens OX=9606 GN=TMX1 PE=1 SV=1	27804.3	32946.8	29120.4	69681.8	66532.4	70553.3
P17655;A0A0C4DFM7;A0A286YFF7;A0A2C9F2P4;A3QK37;A6NHC0;C9J6C9;C9JLZ7;C9JT43;C9JWY7;E9PKX1;E9PKY2;E9PRG2;F8WD43;H0YMC3;H0YNX0;P32298;P50897;Q5C9Z4;Q5T0S4;Q5TAX3;Q96BN8;Q96DF8;Q96GR2;Q99259;U3KQR2;X6R5G7	28	24	382.728	0.000100821	0.000903863	1.44277	80850.9	Calpain-2 catalytic subunit OS=Homo sapiens OX=9606 GN=CAPN2 PE=1 SV=6	351126	362563	361233	251055	255809	238177
Q9UBM7;E9PM00;E9PJ54;H0YE57;E9PIP9;E9PLZ2;E9PQ71;E9PRL8	8	7	75.8647	0.000100985	0.000903863	6.823	55230.9	7-dehydrocholesterol reductase OS=Homo sapiens OX=9606 GN=DHCR7 PE=1 SV=1	17624.6	17948.1	14228.5	121405	92245.6	126144
P38919;I3L3H2	14	9	133.387	0.000101333	0.000903863	5.51821	47156.3	Eukaryotic initiation factor 4A-III OS=Homo sapiens OX=9606 GN=EIF4A3 PE=1 SV=4	55867.5	48579.3	48398.2	228446	309441	305543
A0A0A0MQY8;F2Z357;J3KPC5;P47736;X6R8W7	3	1	21.3623	0.000102757	0.000903863	21.9975	76697.6	Rap1 GTPase-activating protein 1 OS=Homo sapiens OX=9606 GN=RAP1GAP PE=1 SV=1	2902.9	2525.3	2703.13	172.522	87.9017	109.224
U3KPS3	3	1	33.6175	0.000103508	0.000903863	3.96996	11003.6	Calponin-2 (Fragment) OS=Homo sapiens OX=9606 GN=CNN2 PE=1 SV=1	3722.72	4076.25	3488.98	1003.2	1032.56	807.581
Q96PD5	7	7	75.8713	0.000104293	0.000903863	5.40104	62787.4	N-acetylmuramoyl-L-alanine amidase OS=Homo sapiens OX=9606 GN=PGLYRP2 PE=1 SV=1	24299.4	26845	22837.9	117179	122046	160356
Q9UHI8;E5RI60;E5RJR7;H7C206	8	6	57.3112	0.000105467	0.000906089	2.92634	108038	A disintegrin and metalloproteinase with thrombospondin motifs 1 OS=Homo sapiens OX=9606 GN=ADAMTS1 PE=1 SV=4	11985.2	9902.53	11491.8	31529.7	35162.5	30987.8
Q96N67;A0A1B0GUE9;A0A1B0GWE0;A0A0U1RQJ5;A0A0U1RRC1;A0A1B0GVW2	5	3	38.6302	0.000106657	0.000908415	3.66675	244443	Dedicator of cytokinesis protein 7 OS=Homo sapiens OX=9606 GN=DOCK7 PE=1 SV=4	3646.33	3098.26	3038.92	11102	13484.7	11287
P00966;Q5T6L6;Q5T6L5	10	8	89.6601	0.000109555	0.000916216	2.03248	46815.6	Argininosuccinate synthase OS=Homo sapiens OX=9606 GN=ASS1 PE=1 SV=2	33533	37811.7	34633.5	67824.6	72446.8	75127.3
A0A1B0GVY6	8	1	83.589	0.000110355	0.000916216	2.62998	19595.8	Very-long-chain 3-oxoacyl-CoA reductase (Fragment) OS=Homo sapiens OX=9606 GN=HSD17B12 PE=1 SV=1	28108.8	29119.2	28495.1	66901.8	83093.5	75454.3
E9PKG1;Q99873;E9PIX6;E9PQ98;H0YDE4;E9PNR9;E9PMW9;E9PMZ2;Q9NR22	11	9	94.3601	0.000112689	0.000920126	4.9747	38222.7	Protein arginine N-methyltransferase 1 OS=Homo sapiens OX=9606 GN=PRMT1 PE=1 SV=1	10230.2	7555.23	9115.03	45189	48846.7	39786.3
P14927;B7Z2R2;E5RHG9	4	3	45.7309	0.000114911	0.000923015	1.88645	13530.5	Cytochrome b-c1 complex subunit 7 OS=Homo sapiens OX=9606 GN=UQCRB PE=1 SV=2	34689.1	39036.7	34370.5	67654.9	69386.4	66876.5
P13804;H0YLU7;H0YK49;H0YL12;H0YKF0;H0YNX6;H0YL83	14	11	134.916	0.000118163	0.000941483	3.04062	35421.8	Electron transfer flavoprotein subunit alpha_ mitochondrial OS=Homo sapiens OX=9606 GN=ETFA PE=1 SV=1	55153.6	54678.1	53402.7	142493	172183	181658
P25789;H0YN18;H0YL69;H0YMZ1;H0YMA1;H0YKT8;H0YLC2;H0YMI6;H0YKS0;H0YLS6;H0YMV3	11	10	154.333	0.000120634	0.000953479	1.53516	29769	Proteasome subunit alpha type-4 OS=Homo sapiens OX=9606 GN=PSMA4 PE=1 SV=1	236058	255327	243156	367690	389184	370762
D6RGG3;Q99715;A0A087X0A8;H0Y5N9;H0Y4P7;H0Y991	125	106	1806.4	0.000122997	0.000964442	2.44815	334400	Collagen alpha-1(XII) chain OS=Homo sapiens OX=9606 GN=COL12A1 PE=1 SV=1	891351	833208	729438	327521	343050	331816
E9PQD6;P0DJI8;A0A096LPE2;A0A3B3ISW8;E9PR14;G3V1D9	3	1	42.7408	0.000125535	0.000971889	7.146	13603.1	Serum amyloid A protein OS=Homo sapiens OX=9606 GN=SAA1 PE=1 SV=1	19089.5	17017.5	15304.4	119864	148513	99008.5
E7EWN3;H0Y3R4;Q9C0A6;H7C1Q2	3	1	18.7722	0.000127625	0.000971889	1.77281	161033	Histone-lysine N-methyltransferase SETD5 OS=Homo sapiens OX=9606 GN=SETD5 PE=1 SV=1	458418	413527	421028	250192	246864	232277
Q9UQ80;F8VR77;F8W0A3;H0YIN7;F8VZ69	9	9	74.5869	0.000129272	0.000971889	1.40785	44129.1	Proliferation-associated protein 2G4 OS=Homo sapiens OX=9606 GN=PA2G4 PE=1 SV=3	97554.5	100367	100619	142969	143125	134208
P00367;P49448	30	29	353.088	0.000130035	0.000971889	2.26152	61740.1	Glutamate dehydrogenase 1_ mitochondrial OS=Homo sapiens OX=9606 GN=GLUD1 PE=1 SV=2	109705	116593	120907	262314	283246	239654
Q9Y6N5;H3BNX3;H3BNP9;H3BMS6;A0A1B0GXB4;H3BV36	23	22	273.723	0.000131057	0.000971889	2.49349	50245.9	Sulfide:quinone oxidoreductase_ mitochondrial OS=Homo sapiens OX=9606 GN=SQOR PE=1 SV=1	107960	109189	126643	273563	276818	306864
P05141	18	5	221.664	0.000131549	0.000971889	1.94401	33080.4	ADP/ATP translocase 2 OS=Homo sapiens OX=9606 GN=SLC25A5 PE=1 SV=7	211707	219983	209616	432189	434112	380405
Q14568	14	4	149.713	0.000131817	0.000971889	3.97901	39478.9	Heat shock protein HSP 90-alpha A2 OS=Homo sapiens OX=9606 GN=HSP90AA2P PE=1 SV=2	67781.3	69151.8	72490.8	231796	283166	318337
P51571;A6NLM8	5	5	59.0377	0.00015036	0.00107648	1.80705	19169.7	Translocon-associated protein subunit delta OS=Homo sapiens OX=9606 GN=SSR4 PE=1 SV=1	218823	228325	225007	376897	404470	433249
H7BYP4;Q9H930;U5Y3L1	2	2	12.241	0.000152271	0.00108232	2.03885	61663.5	Nuclear body protein SP140-like protein OS=Homo sapiens OX=9606 GN=SP140L PE=1 SV=2	80757.4	71644	70904.5	35445.9	38668	35411.6
Q14195;H0YBT4;D6RF19;H0YB87;Q5T0Q6	30	20	386.899	0.000156183	0.00109445	2.77768	62362.6	Dihydropyrimidinase-related protein 3 OS=Homo sapiens OX=9606 GN=DPYSL3 PE=1 SV=1	354215	366205	369656	150066	118118	124256
P04083;Q5T3N1;Q5T3N0	29	24	438.292	0.000156608	0.00109445	1.85447	38942.4	Annexin A1 OS=Homo sapiens OX=9606 GN=ANXA1 PE=1 SV=2	831817	800142	793342	444117	462421	401273
Q9H9B4;D6RDG7;D6RFI0;S4R2X2;D6RAE9;H0Y9J5	7	4	78.4259	0.000157302	0.00109445	2.24837	35904.6	Sideroflexin-1 OS=Homo sapiens OX=9606 GN=SFXN1 PE=1 SV=4	34954.8	37838.6	37243.4	74547.8	89437.9	83417.6
A8K878;P55145;H7C2D6	7	6	103.043	0.000160323	0.00110477	1.90781	21600	Mesencephalic astrocyte-derived neurotrophic factor OS=Homo sapiens OX=9606 GN=MANF PE=1 SV=1	59329.5	59704.2	57903.9	108382	122952	106229
Q9Y305;H7C5Q2;C9J7L8	16	14	173.681	0.000161341	0.00110477	1.47092	50301	Acyl-coenzyme A thioesterase 9_ mitochondrial OS=Homo sapiens OX=9606 GN=ACOT9 PE=1 SV=2	93654.5	98112.1	96935	134826	145774	144057
Q70UQ0	6	5	67.8957	0.000162139	0.00110477	1.84411	39423.1	Inhibitor of nuclear factor kappa-B kinase-interacting protein OS=Homo sapiens OX=9606 GN=IKBIP PE=1 SV=1	40732	42876.1	36865.9	73767.2	73569.1	74831.4
Q9HC07;V9GY93;D6RBL0;D6RD79	3	2	28.0547	0.000165768	0.00112176	2.44835	35076.9	Transmembrane protein 165 OS=Homo sapiens OX=9606 GN=TMEM165 PE=1 SV=1	7546.85	8212.57	7155.13	17151	20493.5	18458.2
Q9P1Z9	8	2	55.8133	0.000169507	0.00113204	4.28238	198941	Coiled-coil domain-containing protein 180 OS=Homo sapiens OX=9606 GN=CCDC180 PE=2 SV=3	29408	33989.6	28491.8	147431	137277	108798
A0A0D9SEY1;E7EN19;H7C360;O95819;E7ENQ1;G3XAA2;G5E948;H7C0P6;A0A0D9SG62;C9J840;E7EX83;C9J338;Q9UKE5	6	3	45.1058	0.000170249	0.00113204	8.72241	151882	Mitogen-activated protein kinase kinase kinase kinase 4 OS=Homo sapiens OX=9606 GN=MAP4K4 PE=1 SV=1	244279	377832	234326	33988	30194.3	34005.8
P60903	11	9	117.596	0.000170725	0.00113204	1.80023	11317.2	Protein S100-A10 OS=Homo sapiens OX=9606 GN=S100A10 PE=1 SV=2	1.01177e+06	1.06359e+06	1.09796e+06	568907	630792	563032
Q9NPJ3	2	1	13.9857	0.000172478	0.00113604	3.54199	15074.6	Acyl-coenzyme A thioesterase 13 OS=Homo sapiens OX=9606 GN=ACOT13 PE=1 SV=1	45379	40150.2	43412.8	178056	133276	145380
P60866;E5RJX2;E5RIP1;G3XAN0	3	3	44.6393	0.000176692	0.00115609	1.33683	13486.8	40S ribosomal protein S20 OS=Homo sapiens OX=9606 GN=RPS20 PE=1 SV=1	220124	209432	207852	287649	287158	277299
Q14258;A0A3B3IUA7	8	7	59.6029	0.000179835	0.00116377	1.75141	72627.3	E3 ubiquitin/ISG15 ligase TRIM25 OS=Homo sapiens OX=9606 GN=TRIM25 PE=1 SV=2	24240.1	24435.9	27157.4	42495.7	44967.5	45352
P04181	16	15	188.213	0.000180222	0.00116377	3.98598	48877.1	Ornithine aminotransferase_ mitochondrial OS=Homo sapiens OX=9606 GN=OAT PE=1 SV=1	53648.8	54827.3	54926.1	186181	261856	203281
C9JRZ8;O60218	3	1	30.8032	0.000183982	0.00116426	18.6002	36708.2	Aldo-keto reductase family 1 member B15 OS=Homo sapiens OX=9606 GN=AKR1B15 PE=1 SV=2	178.656	251.565	137.436	2860.74	4478.15	3219.62
P60468;S4R3B5	2	2	31.7348	0.000184162	0.00116426	1.70589	10031.5	Protein transport protein Sec61 subunit beta OS=Homo sapiens OX=9606 GN=SEC61B PE=1 SV=2	78063.5	88047.2	85355.8	147039	143590	138345
A0A087WXX2;A0A3B3IS80;P05062	3	1	24.8124	0.000185881	0.00116426	3.84571	35253.2	Fructose-bisphosphate aldolase OS=Homo sapiens OX=9606 GN=ALDOB PE=1 SV=1	20891.7	17910	15691.8	64097.8	67400	78068.7
B4DDF4;B4DUT8;Q99439;A0A087X271;A0A087X1X5;K7ES69;H3BQH0;A0A087WV51	15	4	211.35	0.000185886	0.00116426	1.74839	33016	Calponin OS=Homo sapiens OX=9606 GN=CNN2 PE=1 SV=1	460408	517308	506539	271602	292808	284516
P35609	23	1	358.623	0.00018619	0.00116426	2.00964	104424	Alpha-actinin-2 OS=Homo sapiens OX=9606 GN=ACTN2 PE=1 SV=1	4789.4	4089.49	4179.11	2128.72	2241.9	2127.05
P07196	8	4	86.4438	0.000198081	0.00121401	1.88216	61573.7	Neurofilament light polypeptide OS=Homo sapiens OX=9606 GN=NEFL PE=1 SV=3	42038.1	47070.7	45335.9	24549.7	22167.4	24713.8
P15121;E9PCX2;E9PEF9	19	15	302.944	0.000200412	0.00121401	4.54101	36252.6	Aldo-keto reductase family 1 member B1 OS=Homo sapiens OX=9606 GN=AKR1B1 PE=1 SV=3	176733	213959	204773	817782	1.08926e+06	796967
Q32P28;H7C2W6;E2QRI1;Q8IVL5	15	11	138.714	0.000203029	0.00121401	1.97189	84249.5	Prolyl 3-hydroxylase 1 OS=Homo sapiens OX=9606 GN=P3H1 PE=1 SV=2	56602	52603.3	47416.5	102773	101116	104953
A0A0C4DGC5	16	1	218.664	0.000203092	0.00121401	2.18645	27821.4	Prelamin-A/C (Fragment) OS=Homo sapiens OX=9606 GN=LMNA PE=1 SV=1	36347.8	36488.7	37209.7	17756.3	17750	14824.8
P02545;H0YAB0	55	1	851.739	0.000203092	0.00121401	2.18645	74424.7	Prelamin-A/C OS=Homo sapiens OX=9606 GN=LMNA PE=1 SV=1	344252	345586	352414	168170	168111	140406
A0A0A0MR42;H0Y966;K7ENP4;K7EPA2;Q8TEP8;C9JT09	4	2	32.6817	0.000203977	0.00121401	2.68324	229388	Centrosomal protein of 192 kDa OS=Homo sapiens OX=9606 GN=CEP192 PE=1 SV=1	11019.8	11560.1	10526.4	26390.4	28818.9	33623.3
P40926;G3XAL0;U3KQ63	22	18	337.021	0.000208477	0.00123105	2.40453	35959.6	Malate dehydrogenase_ mitochondrial OS=Homo sapiens OX=9606 GN=MDH2 PE=1 SV=3	401486	409737	426167	925155	1.12547e+06	924711
P55795;E5RGH4;H0YAQ2	16	7	219.541	0.000209972	0.00123105	1.64851	49548.8	Heterogeneous nuclear ribonucleoprotein H2 OS=Homo sapiens OX=9606 GN=HNRNPH2 PE=1 SV=1	94389.3	91189.9	91135.6	142004	161319	152845
P50213;H0YL72;H0YLI6;H0YMU3;H0YKD0;H0YM46;H0YNF5	7	6	58.8248	0.000210578	0.00123105	2.44085	40048	Isocitrate dehydrogenase [NAD] subunit alpha_ mitochondrial OS=Homo sapiens OX=9606 GN=IDH3A PE=1 SV=1	36906.3	35037.5	34898	87503.8	96565.4	76715
P12111;E7ENL6;C9JNG9;I3L392;Q494V2;Q8WWL7;Q9UHN1	158	136	2342.2	0.000212142	0.0012329	1.84619	345381	Collagen alpha-3(VI) chain OS=Homo sapiens OX=9606 GN=COL6A3 PE=1 SV=5	1.16342e+06	1.27486e+06	1.21138e+06	647560	619780	709525
Q8WUJ3;H0YL56;Q8IY21	15	11	134.983	0.000217717	0.0012579	3.4935	154538	Cell migration-inducing and hyaluronan-binding protein OS=Homo sapiens OX=9606 GN=CEMIP PE=1 SV=2	13936.9	14898.9	14495	55611.8	41339.4	54425.1
H0YNC7	14	1	187.09	0.000220629	0.00126246	2.52755	25527.4	Tropomyosin alpha-1 chain (Fragment) OS=Homo sapiens OX=9606 GN=TPM1 PE=1 SV=1	152107	146905	156771	66236.2	52196.3	61893.4
Q04828;B4DK69;P52895;S4R3P0;A6NHU4;P17516	8	1	65.7476	0.000221837	0.00126246	4.02752	37244.6	Aldo-keto reductase family 1 member C1 OS=Homo sapiens OX=9606 GN=AKR1C1 PE=1 SV=1	12617.3	11561.1	10970.1	38181.2	51070.7	52309.7
F8W930;Q9Y6M1	8	5	78.8928	0.00022234	0.00126246	2.04091	66900.4	Insulin-like growth factor 2 mRNA-binding protein 2 OS=Homo sapiens OX=9606 GN=IGF2BP2 PE=1 SV=1	34003.7	29062.6	31738.7	60305.5	66158.1	67024.6
Q6NUQ4;H7C0H8	4	2	33.3885	0.000227839	0.00127756	5.3827	78006.1	Transmembrane protein 214 OS=Homo sapiens OX=9606 GN=TMEM214 PE=1 SV=2	1259.87	1335.99	1303.3	8178.14	7489.43	5320.45
P40227	14	9	170.407	0.00022789	0.00127756	1.49995	58480.5	T-complex protein 1 subunit zeta OS=Homo sapiens OX=9606 GN=CCT6A PE=1 SV=3	141121	140309	140665	197795	216563	218764
Q9P0J1;E5RIV4	4	4	32.556	0.000231994	0.00127756	4.01651	61624.5	[Pyruvate dehydrogenase [acetyl-transferring]]-phosphatase 1_ mitochondrial OS=Homo sapiens OX=9606 GN=PDP1 PE=1 SV=3	4655.11	4163.78	4484.1	15142.9	16738.3	21550.4
A0A0C4DFZ2;P15289	5	4	37.7539	0.000234609	0.00127756	1.824	54661.9	Arylsulfatase A OS=Homo sapiens OX=9606 GN=ARSA PE=1 SV=1	49862.2	51292.8	50048.5	26078.8	30294.5	26523.3
Q99714;Q5H928	12	11	163.259	0.000235914	0.00127756	1.83953	27151.2	3-hydroxyacyl-CoA dehydrogenase type-2 OS=Homo sapiens OX=9606 GN=HSD17B10 PE=1 SV=3	133907	122918	143079	235804	253890	245943
A6NLH6;Q9P003	2	1	22.0462	0.000236661	0.00127756	3.10128	16227.2	Protein cornichon homolog 4 OS=Homo sapiens OX=9606 GN=CNIH4 PE=1 SV=1	29963.9	33315.4	26970.5	83917.4	90575.8	105397
P13667;C9JMN9;C9JAB0;C9K0C4;J3QQQ3;Q96NB3;Q9UKG1	34	33	429.101	0.00023677	0.00127756	2.82536	73274.7	Protein disulfide-isomerase A4 OS=Homo sapiens OX=9606 GN=PDIA4 PE=1 SV=2	143083	141660	146392	342462	433089	442558
O75964;A0A3B3ITX4;E9PN17;A0A3B3IRW3	3	2	22.3407	0.000236941	0.00127756	4.31161	11428.5	ATP synthase subunit g_ mitochondrial OS=Homo sapiens OX=9606 GN=ATP5MG PE=1 SV=3	13082.8	10361.6	11861.2	46851.8	44686	60686.1
P54727;H0Y579;Q5W0S5;Q5W0S4;K7ELW1;K7ENJ0;P54725	11	11	131.472	0.000238215	0.00127756	2.35441	43228.3	UV excision repair protein RAD23 homolog B OS=Homo sapiens OX=9606 GN=RAD23B PE=1 SV=1	206534	199425	231284	98501.5	89955.3	82202.6
P04217;M0R009	16	16	246.019	0.000239218	0.00127756	4.43891	54823.8	Alpha-1B-glycoprotein OS=Homo sapiens OX=9606 GN=A1BG PE=1 SV=4	106508	113406	124554	431969	474184	622912
P04843;B7Z4L4;F8WF32;C9JH25;F5H127;F5H483;O15492;O60721;O95622;Q13029;Q13472;Q9H1B7	29	26	349.226	0.000239223	0.00127756	1.67007	68683.6	Dolichyl-diphosphooligosaccharide--protein glycosyltransferase subunit 1 OS=Homo sapiens OX=9606 GN=RPN1 PE=1 SV=1	162079	166600	175586	265470	298242	278447
P10124	3	2	24.42	0.000240584	0.00127792	7.20398	17822.9	Serglycin OS=Homo sapiens OX=9606 GN=SRGN PE=1 SV=3	7262.89	7305.43	6760.69	66123.5	38723.5	48806.8
P48735;H0YL11;Q9H4M7	26	22	351.317	0.000243919	0.00128871	2.3185	51365.6	Isocitrate dehydrogenase [NADP]_ mitochondrial OS=Homo sapiens OX=9606 GN=IDH2 PE=1 SV=2	199850	194940	189239	424498	512256	417314
Q12797;E5RG56;E5RG29;A0A087WUJ2;E5RHJ2;E5RHK2;G3XAN5;P08581	28	23	299.618	0.000245509	0.00129021	2.10599	86318.9	Aspartyl/asparaginyl beta-hydroxylase OS=Homo sapiens OX=9606 GN=ASPH PE=1 SV=3	143926	141384	130750	281667	322734	271816
O95359;E7EMZ9;E9PBC6;A0A0U1RRM9;D6RAA5;H0Y9C3;Q4VXL4;Q4VXL8	3	1	19.953	0.000252358	0.00131224	1.34985	311823	Transforming acidic coiled-coil-containing protein 2 OS=Homo sapiens OX=9606 GN=TACC2 PE=1 SV=3	81638.6	79320.2	84450.7	61773.9	61385.8	58644.9
I3L1L3;Q9BQG0	3	2	18.6423	0.000254529	0.0013166	4.74887	141101	Myb-binding protein 1A (Fragment) OS=Homo sapiens OX=9606 GN=MYBBP1A PE=1 SV=1	3745.51	2695.04	3517.33	18268.6	14202.5	14817.5
P04732	4	1	41.4209	0.000257122	0.00132277	94.1479	7154.71	Metallothionein-1E OS=Homo sapiens OX=9606 GN=MT1E PE=1 SV=1	113.237	47.7353	79.1486	7759.53	10652.8	4194.57
O60673	2	2	18.1271	0.0002584	0.00132277	2.47782	356198	DNA polymerase zeta catalytic subunit OS=Homo sapiens OX=9606 GN=REV3L PE=1 SV=2	276048	282597	295523	124804	120800	99122.9
H0YFD6;P40939;A0A2R8Y4F5;A0A2R8YG21;A0A2R8Y688;B1AKL4;Q9NRA8	34	32	465.75	0.00026363	0.00133412	2.23041	87227.2	Trifunctional enzyme subunit alpha_ mitochondrial OS=Homo sapiens OX=9606 GN=HADHA PE=1 SV=2	187112	187767	183380	364206	452838	428100
P43034;I3L3N5;I3L495	11	8	111.687	0.000268589	0.00134702	3.86165	47208.3	Platelet-activating factor acetylhydrolase IB subunit alpha OS=Homo sapiens OX=9606 GN=PAFAH1B1 PE=1 SV=2	31818.7	33839.5	34478.6	106737	124942	155015
P08962;F8W022;F8VV56;F8VNT9	8	1	78.2756	0.000274678	0.0013583	1.41717	26492.1	CD63 antigen OS=Homo sapiens OX=9606 GN=CD63 PE=1 SV=2	107295	108281	116840	156029	160325	154737
A8MZH8;P53801;A8MXQ1;B4DPZ0	2	2	13.954	0.000278289	0.00136789	3.97083	12054.7	Pituitary tumor-transforming gene 1 protein-interacting protein OS=Homo sapiens OX=9606 GN=PTTG1IP PE=1 SV=1	16562.5	12181.7	15203.1	50323.4	62712.1	61472
Q5TZA2;B1AKD8;A0A087WU09;A0A087WU89;A0A087WW81;A0A0A0MSU4;A0A1B0GTA9;A0A1B0GTF6;A0A1B0GTH0;A0A1B0GTK1;A0A1B0GTN8;A0A1B0GTP6;A0A1B0GTS4;A0A1B0GTX2;A0A1B0GTX6;A0A1B0GTX8;A0A1B0GU05;A0A1B0GU32;A0A1B0GU53;A0A1B0GUI5;A0A1B0GUI8;A0A1B0GUJ7;A0A1B0GUK3;A0A1B0GUK4;A0A1B0GUM9;A0A1B0GUU5;A0A1B0GUU8;A0A1B0GUW8;A0A1B0GV16;A0A1B0GVB2;A0A1B0GVF0;A0A1B0GVG1;A0A1B0GVT6;A0A1B0GVU5;A0A1B0GW63;A0A1B0GWF9;A0A1B0GWG5;…	16	5	128.792	0.000282911	0.00138373	1.40882	228923	Rootletin OS=Homo sapiens OX=9606 GN=CROCC PE=1 SV=1	73993.4	77546.8	71288.6	53867.1	53111.4	51188.4
Q9NQT8;E7ERX9	2	1	14.0408	0.000288429	0.00139007	40.4573	204101	Kinesin-like protein KIF13B OS=Homo sapiens OX=9606 GN=KIF13B PE=1 SV=2	9811.78	8353.55	11951.4	250001	317879	650563
A0A087WTM1;A0A087WZ85;A0A0A0MSX4;Q9Y6N7;H7C545	5	3	45.0013	0.000298755	0.00141907	2.24247	177103	Roundabout homolog 1 OS=Homo sapiens OX=9606 GN=ROBO1 PE=1 SV=1	53320.9	56086.9	55324.4	22157.9	27760.2	23541.9
Q3ZCM7;A0A075B736;Q5SQY0	19	2	307.337	0.000303743	0.00143586	2.84713	50289.4	Tubulin beta-8 chain OS=Homo sapiens OX=9606 GN=TUBB8 PE=1 SV=2	141693	134114	139403	41656.9	47624.3	56553.5
Q9Y3C4	2	2	18.3179	0.000306423	0.00144163	2.48855	19775	EKC/KEOPS complex subunit TPRKB OS=Homo sapiens OX=9606 GN=TPRKB PE=1 SV=1	59663.9	58361.6	58267	20133.3	24710	25998.2
M0R1I2;Q03405;M0QYR6;M0QYS6;M0R0H5;M0R0Y4;M0R2E9	2	2	20.0323	0.000311044	0.00145643	7.14041	33006.7	Urokinase plasminogen activator surface receptor OS=Homo sapiens OX=9606 GN=PLAUR PE=1 SV=1	2762.77	1795.87	3037.06	16918.9	17217.3	20100.2
Q9Y3F4	6	6	41.8214	0.000314373	0.00146358	1.56953	38780.5	Serine-threonine kinase receptor-associated protein OS=Homo sapiens OX=9606 GN=STRAP PE=1 SV=1	88957.9	92242.4	91737.5	140598	152942	134845
P30101;Q8NFZ4	35	25	514.631	0.000319311	0.0014737	1.60727	57181.6	Protein disulfide-isomerase A3 OS=Homo sapiens OX=9606 GN=PDIA3 PE=1 SV=4	351415	377708	373793	554591	624091	594002
P26196;Q8IV96	5	3	40.133	0.000320834	0.0014737	3.03202	54816.1	Probable ATP-dependent RNA helicase DDX6 OS=Homo sapiens OX=9606 GN=DDX6 PE=1 SV=2	26889.5	28396	26283.4	69986.4	96389.3	80943
Q66GS9	2	1	13.2366	0.000323016	0.0014737	2.17088	133947	Centrosomal protein of 135 kDa OS=Homo sapiens OX=9606 GN=CEP135 PE=1 SV=2	12591.6	10262.8	10606.3	24415.8	25064.7	23158.6
H0YEU0	3	1	30.3878	0.000324234	0.0014737	1.44843	8219.33	EGF-containing fibulin-like extracellular matrix protein 2 (Fragment) OS=Homo sapiens OX=9606 GN=EFEMP2 PE=1 SV=1	48799	52056.7	54108.7	36446.7	35171.1	35369.9
Q99988;A0A0A0MTT8	5	4	44.5347	0.000325172	0.0014737	2.94903	34653.5	Growth/differentiation factor 15 OS=Homo sapiens OX=9606 GN=GDF15 PE=1 SV=3	15905.2	19314.5	16681.6	56142.5	44002.7	52913.6
Q16647	2	2	26.964	0.000329678	0.00148729	3.73072	57218.2	Prostacyclin synthase OS=Homo sapiens OX=9606 GN=PTGIS PE=1 SV=1	24595	25409.5	23934.8	7941.84	5339.85	6537.38
P29992;K7EL62	6	1	40.3606	0.000333963	0.00149816	8.86506	42408.6	Guanine nucleotide-binding protein subunit alpha-11 OS=Homo sapiens OX=9606 GN=GNA11 PE=1 SV=2	19556.3	33824.9	19779	3002.38	2507.76	2742.51
Q5XKP0;A0A140TA86	5	3	35.1231	0.000337174	0.00149816	2.29178	13144.3	MICOS complex subunit MIC13 OS=Homo sapiens OX=9606 GN=MICOS13 PE=1 SV=1	12342.3	11823.3	12832.3	26838.3	25766.9	32185.7
P27816	44	1	502.473	0.000338153	0.00149816	1.62326	121518	Microtubule-associated protein 4 OS=Homo sapiens OX=9606 GN=MAP4 PE=1 SV=3	107762	106741	105413	68137.3	68664.5	60281.2
Q13011;M0R248;M0QZW4	8	2	72.7505	0.000343853	0.00151487	2.73856	36158.4	Delta(3_5)-Delta(2_4)-dienoyl-CoA isomerase_ mitochondrial OS=Homo sapiens OX=9606 GN=ECH1 PE=1 SV=2	14652.7	15145.5	15826.5	36707.9	48777.1	39460.8
P08240	7	6	62.844	0.00034499	0.00151487	1.74553	70267.5	Signal recognition particle receptor subunit alpha OS=Homo sapiens OX=9606 GN=SRPRA PE=1 SV=2	49175.6	56905.7	54656.5	97449.7	89998.9	93124.6
P02749;J3QLI0;J3QRN2;J3KS17	7	7	83.2359	0.000347559	0.0015194	5.54943	39609.8	Beta-2-glycoprotein 1 OS=Homo sapiens OX=9606 GN=APOH PE=1 SV=3	23290.3	27455.5	23738.2	128526	108907	175911
Q9Y5L4;K7EIT2	4	2	35.0773	0.000356568	0.00154511	2.78195	10728.2	Mitochondrial import inner membrane translocase subunit Tim13 OS=Homo sapiens OX=9606 GN=TIMM13 PE=1 SV=1	8853.24	7260.75	8015.9	20447.8	25608.6	21071.8
C9J4H5;Q13275	2	1	12.7973	0.000362418	0.00155399	8.16775	43649.3	Semaphorin-3F (Fragment) OS=Homo sapiens OX=9606 GN=SEMA3F PE=1 SV=8	30596.8	29728.2	27478.6	162085	260676	294397
E9PDU6	10	1	133.713	0.000363172	0.00155399	2.59834	20322.3	Calponin (Fragment) OS=Homo sapiens OX=9606 GN=CNN3 PE=1 SV=1	47386.8	49848.3	52084.2	18966.6	21946.1	16554.5
H0YMW4	11	1	206.698	0.000363338	0.00155399	2.1981	16348.5	Annexin (Fragment) OS=Homo sapiens OX=9606 GN=ANXA2 PE=1 SV=1	128862	142612	135768	59759.9	69546.6	55963.3
Q8N9V7	5	2	48.4083	0.000367128	0.00155507	4.97961	193436	Protein TOPAZ1 OS=Homo sapiens OX=9606 GN=TOPAZ1 PE=2 SV=3	469549	727853	489927	107628	118086	113134
Q2M2I5	9	3	85.8928	0.000367971	0.00155507	9.22817	55600.7	Keratin_ type I cytoskeletal 24 OS=Homo sapiens OX=9606 GN=KRT24 PE=1 SV=1	438965	792534	448913	61450.6	57130.3	63515
Q96EY8;F5H4Z7;A0A087X114;F5H079;S4R3P5;S4R3Z1	3	3	33.887	0.000368311	0.00155507	4.81767	27730.5	Corrinoid adenosyltransferase OS=Homo sapiens OX=9606 GN=MMAB PE=1 SV=1	5559.24	5373.75	5178.65	20569.4	32898.7	24152.3
P42224;J3KPM9;D2KFR9;E7EPD2;E7ENM1;E9PH66;H7BZ88	20	16	201.635	0.000371618	0.00155876	2.92508	87905.2	Signal transducer and activator of transcription 1-alpha/beta OS=Homo sapiens OX=9606 GN=STAT1 PE=1 SV=2	511714	675948	631460	226801	194311	200793
Q99460;A0A087WW66;C9J9M4;H7BZR6;H7C378;A0A087WV59;A0A087WWP6;A0A0A6YYH2;A0A1B0GW90;A6NHN6;A6NJ64;A6NJU9;A8MRT5;C9JG80;C9JGN3;C9K082;E5RHQ5;E7EUG2;E9PJ23;E9PKP1;E9PQR5;E9PS57;F5H4N5;F6SDX0;F8VUA1;F8VY45;F8W0I5;F8W1W9;F8WCE3;I3L0I5;O75200;Q52WX2;Q92617	21	19	214.004	0.00037234	0.00155876	1.91232	106863	26S proteasome non-ATPase regulatory subunit 1 OS=Homo sapiens OX=9606 GN=PSMD1 PE=1 SV=2	67154.8	63909.1	62835.3	134997	124012	111788
Q9HD45;Q5TB53	8	7	68.604	0.00037766	0.00156392	1.69027	68629.8	Transmembrane 9 superfamily member 3 OS=Homo sapiens OX=9606 GN=TM9SF3 PE=1 SV=2	50649.8	53596.7	56793.2	85000.5	95407.8	91792.6
Q9BT22;A0A087WZJ8;K7EPU3;Q6GMV1	2	2	19.7626	0.000378323	0.00156392	3.05193	53316.6	Chitobiosyldiphosphodolichol beta-mannosyltransferase OS=Homo sapiens OX=9606 GN=ALG1 PE=1 SV=2	2777.59	2720.6	2505.38	6816.75	9468.51	8141.05
P24821;J3QSU6;E9PC84;F5H7V9;H0YGZ3;A0A024R341;A0A087X0H9;A0A0B4J211;A0A1W2PQG2;A6NN90;B1ALB6;B1ALB7;C9JH95;D6RGC8;E5RJQ4;F5GWT4;F5H5D6;G3XAA6;M0QZD8;O43423;P19878;Q5T8P6;Q6ZTK2;Q92903;Q9H4A3;Q9UJA3	80	71	956.889	0.000389247	0.00157647	1.36442	246499	Tenascin OS=Homo sapiens OX=9606 GN=TNC PE=1 SV=3	921161	910830	937200	709755	646336	673476
C9J1V9;D6RBD7;H0YAL7;O43324;D6RCQ0	4	3	27.3303	0.000389762	0.00157647	1.90741	17017.6	EEF1E1-BLOC1S5 readthrough (NMD candidate) OS=Homo sapiens OX=9606 GN=EEF1E1-BLOC1S5 PE=4 SV=2	30912.5	33702.2	31908.3	58032	58058.9	68018.2
Q08380;K7EKQ5;K7EP36;K7ERZ6;K7ESM3;K7EJY8;K7EN99;K7ES75;K7EQT9;Q8TE58	10	5	88.3495	0.000389913	0.00157647	4.55472	66243.5	Galectin-3-binding protein OS=Homo sapiens OX=9606 GN=LGALS3BP PE=1 SV=1	11069.1	11217.4	12040.2	40538.4	64464.1	51345.7
O95573;F5H062	11	9	96.1266	0.000390931	0.00157647	4.51501	81389.7	Long-chain-fatty-acid--CoA ligase 3 OS=Homo sapiens OX=9606 GN=ACSL3 PE=1 SV=3	16582.9	14425.7	14156.8	53371.8	82694.3	67856
P46782;M0R0F0;M0R0R2;M0QZN2	8	8	99.9088	0.000393495	0.00158036	2.54051	23047.5	40S ribosomal protein S5 OS=Homo sapiens OX=9606 GN=RPS5 PE=1 SV=4	129972	121987	139391	284816	342997	366418
P07585;F8VUF6;F8VWU0;F8VXZ8;F8VX58;F8VNV6;H0YI87;F8VNW0;F8VSI3;F8VU58	16	15	221.436	0.000396596	0.00158043	3.36719	40089	Decorin OS=Homo sapiens OX=9606 GN=DCN PE=1 SV=1	226094	211606	158545	661317	643840	702516
Q15020;F8VV04	2	1	12.9538	0.000396712	0.00158043	2.08754	110790	Squamous cell carcinoma antigen recognized by T-cells 3 OS=Homo sapiens OX=9606 GN=SART3 PE=1 SV=1	509637	492363	531949	217198	246975	270638
Q01968	3	1	19.6647	0.000406167	0.0016057	16.2944	105459	Inositol polyphosphate 5-phosphatase OCRL-1 OS=Homo sapiens OX=9606 GN=OCRL PE=1 SV=3	1954.17	1458.88	1156.21	59.2149	106.979	114.225
P24468	2	1	14.4353	0.000407712	0.0016057	8.95165	46483.7	COUP transcription factor 2 OS=Homo sapiens OX=9606 GN=NR2F2 PE=1 SV=1	1529.29	1452.98	2759.1	16881.8	17267	17246
P47897;A0A1B0GVU9;B4DDN1;C9J165;A0A0U1RQT0;A0A0U1RR66;H7C0R3;A0A0U1RQQ5;A0A1B0GTT3;A0A0U1RQM8;A0A0U1RQU2;A0A0U1RQX5;F2Z2V6;A0A0U1RQE9;A0A0U1RQJ6;A0A0U1RQL2;A0A0U1RQX9;A0A0U1RR79;A0A0U1RRC8;A0A0U1RRI9	15	10	127.79	0.000407931	0.0016057	2.06064	88711.3	Glutamine--tRNA ligase OS=Homo sapiens OX=9606 GN=QARS PE=1 SV=1	44917.7	50652.6	48140.9	89660.4	97495.5	108982
P32189;Q14409;F8WC39;Q14410;F8WBI8;F8WDA9;H7C2A0;F8WF44;H7BYD2	14	8	137.391	0.000418703	0.00164156	2.88733	62100.2	Glycerol kinase OS=Homo sapiens OX=9606 GN=GK PE=1 SV=3	27708.2	28193.5	21395.9	76841.5	78102.2	68239.6
Q9UBI6	5	4	58.0218	0.000424055	0.00165173	1.86992	8120.29	Guanine nucleotide-binding protein G(I)/G(S)/G(O) subunit gamma-12 OS=Homo sapiens OX=9606 GN=GNG12 PE=1 SV=3	117866	118820	114473	66505.3	55643.6	65644.4
Q13423;E9PCX7;D6RAI5;D6RHU2;A0A0A0MRF5;B1AKS2;B1AKS3;B5MC51;B5MCS1;C0KTE2;C9J3U7;C9JR33;C9JZQ0;C9K020;D6RCR6;D6RDI2;D6RHH0;E7EQT0;E7ERK2;E7ERW5;E7ES87;E7EWX6;F8WCF4;F8WDM4;F8WE36;F8WF57;G3V435;G3V4T7;H0Y8P5;H0YJV2;H7C506;K7EMI9;K7EMP7;O15270;P0DPD6;P0DPD8;P53671;Q02548;Q0VD83;Q96K62;Q96NE9;Q9BWC9;Q9NUV7;Q9P2F6;U3KQT3	16	13	142.896	0.00042593	0.00165173	1.92928	114637	NAD(P) transhydrogenase_ mitochondrial OS=Homo sapiens OX=9606 GN=NNT PE=1 SV=3	46901.1	43122.4	48441.2	80960.4	96228	89948.8
A0A3B3ISS6;Q14956	2	2	19.4375	0.000426314	0.00165173	4.59031	66683.6	Transmembrane glycoprotein NMB OS=Homo sapiens OX=9606 GN=GPNMB PE=1 SV=1	9767.52	14634.3	12432.2	2370.89	3089.03	2564.4
Q9NXL2	2	1	21.0705	0.000431093	0.00166301	36.5557	89990.1	Rho guanine nucleotide exchange factor 38 OS=Homo sapiens OX=9606 GN=ARHGEF38 PE=2 SV=2	17108.2	10729.6	12103.6	301165	362597	796328
P10620;F5H6X2;F5H7F6;F5GX73;F5H613;F5H760	3	2	36.7952	0.000434541	0.00166301	2.44122	17655.7	Microsomal glutathione S-transferase 1 OS=Homo sapiens OX=9606 GN=MGST1 PE=1 SV=1	105237	104095	134693	278742	281773	279326
A0A0A0MR06;O15258;Q5T091;Q5T092;Q5T093	3	3	21.4703	0.000437314	0.00166301	1.21924	20954.7	Protein RER1 (Fragment) OS=Homo sapiens OX=9606 GN=RER1 PE=1 SV=1	114757	112611	110590	94645.4	92720.2	89820.3
P21912;A0A087WWT1;A0A087WXX8	3	2	20.3282	0.000439863	0.00166301	2.77859	32428.2	Succinate dehydrogenase [ubiquinone] iron-sulfur subunit_ mitochondrial OS=Homo sapiens OX=9606 GN=SDHB PE=1 SV=3	21141.2	20856.6	21686.5	48423.2	63736.4	64792.6
A7XZE4	24	1	365.923	0.000440542	0.00166301	2.72127	33083	Beta tropomyosin isoform OS=Homo sapiens OX=9606 GN=TPM2 PE=1 SV=1	334909	364390	399702	137949	150773	115135
P21397	7	6	62.8739	0.000440687	0.00166301	1.57552	60195	Amine oxidase [flavin-containing] A OS=Homo sapiens OX=9606 GN=MAOA PE=1 SV=1	51665.8	51086.5	55242.8	82584.5	78146.6	88193.6
Q9UHD8;K7EK18;K7EL40;K7ENL0;K7EJV0;K7EPY1;K7EIE4;K7EQD7;K7ER52;K7EJ51;K7ELJ9;K7EJL9;K7EJZ2;K7EIR4;K7EKN4;K7EN52;K7ENQ5;A0A0A0MRW5;C9JI88;D6RA42;E7ERH8;K7ERG1;O14917;Q6DN14;Q8WTW4;Q9UPX0	23	17	259.955	0.000441008	0.00166301	1.55681	65686.7	Septin-9 OS=Homo sapiens OX=9606 GN=SEPT9 PE=1 SV=2	209460	229675	230620	150236	136725	143249
P02461	11	8	100.053	0.000451302	0.00169536	1.99889	139819	Collagen alpha-1(III) chain OS=Homo sapiens OX=9606 GN=COL3A1 PE=1 SV=4	104030	87030.8	84596.1	184331	179550	187127
P30044;A0A0A0MP75;A0A0C4DFQ3;O95125;Q09FC8;Q7Z7K2;Q7Z7L9;Q96LW1;Q9NZL3;Q9UJW8	12	10	157.679	0.000453395	0.00169677	1.66218	22314.6	Peroxiredoxin-5_ mitochondrial OS=Homo sapiens OX=9606 GN=PRDX5 PE=1 SV=4	211435	198810	218861	322189	364931	358566
Q15800;D6R952;D6RDP9	2	2	13.7005	0.00045807	0.00170048	5.1876	35614.9	Methylsterol monooxygenase 1 OS=Homo sapiens OX=9606 GN=MSMO1 PE=1 SV=1	5228.34	4897.09	5177.24	28733.8	19156.1	31494.3
Q92932	3	1	18.1332	0.000460111	0.00170048	7.81899	112070	Receptor-type tyrosine-protein phosphatase N2 OS=Homo sapiens OX=9606 GN=PTPRN2 PE=1 SV=2	13342.3	11631.4	11750.3	79096.7	74205.5	133842
Q6SZW1;J3QRE0	2	1	18.1521	0.000460843	0.00170048	2.66708	80414.8	Sterile alpha and TIR motif-containing protein 1 OS=Homo sapiens OX=9606 GN=SARM1 PE=1 SV=1	131358	134522	148772	58648.5	53025.6	43796.1
Q8TAA3;A0A087WYS6	8	3	77.5171	0.00046127	0.00170048	2.19611	28700.9	Proteasome subunit alpha-type 8 OS=Homo sapiens OX=9606 GN=PSMA8 PE=2 SV=3	6662.62	5632.47	5810.06	2470.8	2966.32	2807.06
O00743;Q5T1S7	6	5	43.3188	0.000469762	0.00172535	1.49417	35828.6	Serine/threonine-protein phosphatase 6 catalytic subunit OS=Homo sapiens OX=9606 GN=PPP6C PE=1 SV=1	17941.5	16389.1	16202.9	25203.4	24243.6	26058.8
A0A0G2JQ41;A0A1C7CYZ0;B7Z683;I3L379;Q12979;I3L2C0;P11274	2	2	12.4939	0.000487413	0.00177697	5.58039	89428.9	Active breakpoint cluster region-related protein (Fragment) OS=Homo sapiens OX=9606 GN=ABR PE=1 SV=1	62473.9	86219.9	59361.5	14512.9	9782.48	12987.9
A0A0C4DG86;Q9NX95;B3KRD1;E9PNN9;E9PPS4;E9PQG2	2	1	18.9485	0.000490591	0.00178198	9.01571	73795.4	Syntabulin OS=Homo sapiens OX=9606 GN=SYBU PE=1 SV=1	2882.87	1432.52	1965.33	16154.6	20417.5	20053.1
E9PM12;E9PMC5;Q13488;E9PNA6	3	2	21.4142	0.000495148	0.00179194	2.37123	24512	V-type proton ATPase subunit a (Fragment) OS=Homo sapiens OX=9606 GN=TCIRG1 PE=1 SV=8	6815.41	7399.91	6414.29	17113.7	17741.1	14062.8
Q9BRK4;B1AL11;B1AL12;B1AL13;S4R3W7	3	1	34.1938	0.000502147	0.00180052	5.49713	73443.8	Leucine zipper putative tumor suppressor 2 OS=Homo sapiens OX=9606 GN=LZTS2 PE=1 SV=2	441396	729087	495532	103525	110023	89522.1
A6NHL2	11	3	118.87	0.00050399	0.00180052	2.04017	50707.2	Tubulin alpha chain-like 3 OS=Homo sapiens OX=9606 GN=TUBAL3 PE=1 SV=2	45535.9	38752.8	41123.5	77294.9	91903	86664.2
A7E2Y1;A0A087X0T3;P12882;P12883;P13533	11	4	78.5676	0.000504808	0.00180052	1.40761	227100	Myosin-7B OS=Homo sapiens OX=9606 GN=MYH7B PE=1 SV=4	119357	109130	118153	164839	157038	166058
Q5VT97	3	1	26.7212	0.00051352	0.00181832	9.97769	134827	Rho GTPase-activating protein SYDE2 OS=Homo sapiens OX=9606 GN=SYDE2 PE=1 SV=2	143671	170398	157989	1.07012e+06	1.40611e+06	2.23381e+06
G5EA09;O00560;B4DHN5;E9PBU7	10	9	75.3543	0.000514231	0.00181832	3.15166	34990.5	Syndecan binding protein (Syntenin)_ isoform CRA_a OS=Homo sapiens OX=9606 GN=SDCBP PE=1 SV=1	20354.4	28711.8	20742.6	70749	73479.6	75785
Q8IWB7;C9JJ54	4	4	37.8681	0.000515322	0.00181832	12.6901	47350.3	WD repeat and FYVE domain-containing protein 1 OS=Homo sapiens OX=9606 GN=WDFY1 PE=1 SV=1	240431	514776	296109	31904.4	27505.6	23435.2
O43916	3	1	21.0917	0.000529927	0.0018632	20.6296	47342.1	Carbohydrate sulfotransferase 1 OS=Homo sapiens OX=9606 GN=CHST1 PE=1 SV=1	58981.1	60883.5	61751.1	775546	958365	2.01274e+06
Q92608;E7ERW7;E5RFJ0;A0A3B3ISB1	6	3	38.5551	0.000544494	0.00190763	1.55305	213260	Dedicator of cytokinesis protein 2 OS=Homo sapiens OX=9606 GN=DOCK2 PE=1 SV=2	8946.22	8015.61	8888.05	5622.6	5742.09	5279.9
A0A087WUK2;O14979	7	4	64.121	0.000553181	0.00193122	3.2033	40211.3	Heterogeneous nuclear ribonucleoprotein D-like OS=Homo sapiens OX=9606 GN=HNRNPDL PE=1 SV=1	54805.4	56709.3	52492.5	146575	164452	214338
P21399	22	20	246.751	0.000556022	0.0019343	2.28223	98912.3	Cytoplasmic aconitate hydratase OS=Homo sapiens OX=9606 GN=ACO1 PE=1 SV=3	80813.9	79537.4	85734	199547	159103	202974
Q5T123;Q9H299	5	5	54.8057	0.00056119	0.00194533	2.39266	9437.56	SH3 domain-binding glutamic acid-rich-like protein 3 OS=Homo sapiens OX=9606 GN=SH3BGRL3 PE=1 SV=1	303033	342033	343301	159596	128870	124616
A0A1B0GVF1	2	1	22.7993	0.000563131	0.00194533	26.9333	8120.51	Uncharacterized protein (Fragment) OS=Homo sapiens OX=9606 PE=1 SV=1	2350.82	1591.57	2432.47	111.495	85.2806	39.9152
K7EJE8;K7EKE6;K7ER27;K7ERR6;K7EQF8;Q92791	26	1	239.823	0.000574538	0.00196075	2.3475	93696	Lon protease homolog_ mitochondrial OS=Homo sapiens OX=9606 GN=LONP1 PE=1 SV=1	47286.9	44060.2	49276	94737.1	124312	111064
P36776;K7ER56	26	1	231.31	0.000574538	0.00196075	2.3475	107003	Lon protease homolog_ mitochondrial OS=Homo sapiens OX=9606 GN=LONP1 PE=1 SV=2	7875.42	7338.03	8206.69	15778	20703.6	18497.2
Q96CG8;E5RK99;E7EVQ5	7	7	65.4845	0.000575548	0.00196075	1.9919	26794.3	Collagen triple helix repeat-containing protein 1 OS=Homo sapiens OX=9606 GN=CTHRC1 PE=1 SV=1	44331.8	48426.6	51789	92442.9	106131	89349.8
A0A1W2PNP0;A0A1W2PP57;A0A1W2PPC3;A0A1W2PPS0;A0A1W2PR92;Q969N2;A0A1W2PP53;A0A1W2PPI8;A0A1W2PQ29;A0A1W2PRH2;A0A1W2PRZ8;F6W983;H7C2Y2;A0A1W2PPR6;A0A1W2PQN1	3	1	20.3019	0.000576727	0.00196075	2.20728	66609.2	GPI transamidase component PIG-T (Fragment) OS=Homo sapiens OX=9606 GN=PIGT PE=1 SV=1	1083.93	1366.71	1078.69	2575.38	2689.97	2524.87
G5EA06;Q92552;D6RH20;D6RJC7	4	4	26.1298	0.000577517	0.00196075	2.81614	41614.2	28S ribosomal protein S27_ mitochondrial OS=Homo sapiens OX=9606 GN=MRPS27 PE=1 SV=1	5819.41	4800.22	5063.07	12964	13915.7	17284.9
P07237;H7BZ94;H0Y3Z3;I3L312;I3L398;I3L4M2;I3NI03;I3L0S0;I3L3U6;I3L3P5;I3L1Y5;I3L514	35	33	551.355	0.000584671	0.00197824	1.46476	57515.6	Protein disulfide-isomerase OS=Homo sapiens OX=9606 GN=P4HB PE=1 SV=3	392730	402015	416943	551928	615148	607750
Q9NR30	2	1	12.8303	0.000588825	0.00197959	3.94543	87857.8	Nucleolar RNA helicase 2 OS=Homo sapiens OX=9606 GN=DDX21 PE=1 SV=5	5095.01	3874.62	5559.25	20369.4	21003.8	15949.6
P62195;J3QQM1;J3QSA9;J3KRP2;J3QLH6;J3QRW1;J3QSE0;J3QRR3	19	14	191.139	0.000592127	0.0019831	1.49505	45797.2	26S proteasome regulatory subunit 8 OS=Homo sapiens OX=9606 GN=PSMC5 PE=1 SV=1	125520	130648	120660	200239	179076	184061
I3L295;J3KT75;J3KTK8;J3QQZ4;J3QRD5;J3QS48;J3QW43;O75352;I3L1D2;I3L261;I3L405;I3L4E0;I3L4T1;J3KSI4	2	2	15.9901	0.000610612	0.00203261	2.42085	11916.3	Mannose-P-dolichol utilization defect 1 isoform 2 OS=Homo sapiens OX=9606 GN=MPDU1 PE=1 SV=1	18237.7	14466.4	17566	37556.9	39093.7	45045.7
P26641	25	24	284.875	0.000612569	0.00203261	1.55455	50461	Elongation factor 1-gamma OS=Homo sapiens OX=9606 GN=EEF1G PE=1 SV=3	245752	279242	267517	431376	397895	402730
Q16719;A0A087X297;A0A087WYM2;A0A087WYQ7;B8ZZA3	8	5	61.7444	0.000613084	0.00203261	3.32604	52864.9	Kynureninase OS=Homo sapiens OX=9606 GN=KYNU PE=1 SV=1	11349.1	11541	11778.6	30143.4	45485.9	39679.8
O95881	2	1	13.9855	0.000616139	0.00203512	1.69206	19376.9	Thioredoxin domain-containing protein 12 OS=Homo sapiens OX=9606 GN=TXNDC12 PE=1 SV=1	41407.5	38711.8	39327.4	61019	71956.4	69135.7
O15427;J3QQS9;J3QQV2;J3QSC3;J3KT83;J3KTM6;J3QLE3;J3QRA0;J3QRU2	4	4	48.7949	0.000619494	0.00203512	2.63797	50096.8	Monocarboxylate transporter 4 OS=Homo sapiens OX=9606 GN=SLC16A3 PE=1 SV=1	19125.1	23978.5	23581.4	57357.6	66161.1	52394.4
P69905;A0A2R8Y7C0	9	1	149.141	0.000620456	0.00203512	1.35849	15314.6	Hemoglobin subunit alpha OS=Homo sapiens OX=9606 GN=HBA1 PE=1 SV=2	962008	985505	1.02976e+06	747897	748287	695420
Q00765;B7Z332;B7Z510;H0Y8J8	2	2	19.4009	0.000628552	0.00203512	1.98964	21721.3	Receptor expression-enhancing protein 5 OS=Homo sapiens OX=9606 GN=REEP5 PE=1 SV=3	80333	77371.5	79340.7	161598	173077	136959
P11413;E7EUI8;E7EM57;E9PD92	30	28	380.89	0.000630566	0.00203512	2.87623	59713.1	Glucose-6-phosphate 1-dehydrogenase OS=Homo sapiens OX=9606 GN=G6PD PE=1 SV=4	282652	294040	304765	698945	829201	1.00713e+06
Q15738;C9JDR0	7	7	75.0001	0.000630763	0.00203512	5.5252	42185.5	Sterol-4-alpha-carboxylate 3-dehydrogenase_ decarboxylating OS=Homo sapiens OX=9606 GN=NSDHL PE=1 SV=2	12902.7	11902.2	11108.5	46094.3	73995.8	78338.4
P32969;D6RAN4;A0A2R8Y5Y7;E7ESE0;H0Y9V9;H0Y9R4	9	8	99.1869	0.00063151	0.00203512	2.09005	21977.5	60S ribosomal protein L9 OS=Homo sapiens OX=9606 GN=RPL9 PE=1 SV=1	54386.2	58094.2	54839.6	108165	134044	107497
P17066	19	5	235.008	0.000632379	0.00203512	1.35156	71484.5	Heat shock 70 kDa protein 6 OS=Homo sapiens OX=9606 GN=HSPA6 PE=1 SV=2	40170.5	41851.1	39336.5	30826.9	28450.8	30513.7
Q16832;H0Y570;Q5T241;Q5T244	5	5	39.5855	0.000641013	0.00205621	1.36036	97648.9	Discoidin domain-containing receptor 2 OS=Homo sapiens OX=9606 GN=DDR2 PE=1 SV=2	17044.3	16708.3	16290.8	23968.1	21741.6	22367.7
H0YCN2;Q96T23;H0YER1;H7C306	3	1	28.4462	0.000647528	0.00207038	11.6985	91594.1	Remodeling and spacing factor 1 (Fragment) OS=Homo sapiens OX=9606 GN=RSF1 PE=1 SV=1	83630.6	147172	81049.6	11150.8	6372.91	9133.68
Q8IXB1;A0A087WXH7;E7EP04	5	2	33.4875	0.000652372	0.00207915	3.01055	92391.4	DnaJ homolog subfamily C member 10 OS=Homo sapiens OX=9606 GN=DNAJC10 PE=1 SV=2	3367.33	3589.36	3829.06	9411.26	13235.4	9824.37
A0A088AWP5;Q8WUY3;E9PDC2;H7BZH9;X6R9J3	3	2	24.8731	0.000667075	0.00211492	1.5427	339659	Protein prune homolog 2 OS=Homo sapiens OX=9606 GN=PRUNE2 PE=1 SV=1	129072	129487	133142	88146.5	77290.6	88469.5
Q9UJZ1;A0A087WYB4;F2Z2I8	11	10	144.738	0.000667879	0.00211492	3.35324	38648.2	Stomatin-like protein 2_ mitochondrial OS=Homo sapiens OX=9606 GN=STOML2 PE=1 SV=1	40300	38202.7	30645.1	102883	142708	120408
P62913;Q5VVC8	2	2	43.519	0.000672792	0.00211802	1.90505	20480.5	60S ribosomal protein L11 OS=Homo sapiens OX=9606 GN=RPL11 PE=1 SV=2	151710	144475	147213	292464	305695	246536
Q9H8Y8;F8WBR9;F8WEG2;F8WEH9;F8WF79	7	6	64.9368	0.000675287	0.00211802	1.69034	47316.5	Golgi reassembly-stacking protein 2 OS=Homo sapiens OX=9606 GN=GORASP2 PE=1 SV=3	48149.2	41256.3	46241.8	72374.2	76608.2	80307.8
Q9Y6C2;A0A0A0MT20	37	33	526.679	0.000682468	0.00213376	1.43473	108007	EMILIN-1 OS=Homo sapiens OX=9606 GN=EMILIN1 PE=1 SV=3	619080	655224	632600	454699	461008	413397
P02452;I3L3H7	67	58	785.663	0.000689316	0.00214786	2.28183	139968	Collagen alpha-1(I) chain OS=Homo sapiens OX=9606 GN=COL1A1 PE=1 SV=5	611019	457563	501673	234323	229397	224436
P02760;S4R3Y4;S4R471	6	4	79.9899	0.000691326	0.00214786	2.24833	39912	Protein AMBP OS=Homo sapiens OX=9606 GN=AMBP PE=1 SV=1	54082.4	52064.6	46328.5	101042	112503	129270
O94808	10	4	98.0438	0.000694377	0.00214911	2.0963	77729.1	Glutamine--fructose-6-phosphate aminotransferase [isomerizing] 2 OS=Homo sapiens OX=9606 GN=GFPT2 PE=1 SV=3	45350.7	42057.3	50106.7	86378.8	106102	95791.6
P31323	11	6	101.754	0.000697104	0.00214911	3.12261	46701.4	cAMP-dependent protein kinase type II-beta regulatory subunit OS=Homo sapiens OX=9606 GN=PRKAR2B PE=1 SV=3	66219.8	90895.8	88855.2	29415.2	23740.5	25615.2
A0A0C4DFL7;Q16850;H7C0D0	12	11	103.658	0.000700648	0.00214911	1.75656	57677.7	Lanosterol 14-alpha demethylase OS=Homo sapiens OX=9606 GN=CYP51A1 PE=1 SV=1	42341.5	39239.3	34543.2	66883.6	68225.5	68870.2
P09211;A8MX94;A0A087X2E9;A0A087X243;A0A2R8Y5E5	19	19	254.833	0.000701672	0.00214911	1.59861	23584	Glutathione S-transferase P OS=Homo sapiens OX=9606 GN=GSTP1 PE=1 SV=2	611336	639829	619513	404139	353771	412281
P54886	21	14	175.809	0.000703509	0.00214911	2.24949	88043.8	Delta-1-pyrroline-5-carboxylate synthase OS=Homo sapiens OX=9606 GN=ALDH18A1 PE=1 SV=2	37291.3	45312.1	40601	86215.1	104692	86239.8
P62745	6	2	42.861	0.000704777	0.00214911	1.71303	22579.6	Rho-related GTP-binding protein RhoB OS=Homo sapiens OX=9606 GN=RHOB PE=1 SV=1	63731.6	66453.5	64050.4	41736	37216.2	34434.7
A0A1B0GUI1;Q6GYQ0	6	1	42.4518	0.000707343	0.00215029	12.3215	282523	Ral GTPase-activating protein subunit alpha-1 OS=Homo sapiens OX=9606 GN=RALGAPA1 PE=1 SV=1	1054.64	846.268	1098.39	7283.84	16969.6	12702.5
Q13200;H7C1H2;C9JPC0;H7C2Q3;F8WBS8	32	28	345.212	0.000715643	0.00216885	1.83711	100941	26S proteasome non-ATPase regulatory subunit 2 OS=Homo sapiens OX=9606 GN=PSMD2 PE=1 SV=3	135538	118620	124700	217321	256313	222368
H0YNG3;P67812;H0YNX5;H0YKT4;H0YNA5	6	5	66.9567	0.000719269	0.00217318	1.26266	18764.9	Signal peptidase complex catalytic subunit SEC11 OS=Homo sapiens OX=9606 GN=SEC11A PE=1 SV=1	63726.6	61189.1	60979	80897.2	75388.6	78435.6
A0A087WXL6;B7Z879;A0A087X2J4;Q9H270	2	1	20.6253	0.000723978	0.00217761	793.432	109120	Vacuolar protein sorting-associated protein 11 homolog OS=Homo sapiens OX=9606 GN=VPS11 PE=1 SV=1	1342.45	1287.99	1126.9	0	4.73556	0
A0A286YES4;O14495;A0A286YEZ7;A0A286YF41	2	2	12.8015	0.000727262	0.00217761	1.29831	25836	Uncharacterized protein (Fragment) OS=Homo sapiens OX=9606 PE=4 SV=1	71193.2	74650	67890.4	54343.2	55104.4	55177.5
P49189	6	6	64.566	0.000729535	0.00217761	1.55288	54714.5	4-trimethylaminobutyraldehyde dehydrogenase OS=Homo sapiens OX=9606 GN=ALDH9A1 PE=1 SV=3	640274	622942	562776	401611	371959	402307
P26373;J3QSB4;H3BTH3	6	5	80.8451	0.000730336	0.00217761	2.01858	24318.5	60S ribosomal protein L13 OS=Homo sapiens OX=9606 GN=RPL13 PE=1 SV=4	157417	133645	146512	297245	322277	263758
G8JLH9;P40763	7	6	57.5313	0.000731757	0.00217761	2.15285	76936.9	Signal transducer and activator of transcription OS=Homo sapiens OX=9606 GN=STAT3 PE=1 SV=1	46725.4	41073.8	41688	21678.2	17294.8	21173.9
P31942;A0A2U3TZN9;H0YBB3;H0YBR2;Q6NXG1	9	7	77.5067	0.000743033	0.00220181	1.39893	36983.6	Heterogeneous nuclear ribonucleoprotein H3 OS=Homo sapiens OX=9606 GN=HNRNPH3 PE=1 SV=2	53257.7	51803.2	54070.1	71373.6	79277.7	71961.7
P08254	2	2	13.2573	0.000745699	0.00220181	16.4323	54262.5	Stromelysin-1 OS=Homo sapiens OX=9606 GN=MMP3 PE=1 SV=2	546.77	370.565	291.278	5095.96	4780.86	9983.46
P46939;Q5T097;Q5T098	11	9	95.397	0.000747259	0.00220181	3.01017	396691	Utrophin OS=Homo sapiens OX=9606 GN=UTRN PE=1 SV=2	67269.4	92353.9	68477.2	27825.4	25155.7	22795.4
J3QT38;A0A0U1RRB6;Q9Y2D4;F8W6R7	4	1	31.8884	0.000750856	0.00220181	3.26774	79996.2	Exocyst complex component OS=Homo sapiens OX=9606 GN=EXOC6B PE=1 SV=1	2997.33	3017.81	4106.99	12733.5	10281.1	10062
P49458;E9PE20	3	3	29.8207	0.000751031	0.00220181	1.52298	10225.8	Signal recognition particle 9 kDa protein OS=Homo sapiens OX=9606 GN=SRP9 PE=1 SV=2	61428.9	58197.4	56738	92637.9	82747.3	93215.1
Q6NZI2	15	13	186.912	0.000754832	0.0022064	1.29653	43476.2	Caveolae-associated protein 1 OS=Homo sapiens OX=9606 GN=CAVIN1 PE=1 SV=1	480844	517585	510501	396966	391234	375624
P32119;A6NIW5	11	7	133.253	0.000758588	0.00221084	1.26858	22063	Peroxiredoxin-2 OS=Homo sapiens OX=9606 GN=PRDX2 PE=1 SV=5	258723	262669	266890	215014	208449	197928
Q8N6G6;A6NIB9;H7BYE3;F8WEP3	15	12	112.593	0.000771629	0.0022359	2.83968	199397	ADAMTS-like protein 1 OS=Homo sapiens OX=9606 GN=ADAMTSL1 PE=1 SV=4	38655.2	38871.1	37927	16356.8	11003.7	13296.6
P61604;B8ZZL8;S4R3N1;B8ZZ54	9	8	78.1553	0.000772959	0.0022359	1.88096	10931.7	10 kDa heat shock protein_ mitochondrial OS=Homo sapiens OX=9606 GN=HSPE1 PE=1 SV=2	201642	238314	236105	425209	454086	392352
C9JFR7;P99999	8	8	119.182	0.000774593	0.0022359	1.94761	11447.4	Cytochrome c (Fragment) OS=Homo sapiens OX=9606 GN=CYCS PE=1 SV=1	148029	152486	146128	265912	332165	271809
P08473;C9JR96;C9J9X7;C9IYX7;C9JDZ3	17	11	156.322	0.000776238	0.0022359	1.44521	86198.4	Neprilysin OS=Homo sapiens OX=9606 GN=MME PE=1 SV=2	71884	71584	75714.6	98503.4	111083	107179
Q99538;G3V2T4;G3V4E4;H0YJN9	2	2	22.8459	0.000785297	0.00225542	3.33212	49810.5	Legumain OS=Homo sapiens OX=9606 GN=LGMN PE=1 SV=1	14666.6	10883.4	11154.9	3600.39	3137.1	4277.97
Q96IZ0;H0YHP5;H0YI16;A0A0B4J260;F8W1M8	6	3	45.6256	0.0007981	0.00226908	23.7878	36681.6	PRKC apoptosis WT1 regulator protein OS=Homo sapiens OX=9606 GN=PAWR PE=1 SV=1	3948.11	4683.81	2508.93	79.4524	201.504	187.387
P07093;C9JN98	7	6	53.9263	0.000798501	0.00226908	2.14714	44230.4	Glia-derived nexin OS=Homo sapiens OX=9606 GN=SERPINE2 PE=1 SV=1	20127.6	19791.9	19664.5	36597.4	42615.9	48722.2
P55072;C9JUP7	45	36	610.459	0.000803058	0.00226908	1.41303	90006.3	Transitional endoplasmic reticulum ATPase OS=Homo sapiens OX=9606 GN=VCP PE=1 SV=4	309522	308559	308367	416502	422932	469663
Q08211	17	14	131.486	0.000803834	0.00226908	1.66236	142270	ATP-dependent RNA helicase A OS=Homo sapiens OX=9606 GN=DHX9 PE=1 SV=4	78156	80633.6	82376.8	124045	147894	128967
P55001	5	5	69.2721	0.000811798	0.00228503	2.42424	21566.9	Microfibrillar-associated protein 2 OS=Homo sapiens OX=9606 GN=MFAP2 PE=2 SV=1	110237	115141	115939	54528.5	38996.4	47268.2
P16035;B4DFW2;K7EIX4	6	3	47.0345	0.000817084	0.00228688	3.4549	25083.6	Metalloproteinase inhibitor 2 OS=Homo sapiens OX=9606 GN=TIMP2 PE=1 SV=2	14241.9	17203.5	21326.3	56513.3	55893.8	69913.8
Q16795;A0A3B3ISG8;F5H0J3;H3BRM9	3	3	29.7522	0.00083472	0.00232004	1.93438	42680.7	NADH dehydrogenase [ubiquinone] 1 alpha subcomplex subunit 9_ mitochondrial OS=Homo sapiens OX=9606 GN=NDUFA9 PE=1 SV=2	20398.4	20754.6	18591.6	34384.5	38231.4	42952.8
P55268;F5H520	5	4	31.3724	0.000838326	0.00232004	2.42865	203110	Laminin subunit beta-2 OS=Homo sapiens OX=9606 GN=LAMB2 PE=1 SV=2	28382.5	27928.5	26969.6	13767.2	10110.7	10412.9
H0YDN1;E9PMV1;E9PKG0;E9PIA2;E9PQ28;A0A075B6F0;A0A096LP99;A0A0A0MRY4;A0A0A0MSQ4;A0A0A0MT58;A0A0D9SEI9;A0A0D9SFE1;A0A0G2JMD5;A0A0J9YWP7;A0A0J9YWQ8;A0A0J9YY76;A0A0X1KG74;A0A140TA27;A0A1B0GTU7;A0A1B0GUS9;A0A1B0GVT8;A0A1W2PPB9;A0A1W2PQH1;A0A2R8Y4R7;A0A2R8Y560;A0A2R8Y6L6;A0A2R8YG57;A0A3B3ISH7;A0A3B3IT03;A0A3B3ITH4;A0A3B3ITY9;A3QJZ6;B1AK53;B4DIW9;C9JCY7;E7ETG2;E9PDA6;E9PEI0;E9PFR9;E9PJH7;E9PS95;F5GX24;F…	213	191	2867.19	0.000849789	0.0023452	1.35646	389974	Plectin OS=Homo sapiens OX=9606 GN=PLEC PE=1 SV=9	586551	600786	573503	414836	459628	423645
Q969X5	5	5	57.9236	0.00086142	0.00236941	1.38683	32991.5	Endoplasmic reticulum-Golgi intermediate compartment protein 1 OS=Homo sapiens OX=9606 GN=ERGIC1 PE=1 SV=1	114893	124110	115103	171392	156524	163169
A0A2Q2TH77;Q08379;A0A087WYC0;A0A1W2PQY5;B7ZC06	9	7	73.5039	0.00086336	0.00236941	1.94104	112286	Golgin subfamily A member 2 OS=Homo sapiens OX=9606 GN=GOLGA2 PE=1 SV=1	11461.9	10343.9	9333.93	19381	19081.6	21980.8
Q14974;J3KTM9;J3QR48;J3QKQ5;J3QRG4;J3KS06	23	22	296.753	0.000871048	0.00238043	1.59832	98482	Importin subunit beta-1 OS=Homo sapiens OX=9606 GN=KPNB1 PE=1 SV=2	158038	166529	162536	243673	248990	285884
P30086	10	10	139.976	0.000872195	0.00238043	2.102	21170.9	Phosphatidylethanolamine-binding protein 1 OS=Homo sapiens OX=9606 GN=PEBP1 PE=1 SV=3	514402	482598	492598	275587	210971	222099
P55084;F5GZQ3;B5MD38;C9JE81;C9JEY0;C9K0M0	21	18	221.214	0.000878299	0.00239049	1.40763	51579.7	Trifunctional enzyme subunit beta_ mitochondrial OS=Homo sapiens OX=9606 GN=HADHB PE=1 SV=3	148603	147059	152088	221660	213027	195578
Q8N5K1;D6RCF4;A0A2R8Y540;I3L1N9	5	5	45.2903	0.00088424	0.00239754	1.77682	15506.3	CDGSH iron-sulfur domain-containing protein 2 OS=Homo sapiens OX=9606 GN=CISD2 PE=1 SV=1	26586.8	23049.3	24131.3	45611.9	39522.5	45937.3
Q15293;E9PP27	19	15	263.951	0.000885744	0.00239754	2.71964	38890	Reticulocalbin-1 OS=Homo sapiens OX=9606 GN=RCN1 PE=1 SV=1	169789	182995	187416	460331	594587	414235
Q15417;Q92824	18	5	247.956	0.000889778	0.00240188	1.95883	36584.9	Calponin-3 OS=Homo sapiens OX=9606 GN=CNN3 PE=1 SV=1	370990	381027	387869	205272	210576	166076
C9J066;E9PN67;H0YDJ4;H9KV85;Q8N4C6	6	2	52.0353	0.000897121	0.00240934	11.2091	240189	Ninein OS=Homo sapiens OX=9606 GN=NIN PE=1 SV=1	26408.5	44578	21057.1	2957.93	3270.65	1982.93
P08253;H3BR66;H3BS34;H3BV48;A0A087WVF7;B5MCB3;B7WNX0;O75113;P09237;P10266;P63132;P63133;P63135;P63136;Q13325;Q14590;Q4FZB7;Q8N392;Q8NI08;Q9BXR3;Q9BXX0;Q9NZM3;Q9QC07;Q9UQG0	31	25	351.706	0.000897418	0.00240934	4.25894	74965.9	72 kDa type IV collagenase OS=Homo sapiens OX=9606 GN=MMP2 PE=1 SV=2	41721.6	55184.8	42488.2	150123	206701	236850
Q9NX40;D6R918;D6RA54;D6RBC5;D6RC55;D6RDI5;D6RG39;D6RIT9;D6RF07	3	3	32.2333	0.00090013	0.00241007	2.66234	27797.3	OCIA domain-containing protein 1 OS=Homo sapiens OX=9606 GN=OCIAD1 PE=1 SV=1	14625.9	12912.6	13735.9	32287	33063.9	44535.4
P62249;M0R210;M0R3H0;M0R1M5;Q6IPX4;M0QX76	8	7	96.4851	0.00090445	0.00241509	1.9037	16559.4	40S ribosomal protein S16 OS=Homo sapiens OX=9606 GN=RPS16 PE=1 SV=2	165437	161557	164018	292027	357639	285075
P49755;G3V2K7	11	10	124.433	0.00091365	0.00243308	3.74694	25147.1	Transmembrane emp24 domain-containing protein 10 OS=Homo sapiens OX=9606 GN=TMED10 PE=1 SV=2	114631	104637	115633	380537	333685	540635
A0A1W2PPH1;A0A1W2PQ37;A0A1W2PQF8;A0A1W2PQH3;A0A1W2PQT3;A0A1W2PQY8;A0A1W2PR68;P23368	3	3	19.5546	0.000926171	0.00244333	1.75518	61849	Malic enzyme OS=Homo sapiens OX=9606 GN=ME2 PE=1 SV=1	7834.88	7673.79	7498.91	13418.6	12031.7	14932.2
A0A087WZN1;A0A087X2E5;O43837;A0A0D9SG66	5	4	40.2262	0.000927033	0.00244333	4.15649	42696.2	Isocitrate dehydrogenase [NAD] subunit_ mitochondrial OS=Homo sapiens OX=9606 GN=IDH3B PE=1 SV=1	7115.51	5705.93	7527.49	21214.8	29928.2	33437.2
A0A087WWA3;O60333;Q4R9M9	5	3	38.8833	0.000927405	0.00244333	4.31243	203436	Kinesin-like protein KIF1B OS=Homo sapiens OX=9606 GN=KIF1B PE=1 SV=1	46906.9	44414.1	53324.5	158946	194484	270345
P07355;H0YN42;H0YMD0;H0YMU9;H0YM50;H0YKS4;H0YL33;H0YN28;H0YNP5;H0YMM1;H0YNA0;H0YKX9;H0YKZ7;H0YLV6;H0YMT9;H0YKL9;H0YN52;H0YKV8;H0YMD9;H0YKN4;H0YNB8;H0YLE2;A0A0A0MR41;A0A1B0GV05;A0A1B0GWB9;A0A2R8Y2H5;A0A3B3ITC9;A0A3B3ITK4;A6NK75;A6NNF4;A6NP11;B5MC71;B8ZZ73;B8ZZW4;B9A040;C9IZS8;C9J686;C9J9B4;C9JFU2;C9JQ36;C9JUI2;C9JW84;C9JWB2;E9PCD7;E9PM06;E9PPH9;F5H4F1;F5H7B7;F8VRQ0;F8W1A2;F8WDR1;F8WF92;G3XAL1;H0YA…	35	6	607.069	0.000932142	0.00244333	2.13924	38832.2	Annexin A2 OS=Homo sapiens OX=9606 GN=ANXA2 PE=1 SV=2	2.3853e+06	2.56505e+06	2.46434e+06	1.08084e+06	1.356e+06	1.02919e+06
P41221;C9J8I8;O00755	22	10	287.122	0.000934808	0.00244333	2.36677	43708.2	Protein Wnt-5a OS=Homo sapiens OX=9606 GN=WNT5A PE=1 SV=2	172783	158526	151104	323244	440506	378010
H0YN26;P39687;H7BZ09	2	1	22.6525	0.000941868	0.00245529	10.9937	20111.4	Acidic leucine-rich nuclear phosphoprotein 32 family member A OS=Homo sapiens OX=9606 GN=ANP32A PE=1 SV=1	851.749	327.464	603.277	6177.66	7049.59	6368.96
M0QZW6;Q8N6L0	2	1	12.9186	0.000951954	0.00247505	2.45682	58889.2	Protein KASH5 (Fragment) OS=Homo sapiens OX=9606 GN=CCDC155 PE=1 SV=1	3024.96	3372.72	4061.13	8802.23	7635.56	9257.65
P06748;E5RI98;E5RGW4	13	11	201.155	0.000957617	0.00248324	2.32874	32746.2	Nucleophosmin OS=Homo sapiens OX=9606 GN=NPM1 PE=1 SV=2	327100	292750	315599	627582	854178	696658
P06396;A0A0A0MS51;A0A0A0MT01;A0A0U1RQL8;Q5T0H8	35	26	470.896	0.000968841	0.00250576	2.84177	86096.8	Gelsolin OS=Homo sapiens OX=9606 GN=GSN PE=1 SV=1	668598	717893	668994	199935	298971	224404
A0A0A6YYA0;Q9Y3B3;G3V2Y2	6	4	70.8176	0.000982701	0.00253498	1.7468	21575.1	Protein TMED7-TICAM2 OS=Homo sapiens OX=9606 GN=TMED7-TICAM2 PE=3 SV=1	101312	117402	113721	201080	176091	203528
Q9NZ08;H0Y9X5	16	12	118.266	0.00099122	0.00255029	1.29847	107805	Endoplasmic reticulum aminopeptidase 1 OS=Homo sapiens OX=9606 GN=ERAP1 PE=1 SV=3	68610.1	63597.3	66196.1	88092.5	87166.8	82362.2
P08670;B0YJC4;B0YJC5;A0A1B0GTT5;A0A1B0GVG8;B4DIR1;K7EKH9;K7ELP4	80	59	1274.66	0.00100514	0.00257939	1.5948	53708.8	Vimentin OS=Homo sapiens OX=9606 GN=VIM PE=1 SV=4	5.81511e+06	6.48144e+06	6.18569e+06	3.52841e+06	4.01252e+06	4.04811e+06
C9IYK6;C9JTE9;F8WB99;H7C5E2;Q9UHQ4;C9JGJ9	2	1	13.5695	0.00100795	0.0025799	1.66691	23047	B-cell receptor-associated protein 29 (Fragment) OS=Homo sapiens OX=9606 GN=BCAP29 PE=1 SV=1	30114.3	33526	33322.8	56652.2	48834.2	56142.1
P48061	3	2	32.5402	0.00101754	0.00259772	5.31197	10951	Stromal cell-derived factor 1 OS=Homo sapiens OX=9606 GN=CXCL12 PE=1 SV=1	1413.18	1030.91	1283.85	4712.23	8413.26	6677.22
B7Z5P7;O60711;E9PNX9	5	2	31.9157	0.00103059	0.00262426	1.76164	43011.7	Leupaxin OS=Homo sapiens OX=9606 GN=LPXN PE=1 SV=1	8731.09	10246.1	9403.66	15143.8	17674.8	17178.2
Q9C0B2;Q5T2D8	6	4	46.1931	0.00104774	0.00265365	3.24146	179958	Cilia- and flagella-associated protein 74 OS=Homo sapiens OX=9606 GN=CFAP74 PE=2 SV=3	273351	383047	277840	102694	80894.2	104628
P49411;A0A0A0MR07;B7ZKJ3;B7ZKW7;C9JEM6;F2Z355;F5GZZ5;F8VP44;F8VP57;F8VVA6;F8W126;F8W9W0;H0YDG2;H0YDM6;H0YN99;H3BNU3;P15498;P54756;Q6N022;Q8IV77;Q96EZ8;Q9UKW4	28	23	317.919	0.00104994	0.00265365	2.81735	49883.8	Elongation factor Tu_ mitochondrial OS=Homo sapiens OX=9606 GN=TUFM PE=1 SV=2	127532	135837	132890	299235	451551	365616
E7EVA0;B5MEG9;H7C4C5;H7C456;A0A0J9YVV8;A0A0J9YW37	56	9	582.199	0.00105651	0.00265365	1.52315	246699	Microtubule-associated protein OS=Homo sapiens OX=9606 GN=MAP4 PE=1 SV=1	283377	293689	298879	191900	207239	175948
Q9Y6X9	3	1	20.843	0.00106013	0.00265365	4.84647	118622	ATPase MORC2 OS=Homo sapiens OX=9606 GN=MORC2 PE=1 SV=2	1230.55	1147.85	957.001	5238.17	7005.19	3921.6
Q9BUJ2;A0A0A0MRA5;B7Z4B8;M0QYZ0;M0R3F1;M0QYI8;M0QZV6;M0R0K8;M0R203	14	10	117.871	0.00106194	0.00265365	2.23808	96308.9	Heterogeneous nuclear ribonucleoprotein U-like protein 1 OS=Homo sapiens OX=9606 GN=HNRNPUL1 PE=1 SV=2	121178	128689	121243	65075.1	47092.1	53648.7
Q14344	13	5	111.936	0.00106362	0.00265365	6.05977	44391.8	Guanine nucleotide-binding protein subunit alpha-13 OS=Homo sapiens OX=9606 GN=GNA13 PE=1 SV=2	597822	1.18608e+06	701088	134101	140121	135858
O60522	3	1	19.2102	0.00107076	0.00266406	54.972	239996	Tudor domain-containing protein 6 OS=Homo sapiens OX=9606 GN=TDRD6 PE=2 SV=2	671.683	159.19	247.993	14217.2	15073.7	30016.6
Q07021;I3L3B0;I3L3Q7	7	5	80.049	0.00107319	0.00266406	5.79622	31761.5	Complement component 1 Q subcomponent-binding protein_ mitochondrial OS=Homo sapiens OX=9606 GN=C1QBP PE=1 SV=1	46364.5	49099.5	43712.4	173703	327587	305406
P49662;A0A384DVP2;Q6UXS9	3	2	19.7443	0.00108417	0.00267358	4.41604	43832.6	Caspase-4 OS=Homo sapiens OX=9606 GN=CASP4 PE=1 SV=1	18861.8	16411	15394.1	2795.64	5013.99	3663.75
Q03169;H0YKI8;H0YKY9;H0YL88	2	2	13.0227	0.0010896	0.00267358	8.52182	73060.6	Tumor necrosis factor alpha-induced protein 2 OS=Homo sapiens OX=9606 GN=TNFAIP2 PE=2 SV=2	97962.6	191587	91416.3	16785	12875.6	15044.1
D6RFM5;P31040;A0A087X1I3;K7EIX2;Q6AI08	15	8	127.41	0.00109026	0.00267358	2.18297	64479.6	Succinate dehydrogenase [ubiquinone] flavoprotein subunit_ mitochondrial OS=Homo sapiens OX=9606 GN=SDHA PE=1 SV=1	19090.9	17882.3	20024.9	36071.2	39984.2	48369.5
A0A2R8YD50;P51659;E7EWE5;E7ER27;E7ET17;G5E9S2;A0A2R8Y7L2;E7EPL9;A0A2R8YDT8;A0A2R8YF45;A0A2R8Y7W2;A0A2R8YEG2	21	16	200.689	0.00109055	0.00267358	1.87395	77294.2	Peroxisomal multifunctional enzyme type 2 OS=Homo sapiens OX=9606 GN=HSD17B4 PE=1 SV=1	73502.1	69146	68158.7	125537	150331	119172
P62424;Q5T8U2	14	5	172.797	0.00109567	0.00267947	2.67533	30166.7	60S ribosomal protein L7a OS=Homo sapiens OX=9606 GN=RPL7A PE=1 SV=2	60167.1	58465.3	49603.3	149424	175985	124676
D6RHU4;Q53FE4	2	1	20.3636	0.00110635	0.00268555	1.25196	32687.1	Uncharacterized protein C4orf17 OS=Homo sapiens OX=9606 GN=C4orf17 PE=4 SV=1	97926.6	89539.6	94338.9	74112.3	75297.3	75681.4
P17302	6	4	53.141	0.00110934	0.00268555	1.87028	43521.7	Gap junction alpha-1 protein OS=Homo sapiens OX=9606 GN=GJA1 PE=1 SV=2	23901	23402.5	25517.5	11275.1	14289.4	13371.4
P09543;C9K0L8;K7EN66;K7ERZ0;K7ERC4	9	4	68.9959	0.00110994	0.00268555	1.10354	47977.9	2'_3'-cyclic-nucleotide 3'-phosphodiesterase OS=Homo sapiens OX=9606 GN=CNP PE=1 SV=2	158169	156790	162627	177018	175502	174516
A0A1W2PRB8;A0A087WT99;E9PQS1;Q9H0W9;E9PJU8;E9PPB5;E9PIP1;E9PLB3;E9PLC5;E9PR95;E9PSC3	4	4	31.7195	0.00111353	0.00268555	3.32104	94357.7	Uncharacterized protein OS=Homo sapiens OX=9606 PE=4 SV=1	32257.5	30403	26731.9	10847.5	6859.53	9209.88
O43813;E9PHS0	4	3	25.2817	0.00111676	0.00268555	2.43141	46024.5	Glutathione S-transferase LANCL1 OS=Homo sapiens OX=9606 GN=LANCL1 PE=1 SV=1	41687.5	52019.2	49595.8	20280.4	21998.6	16659
P35914;H0Y2L7	3	3	27.0318	0.00112223	0.00268555	1.96244	34816.4	Hydroxymethylglutaryl-CoA lyase_ mitochondrial OS=Homo sapiens OX=9606 GN=HMGCL PE=1 SV=2	9477.06	9104.6	10419.1	17025.5	18332.9	21553.9
P04632;A0A0C4DGQ5;K7ELJ7;K7EKD8;A0A075B7C0;K7EIV0;U3KQE2;K7EM73;U3KPR7;K7ES78;S4R3F9	14	8	150.573	0.00112232	0.00268555	1.36736	28486.9	Calpain small subunit 1 OS=Homo sapiens OX=9606 GN=CAPNS1 PE=1 SV=1	238991	255878	254644	185130	172225	190790
P62829;B9ZVP7;C9JD32;J3KT29;J3KTJ3	7	6	96.2982	0.00112262	0.00268555	1.73193	14979.5	60S ribosomal protein L23 OS=Homo sapiens OX=9606 GN=RPL23 PE=1 SV=1	331141	311943	294535	503174	602888	517828
A0A0C4DG95;E9PD56;H7BYG4;Q7Z7A4;W5RWE6;H7C4V0;U3KQS4	5	2	33.0502	0.00112945	0.00269537	2.51903	64550.9	PX domain-containing protein kinase-like protein OS=Homo sapiens OX=9606 GN=PXK PE=1 SV=1	6836.97	6710.75	7701.68	2447.25	2576.87	3411.44
Q6P587	3	3	25.0882	0.00113225	0.00269553	2.39881	25128.1	Acylpyruvase FAHD1_ mitochondrial OS=Homo sapiens OX=9606 GN=FAHD1 PE=1 SV=2	276972	262340	262039	534413	627022	760854
F5GYQ1;P61421;H3BQB4;H3BSG7;J3QL14;R4GN72;H3BQJ1	4	3	34.7185	0.00113721	0.00270083	2.82485	45116.3	V-type proton ATPase subunit OS=Homo sapiens OX=9606 GN=ATP6V0D1 PE=1 SV=1	4141.01	4470.45	4759.22	11334.1	10791.2	15644.9
Q8IZT6	6	1	52.8363	0.00114344	0.00270452	1.53926	413451	Abnormal spindle-like microcephaly-associated protein OS=Homo sapiens OX=9606 GN=ASPM PE=1 SV=2	160249	175658	175331	102923	110084	119124
E9PGN7;P05155;H9KV48	5	4	46.281	0.00114587	0.00270452	1.64195	59720.3	Plasma protease C1 inhibitor OS=Homo sapiens OX=9606 GN=SERPING1 PE=1 SV=1	64914.1	73801.3	67386.7	104768	111058	122584
E7EQB2;E7ER44;P02788	5	4	50.9585	0.00114731	0.00270452	4.293	78507.9	Lactotransferrin (Fragment) OS=Homo sapiens OX=9606 GN=LTF PE=1 SV=1	156589	266599	183605	42879.7	53939.1	44526
P52209;K7ELN9;K7EPF6;K7EM49;K7EMN2	26	23	349.251	0.00115849	0.00271871	1.70482	53653.3	6-phosphogluconate dehydrogenase_ decarboxylating OS=Homo sapiens OX=9606 GN=PGD PE=1 SV=3	266029	276507	280480	412237	503690	487164
P38117;M0QY67	7	7	76.4599	0.00117179	0.00274339	1.57588	28071.8	Electron transfer flavoprotein subunit beta OS=Homo sapiens OX=9606 GN=ETFB PE=1 SV=3	41141.7	35566	41866	64491.4	60240.2	62127
Q9Y6B6;D6RD69;Q9H029;D6R9R5	7	3	62.8194	0.00118812	0.00277156	1.44818	22524	GTP-binding protein SAR1b OS=Homo sapiens OX=9606 GN=SAR1B PE=1 SV=1	4314.72	4155.33	4573.28	5871.56	6417.95	6599.59
P11142;E9PKE3;E9PNE6;E9PN89;A8K7Q2;E9PLF4;E9PQK7;E9PQQ4;E9PI65;E9PPY6;E9PN25;E9PS65;E9PM13	39	14	643.292	0.0011918	0.00277156	1.37425	71126.3	Heat shock cognate 71 kDa protein OS=Homo sapiens OX=9606 GN=HSPA8 PE=1 SV=1	638037	652008	713903	888103	944331	921492
A8K8P3;D3YTJ2;E5RJU6;H0Y5I7;H7C2F1	4	2	26.4242	0.00119504	0.00277156	15.2122	149032	Protein SFI1 homolog OS=Homo sapiens OX=9606 GN=SFI1 PE=1 SV=2	265.494	278.103	126.864	3524.34	4507.04	2167.79
O95235;A0A087WYN9;D6R9E4;D6RBN1;H0YAC9;H0YFN7;Q7Z478;Q86V15;Q8TF39;Q9H5V8	7	2	51.9793	0.00119633	0.00277156	2.04055	101305	Kinesin-like protein KIF20A OS=Homo sapiens OX=9606 GN=KIF20A PE=1 SV=1	18238.2	17056.8	15248.1	9095.09	8483.15	7191.1
A0A0C4DGB5;B7Z574;E7EVY3;E9PCH5;P20810;E7ES10;E9PDE4;H0Y9H6;H0Y7F0;A0A0A0MR45;E7EQ12;E7EQA0;H0YD33;F8W7E0;A0A0C4DGD1;E9PSG1;H0Y944;H0YA91;D6RAA8;D6RC54;E7EQK6	21	17	180.71	0.0011989	0.00277156	1.72541	81398.7	Calpastatin OS=Homo sapiens OX=9606 GN=CAST PE=1 SV=1	55557.9	60533.2	58488	29755.3	36474.2	34951.7
O00391;A8MXT8	15	13	115.334	0.00120065	0.00277156	1.47992	83376.2	Sulfhydryl oxidase 1 OS=Homo sapiens OX=9606 GN=QSOX1 PE=1 SV=3	27503.1	30383.5	31142	42473.7	42781.2	46500.5
A0A3B3IUA2;B1AHD1;P55769;A0A3B3IRU2;A0A3B3ISH1	2	2	16.1238	0.00120992	0.00278198	1.45179	30903.4	NHP2-like protein 1 OS=Homo sapiens OX=9606 GN=SNU13 PE=1 SV=1	84313.2	75206.9	84957.6	123680	114658	116592
C9JRZ6;Q9NX63;A0A286YEX5;F8WAR4	5	4	42.979	0.0012108	0.00278198	1.76043	27038.2	MICOS complex subunit OS=Homo sapiens OX=9606 GN=CHCHD3 PE=1 SV=2	25248.4	23408.6	21073.9	43945.6	41194.5	37616
A6NMY6	27	1	466.674	0.00123036	0.00282038	2.04593	38830.2	Putative annexin A2-like protein OS=Homo sapiens OX=9606 GN=ANXA2P2 PE=5 SV=2	53883.4	59834.9	58331.6	26752.5	32631.3	24710
O60518;A0A096LPA6	6	3	66.8207	0.00124386	0.00284471	2.06966	126254	Ran-binding protein 6 OS=Homo sapiens OX=9606 GN=RANBP6 PE=1 SV=2	55419.4	56123.3	44124.7	25318.2	26761.1	23134.6
H0Y9Y3;Q9UMS6	5	4	43.8097	0.00126395	0.00287735	2.65945	125880	Synaptopodin-2 (Fragment) OS=Homo sapiens OX=9606 GN=SYNPO2 PE=1 SV=1	37968.6	38075	41933	12797.3	18447.2	13116.8
D6RFL4;P08571	6	6	78.7289	0.00127695	0.00290026	5.3473	23655.1	Monocyte differentiation antigen CD14 (Fragment) OS=Homo sapiens OX=9606 GN=CD14 PE=1 SV=1	25232.8	27883.7	24283.5	89340.9	160199	164341
P15144;H0YMC1;H0YKT6;H0YLZ8	32	25	353.696	0.00128505	0.00291196	1.86346	109939	Aminopeptidase N OS=Homo sapiens OX=9606 GN=ANPEP PE=1 SV=4	124652	145088	129447	219576	270970	253325
D6RBW1;P06730;H0Y8J7;A6NMX2;D6RHE2;H0Y8X3	4	4	29.9953	0.00130509	0.00293712	1.21747	28740.3	Eukaryotic translation initiation factor 4E OS=Homo sapiens OX=9606 GN=EIF4E PE=1 SV=1	56372.7	57228.1	55696.2	67172.1	71920.6	67021.7
A0A2R8Y793	45	1	733.843	0.00130946	0.00293712	2.93065	34427.1	Actin_ cytoplasmic 1 (Fragment) OS=Homo sapiens OX=9606 GN=ACTB PE=1 SV=1	3493.97	3530.53	3152.48	10310.7	11828.9	7685.53
P15848;A0A2U3U034	6	6	46.2506	0.00130992	0.00293712	2.11283	60200.6	Arylsulfatase B OS=Homo sapiens OX=9606 GN=ARSB PE=1 SV=1	18718.3	23410.1	22518.1	10573.8	11036.3	8987.07
E5RI99;P62888;A0A0B4J213;A0A0C4DH44;E5RJH3	5	4	83.6711	0.00131046	0.00293712	1.72373	12827	60S ribosomal protein L30 (Fragment) OS=Homo sapiens OX=9606 GN=RPL30 PE=1 SV=1	223639	187443	205419	341057	386510	335112
Q9Y4K0;H0YAR1;E5RFY0;E5RHH3;H0YAP6;E5RI22;E5RJL2	12	10	98.3627	0.00131102	0.00293712	1.93521	88834.9	Lysyl oxidase homolog 2 OS=Homo sapiens OX=9606 GN=LOXL2 PE=1 SV=1	66949.1	73143	85028.8	150267	132697	152692
O60242	2	1	14.3882	0.00133797	0.00298945	7.74893	174997	Adhesion G protein-coupled receptor B3 OS=Homo sapiens OX=9606 GN=ADGRB3 PE=1 SV=2	8315.8	7832.7	17033.7	77773.1	101027	78326.6
O75368	5	4	67.0905	0.00134043	0.00298945	1.68057	12774.3	SH3 domain-binding glutamic acid-rich-like protein OS=Homo sapiens OX=9606 GN=SH3BGRL PE=1 SV=1	195036	194425	226529	112419	127943	126173
Q68DQ2	3	2	34.7914	0.00134795	0.00299417	7.32687	333313	Very large A-kinase anchor protein OS=Homo sapiens OX=9606 GN=CRYBG3 PE=1 SV=3	112709	150962	109500	10141.4	19721.3	21069.2
Q8IWV7;A0A087WTJ9;H3BQF8	3	3	24.6108	0.00135272	0.00299417	1.64001	203576	E3 ubiquitin-protein ligase UBR1 OS=Homo sapiens OX=9606 GN=UBR1 PE=1 SV=1	15960.7	16625.8	18629.3	27193	26469.5	30331.9
Q6DKJ4;A0A0C4DGI2;I3L4V6	5	5	43.5436	0.00135288	0.00299417	2.6157	48791.4	Nucleoredoxin OS=Homo sapiens OX=9606 GN=NXN PE=1 SV=2	27584.1	23919.9	23902.2	11337.6	7706.53	9784.13
Q8NBJ5;M0QX72;M0QYH0	13	9	113.557	0.00135467	0.00299417	1.5618	71978.4	Procollagen galactosyltransferase 1 OS=Homo sapiens OX=9606 GN=COLGALT1 PE=1 SV=1	44066.7	49958.7	52957	78743	74661.4	76152.2
E9PM69;P17980;R4GNH3;E9PKD5;E9PMD8;E9PN50;E9PLG2	14	12	184.255	0.00137249	0.0030262	1.37804	44609	26S proteasome regulatory subunit 6A OS=Homo sapiens OX=9606 GN=PSMC3 PE=1 SV=1	121516	112213	124969	156856	167749	169697
A0A1X7SBR3;K7EMP8;P14136;A0A1W2PR46;A0A1W2PRT3;A0A1X7SCE1;K7EJU1;K7EPI4	5	2	50.4384	0.00137529	0.0030262	2.11024	54301.4	Glial fibrillary acidic protein OS=Homo sapiens OX=9606 GN=GFAP PE=1 SV=1	8212.68	6912.01	6959.68	4017.51	3331.09	3116.73
P46108;I3L297	6	6	61.4477	0.00137849	0.00302652	2.11715	33887.8	Adapter molecule crk OS=Homo sapiens OX=9606 GN=CRK PE=1 SV=2	55351.1	53254.6	41961.3	23993	22096.7	25028
Q9NS69	4	4	35.9982	0.00138243	0.00302652	2.59626	15521.7	Mitochondrial import receptor subunit TOM22 homolog OS=Homo sapiens OX=9606 GN=TOMM22 PE=1 SV=3	20506.8	18057.7	20077.3	44572.2	62723.4	44953.8
F5H157;Q15286	5	1	62.2067	0.00138462	0.00302652	1.51421	21499.4	Ras-related protein Rab-35 (Fragment) OS=Homo sapiens OX=9606 GN=RAB35 PE=1 SV=1	23410.5	21537.3	22774.1	35004.3	36357.8	31182.9
P40121;H7C0X8;B8ZZL6;E7ENU9	7	6	67.8151	0.00142314	0.00310385	1.41221	38783.7	Macrophage-capping protein OS=Homo sapiens OX=9606 GN=CAPG PE=1 SV=2	68676.1	68530.6	66212.3	47461.7	51821.5	44759.5
H0YB28	2	1	13.8644	0.00143281	0.00311805	16.8046	7767.86	Mdm2-binding protein (Fragment) OS=Homo sapiens OX=9606 GN=MTBP PE=1 SV=1	970.466	1871.22	626.617	17520.7	14115.7	26647.3
Q14CX7;H0YHR9	8	3	63.3851	0.0014645	0.00317325	2.70673	113205	N-alpha-acetyltransferase 25_ NatB auxiliary subunit OS=Homo sapiens OX=9606 GN=NAA25 PE=1 SV=1	40771.8	31244	35018.7	10802.7	15378.6	13362.6
A0A087X232;P09871;F8WCZ6;H0Y5D1;B5MCV4;F5H7T4	18	15	189.711	0.0014646	0.00317325	1.69202	77445.4	Complement C1s subcomponent OS=Homo sapiens OX=9606 GN=C1S PE=1 SV=1	112580	95799.6	93318.3	162978	181800	165701
O96008;K7EJ57;K7EKG4	2	1	24.5272	0.00148088	0.0032015	5.15806	38235.3	Mitochondrial import receptor subunit TOM40 homolog OS=Homo sapiens OX=9606 GN=TOMM40 PE=1 SV=1	6455.21	3512.69	4312.78	22220.8	30511	20928.8
P30084	12	10	141.568	0.00148712	0.00320158	2.34538	31843.7	Enoyl-CoA hydratase_ mitochondrial OS=Homo sapiens OX=9606 GN=ECHS1 PE=1 SV=4	67853.7	62170.4	67350.2	129461	148011	185445
K7EJ34;K7ELM8;K7EMF4;K7ENF4;K7ENZ6;Q86VR2	2	1	12.9181	0.0014874	0.00320158	1.39427	14501.6	Reticulophagy regulator 3 OS=Homo sapiens OX=9606 GN=RETREG3 PE=1 SV=1	14714.3	13729.7	12685.9	19092.5	18983	19270.6
Q9NVA2;D6RER5;D6RGI3;D6RDU5;H0Y961;B1AMS2;Q14141;D6R9Y6;D6RDP1;H0Y9G8;A0A0D9SFZ0;A0A0D9SG76;Q99518	21	15	248.967	0.00149082	0.00320197	1.28108	49683.5	Septin-11 OS=Homo sapiens OX=9606 GN=SEPT11 PE=1 SV=3	172925	168815	164040	128356	139090	127362
P19652	7	4	69.4764	0.00149663	0.00320304	10.5079	23887.8	Alpha-1-acid glycoprotein 2 OS=Homo sapiens OX=9606 GN=ORM2 PE=1 SV=2	7261.17	6266.38	6998.15	51123.6	47521.6	117037
B4DXC8;E9PNU1;Q9Y5B8	2	1	13.6933	0.0014978	0.00320304	5.92024	38603.1	Nucleoside diphosphate kinase 7 OS=Homo sapiens OX=9606 GN=NME7 PE=1 SV=1	5455.89	9010.63	6216.59	1046.61	871.488	1575.53
Q13057;K7EN91;K7EP09;K7EPT0;K7ES73;K7ESK6	3	2	19.8033	0.00150289	0.00320566	1.71612	62671.1	Bifunctional coenzyme A synthase OS=Homo sapiens OX=9606 GN=COASY PE=1 SV=4	3058.56	3077.72	2888.96	5001.88	4656.57	5829.98
P33121;E7EPM6;B7Z3Z9;D6RER0;H0Y9U7;H0Y9Z9;D6RG07;E7ERD7;Q9UKU0	28	23	351.184	0.00150654	0.00320566	1.44456	78970	Long-chain-fatty-acid--CoA ligase 1 OS=Homo sapiens OX=9606 GN=ACSL1 PE=1 SV=1	275395	299750	317579	413956	449035	426603
Q12965;H0YLJ4	3	1	19.5037	0.00150876	0.00320566	1.62313	127632	Unconventional myosin-Ie OS=Homo sapiens OX=9606 GN=MYO1E PE=1 SV=2	59277	54535.9	55706.5	32759.7	38950.3	32729.6
D4Q8H0;Q9NYL2;C9J3F7	4	4	25.3391	0.0015156	0.00320788	2.5046	52038.8	Mitogen-activated protein kinase kinase kinase MLT OS=Homo sapiens OX=9606 GN=pk PE=1 SV=1	16279.4	18270.4	16869	7268.7	5387.16	7873.85
O94925;B7Z509;C9JIJ6;H7C201;B8ZZA8;B8ZZC5;H7BZD1	18	17	129.252	0.00152124	0.00321147	1.93456	74316.7	Glutaminase kidney isoform_ mitochondrial OS=Homo sapiens OX=9606 GN=GLS PE=1 SV=1	47699.7	47031.2	44874.9	83491.6	105386	81198.5
A2A274;Q99798	22	14	217.68	0.00152844	0.00321979	1.35789	88618.5	Aconitate hydratase_ mitochondrial OS=Homo sapiens OX=9606 GN=ACO2 PE=1 SV=1	59423	62041.1	63019.1	77781.4	87349.4	85377.8
P52907	12	8	136.989	0.00153583	0.00322768	1.1359	33093.9	F-actin-capping protein subunit alpha-1 OS=Homo sapiens OX=9606 GN=CAPZA1 PE=1 SV=3	246580	248477	243188	217292	222030	210596
A0A087WXL9;A0A087X119;A6NC89;B1AM99;B1AMA2;Q96NU0;Q9BZ76	2	1	13.8351	0.00155068	0.00324588	3.84436	82585.3	Contactin-associated protein-like 3B OS=Homo sapiens OX=9606 GN=CNTNAP3B PE=4 SV=1	32552.2	24132.5	18920.5	5968.48	6165.31	7532.77
Q9NSE4;A0A3B3IRK8;Q9BYX4	14	10	97.0541	0.00156515	0.0032629	1.63719	114761	Isoleucine--tRNA ligase_ mitochondrial OS=Homo sapiens OX=9606 GN=IARS2 PE=1 SV=2	24280.3	25923.4	25581	37860.4	39856.5	46356.9
A0A075B7B1;O15061;H0YL34	2	1	12.0337	0.00156954	0.0032629	2.73405	140391	Desmuslin_ isoform CRA_a OS=Homo sapiens OX=9606 GN=SYNM PE=1 SV=1	8474.92	11309	10203	2960.45	4089.57	3917.93
Q5T5C0;H0Y332;Q5JRH0	3	1	26.863	0.00157018	0.0032629	3.07267	129169	Syntaxin-binding protein 5 OS=Homo sapiens OX=9606 GN=STXBP5 PE=1 SV=1	1201.07	763.388	982.012	3058.77	2641.56	3353.2
Q9Y277;E5RHZ6;E5RJN6;E5RFP6;E5RHE1;E5RFL1	6	1	63.4298	0.00157418	0.0032629	2.57005	31000.9	Voltage-dependent anion-selective channel protein 3 OS=Homo sapiens OX=9606 GN=VDAC3 PE=1 SV=1	2034.81	1822.87	2096.85	4335.27	6300.47	4667.65
O43615;M0QXM9;M0QXU7	2	2	13.2337	0.0015781	0.0032629	2.13764	51698	Mitochondrial import inner membrane translocase subunit TIM44 OS=Homo sapiens OX=9606 GN=TIMM44 PE=1 SV=2	13042	11675	12035.9	23038.7	24365.4	31160.6
P11532;A0A075B6G3;A0A087WTU7;A0A087WV90;E9PDN5;E7EQS5;E7ESB2;F8VX32;H0Y304;E7EQR9;F5GZY3;Q4G0X0;A0A0G2JP48;A0A0G2JPF6;A0A2R8Y524;A0A2R8YEC9;A4D1B5;A6NN73;H3BMC3;H7C0Q7;M0R3G9;O00462;Q14174;Q8N137;Q9Y236	17	8	116.781	0.00158057	0.0032629	9.07401	428803	Dystrophin OS=Homo sapiens OX=9606 GN=DMD PE=1 SV=3	46752.8	44591.1	40490.4	258374	304796	633096
B4E0Y9;Q8NBY1;Q9P289	5	1	48.3844	0.00158193	0.0032629	3.20702	49469.2	Serine/threonine-protein kinase 26 OS=Homo sapiens OX=9606 GN=STK26 PE=1 SV=1	13071.6	18610.8	13568.2	39080.2	50841.5	55197.8
Q53GQ0;A0A1B0GV93;E9PI21	10	3	127.819	0.00159477	0.00326659	2.52548	34438.3	Very-long-chain 3-oxoacyl-CoA reductase OS=Homo sapiens OX=9606 GN=HSD17B12 PE=1 SV=2	72176.1	70974.7	72287.2	174310	147332	222442
P23246;H0Y9K7;H0Y9U2	13	12	114.156	0.0015964	0.00326659	1.72507	76263.6	Splicing factor_ proline- and glutamine-rich OS=Homo sapiens OX=9606 GN=SFPQ PE=1 SV=2	54648.9	56198.3	57635.4	86215.7	109459	94969.1
P53396;K7ESG8	30	23	325.914	0.00159661	0.00326659	1.62569	121752	ATP-citrate synthase OS=Homo sapiens OX=9606 GN=ACLY PE=1 SV=3	132978	122616	136347	211451	233036	192688
Q9Y646;E5RH35;E5RJA8;E5RJP8;E5RJZ7	3	2	20.3315	0.00159695	0.00326659	2.8037	52115.8	Carboxypeptidase Q OS=Homo sapiens OX=9606 GN=CPQ PE=1 SV=1	9277.78	9918.26	9752.44	4412.25	3091.71	2821.16
Q9Y265;E7ETR0;H7C4G5;J3QLR1;H7C4I3	14	11	153.395	0.00160742	0.00327445	1.61935	50570.3	RuvB-like 1 OS=Homo sapiens OX=9606 GN=RUVBL1 PE=1 SV=1	76874.7	75273.5	73951.5	111750	117214	137169
P20742;F5GXY0	4	1	33.2196	0.00162432	0.00330208	3.63311	165346	Pregnancy zone protein OS=Homo sapiens OX=9606 GN=PZP PE=1 SV=4	103856	162019	117984	36462.4	40716.5	28476.7
Q0ZGT2;H7BXY5;E7EUA0;E7ETM8	14	14	117.991	0.00164117	0.00332265	1.94417	80886.5	Nexilin OS=Homo sapiens OX=9606 GN=NEXN PE=1 SV=1	164217	170312	159627	85057	97162.1	71954.1
Q7Z6P3	4	1	31.8667	0.0016593	0.00335248	6.97573	111306	Ras-related protein Rab-44 OS=Homo sapiens OX=9606 GN=RAB44 PE=1 SV=4	6754.45	13212.2	5907.14	1238.21	1230.99	1239.92
Q96T76;H0Y746;Q5T454	5	4	41.7404	0.00166766	0.00335633	11.6869	115001	MMS19 nucleotide excision repair protein homolog OS=Homo sapiens OX=9606 GN=MMS19 PE=1 SV=2	5176.45	5224.14	5868.23	39753.3	44327.8	106051
K7ELL7;P14314;A0A0C4DGP4;K7EPW7;K7EJ70;K7EKX1;K7EIP3;Q86U38	22	20	246.818	0.0016688	0.00335633	1.40446	61161.8	Glucosidase 2 subunit beta OS=Homo sapiens OX=9606 GN=PRKCSH PE=1 SV=1	210938	218303	224776	292360	331765	294419
H3BP20;H3BS10;P06865;H3BTD4;H3BU85	5	4	44.1702	0.00167139	0.00335633	1.39627	62455.6	Beta-hexosaminidase OS=Homo sapiens OX=9606 GN=HEXA PE=1 SV=1	47367.3	46063.7	46651.6	36343.2	32582.6	31400.4
B1AK85	8	1	90.1805	0.00168217	0.00336184	1.16772	29721.3	F-actin-capping protein subunit beta OS=Homo sapiens OX=9606 GN=CAPZB PE=1 SV=1	5316.44	5475.49	5271.4	4504.44	4744.12	4507.55
B1AK87;B1AK88;P47756	13	5	133.209	0.00168217	0.00336184	1.16772	29580.4	F-actin-capping protein subunit beta OS=Homo sapiens OX=9606 GN=CAPZB PE=1 SV=1	172625	177789	171162	146259	154042	146360
Q8WXE0	3	1	22.6347	0.00168434	0.00336184	6.54007	127354	Caskin-2 OS=Homo sapiens OX=9606 GN=CASKIN2 PE=1 SV=2	6559.03	12136.9	6815.04	1249.5	1655.45	995.773
P61019;E9PKL7;H7C125;E9PE37	11	3	104.499	0.00169355	0.00337339	1.8581	23716.7	Ras-related protein Rab-2A OS=Homo sapiens OX=9606 GN=RAB2A PE=1 SV=1	94035.7	94160.8	99288	193797	189468	150911
K7ELQ9;K7EM09;K7EPR0;Q6UW68	2	2	14.7434	0.00169898	0.00337741	1.77694	19441.6	Transmembrane protein 205 (Fragment) OS=Homo sapiens OX=9606 GN=TMEM205 PE=1 SV=1	40309.8	46396.4	43274.6	70467.8	87063.5	73436.3
Q8IYB8	4	1	36.845	0.00171132	0.00339166	84.4539	88846.8	ATP-dependent RNA helicase SUPV3L1_ mitochondrial OS=Homo sapiens OX=9606 GN=SUPV3L1 PE=1 SV=1	15551.5	30662.6	17477.7	60.7163	261.557	431.888
P62269;J3JS69;Q5GGW2;A0A0G2JQH2;A0A1X7SBR9;D6RAX0;D6RC76;E9PIB9;P08151;Q8TE59;Q9BS16	11	9	126.027	0.00171302	0.00339166	1.35377	17718.7	40S ribosomal protein S18 OS=Homo sapiens OX=9606 GN=RPS18 PE=1 SV=3	157094	167741	178831	220511	232865	228469
A0A0C4DGA2;O75521;C9JB63;F1LLU7;F8WAW4;F8W6J1	7	4	56.7208	0.00171726	0.00339327	13.0084	40525.3	Enoyl-CoA delta isomerase 2_ mitochondrial OS=Homo sapiens OX=9606 GN=ECI2 PE=1 SV=1	38150.2	43037.8	53475.7	294391	872343	585031
P21964;E7EMS6;E7EUU8;H7BZ45;F8WBW9	13	10	157.934	0.00172668	0.00340027	1.63363	30493.3	Catechol O-methyltransferase OS=Homo sapiens OX=9606 GN=COMT PE=1 SV=2	128674	130107	139807	192118	225649	233377
P18206;A0A096LPE1	63	53	785.088	0.00173333	0.00340027	1.43714	124370	Vinculin OS=Homo sapiens OX=9606 GN=VCL PE=1 SV=4	475132	477963	515664	314621	345663	361715
P23743;G3V4E1;F8W1H7;F8W1M3;C9JM35;F8VNZ9;G3V327;H0YJH4	10	6	78.066	0.00173634	0.00340027	1.70853	83999	Diacylglycerol kinase alpha OS=Homo sapiens OX=9606 GN=DGKA PE=1 SV=3	173541	209215	194275	111793	103816	122126
P42765;A0A0B4J2A4;K7EME0	17	15	169.921	0.00173791	0.00340027	2.08414	42380.4	3-ketoacyl-CoA thiolase_ mitochondrial OS=Homo sapiens OX=9606 GN=ACAA2 PE=1 SV=2	78958.7	95978.1	74082.7	156788	169028	193176
Q02388;A0A1B0GTL5;I3NI22;K7EPU5;O94822;Q2MJR0;Q5JX83;Q7Z319;Q96MM6;Q99747;Q9BUB5;Q9BXF6;Q9UIQ6	19	16	140.662	0.00173923	0.00340027	7.74722	296189	Collagen alpha-1(VII) chain OS=Homo sapiens OX=9606 GN=COL7A1 PE=1 SV=2	35073.9	33847.5	40507.3	183039	435965	228764
Q7Z406;M0QY43;A0A0C4DFM8;A1L2Z2;A0A2R8Y4C3	35	18	370.274	0.00175333	0.00341149	1.69433	228840	Myosin-14 OS=Homo sapiens OX=9606 GN=MYH14 PE=1 SV=2	409080	399941	431769	270863	246952	214505
D6RFN0;Q9BT78;D6RAX7;D6RD63	7	7	62.3807	0.00175411	0.00341149	1.32481	50026.8	COP9 signalosome complex subunit 4 OS=Homo sapiens OX=9606 GN=COPS4 PE=1 SV=1	51578.2	51365.5	52043.8	66607.8	65137.2	73583.8
A6NC98	2	1	18.9336	0.00176781	0.00343088	3.48524	165266	Coiled-coil domain-containing protein 88B OS=Homo sapiens OX=9606 GN=CCDC88B PE=1 SV=1	507049	818865	524108	193531	179374	157911
Q13228;A6PVX1;H0Y532;F2Z2W8;F8WCR4;C9JVL0	7	7	47.5447	0.00177102	0.00343088	2.79368	52961.3	Methanethiol oxidase OS=Homo sapiens OX=9606 GN=SELENBP1 PE=1 SV=2	30565.6	30862.7	26868.3	8600.74	13410.3	9594.8
O95782;M0R2D9	18	7	156.372	0.0017778	0.00343726	1.56795	108630	AP-2 complex subunit alpha-1 OS=Homo sapiens OX=9606 GN=AP2A1 PE=1 SV=3	76310.9	80956.1	77064.4	46573.3	55785.1	47092.4
Q9Y2T2;E5RJ52;E7ER80;H0YBA0;P53677	4	3	32.8092	0.00179239	0.00345871	1.87099	47281.4	AP-3 complex subunit mu-1 OS=Homo sapiens OX=9606 GN=AP3M1 PE=1 SV=1	19369.2	18806.7	19840.2	35399.8	41743.4	31404.5
P11717;S4R328	32	30	269.577	0.00180469	0.00347036	1.45899	281332	Cation-independent mannose-6-phosphate receptor OS=Homo sapiens OX=9606 GN=IGF2R PE=1 SV=3	93207.6	89372.2	98884.2	139470	126072	145113
Q9H845;H0Y8Z9	4	3	33.3554	0.00180992	0.00347219	2.60494	69387.7	Acyl-CoA dehydrogenase family member 9_ mitochondrial OS=Homo sapiens OX=9606 GN=ACAD9 PE=1 SV=1	11194.7	10109.2	10547.6	28246.3	21608.8	33116.3
E9PGZ4;Q9NTJ5;C9JV50;F8WDN7;C9J3E3	4	4	26.941	0.00181911	0.00348305	1.36473	56028	Phosphatidylinositide phosphatase SAC1 OS=Homo sapiens OX=9606 GN=SACM1L PE=1 SV=1	19332.4	19728.6	17740.2	24500.9	26806.7	26210.7
P13716	2	1	12.709	0.0018305	0.00349132	1.87847	36751.2	Delta-aminolevulinic acid dehydratase OS=Homo sapiens OX=9606 GN=ALAD PE=1 SV=1	64935.6	66972.7	68004.7	36202.5	30000.5	40220
P01042	4	3	27.6855	0.00183733	0.00349761	2.31307	73041	Kininogen-1 OS=Homo sapiens OX=9606 GN=KNG1 PE=1 SV=2	26303.5	35519.9	27219.4	61202.9	68141	76618.7
O15173;U3KQM0;D3DNX8	9	6	100.528	0.00188745	0.00357923	1.45529	23875.5	Membrane-associated progesterone receptor component 2 OS=Homo sapiens OX=9606 GN=PGRMC2 PE=1 SV=1	90705.4	92121.9	89733	133635	142907	120112
D6RJB7;Q8N7Z5	5	3	48.1002	0.00190129	0.00359855	3.5394	219731	Putative ankyrin repeat domain-containing protein 31 OS=Homo sapiens OX=9606 GN=ANKRD31 PE=4 SV=2	145818	230316	154700	44147.2	59818.7	46012.9
B8ZZZ7;Q9NUQ6;F8W6C2;C9JGM8;C9JKE4;C9JW67;F2Z2S1;F8VT91;F8VZ02	3	3	32.3871	0.0019127	0.00360634	3.35571	55458.6	DNA polymerase-transactivated protein 6_ isoform CRA_b OS=Homo sapiens OX=9606 GN=SPATS2L PE=1 SV=1	27139.9	36810.2	25287.6	7195.34	8493.28	10904.2
P50148;B1AM21	6	2	38.3077	0.00192474	0.00362213	1.42584	42427.3	Guanine nucleotide-binding protein G(q) subunit alpha OS=Homo sapiens OX=9606 GN=GNAQ PE=1 SV=4	12046.7	11856.1	12476.2	16964.2	18826.5	16079.7
P09341	5	4	55.7144	0.00193786	0.00363989	2.23103	11529.5	Growth-regulated alpha protein OS=Homo sapiens OX=9606 GN=CXCL1 PE=1 SV=1	43365	46483.7	52242.4	98243.8	92416.8	126349
A0A3B3ISV4;Q8N0U8	3	2	21.0608	0.00195261	0.00365725	3.51712	23784.7	Vitamin K epoxide reductase complex subunit 1-like protein 1 OS=Homo sapiens OX=9606 GN=VKORC1L1 PE=1 SV=1	4245.89	4212.18	5257.52	15377.5	12118.9	20742.9
A0A0J9YY01;A0A286YF23;Q96JP2;A0A0J9YW04;A0A0J9YXR1	6	2	38.3733	0.0019586	0.00365725	2.27986	336004	Unconventional myosin-XVB OS=Homo sapiens OX=9606 GN=MYO15B PE=1 SV=1	1067.07	1320.66	1067.88	2747.35	2940.81	2190.12
P08590	4	1	51.5147	0.00196102	0.00365725	1.3587	22103.2	Myosin light chain 3 OS=Homo sapiens OX=9606 GN=MYL3 PE=1 SV=3	25978	29556.9	29417.8	20825	20827	20873.2
J3KQ66;P78509	3	2	19.7097	0.00196191	0.00365725	2.24815	395279	Reelin OS=Homo sapiens OX=9606 GN=RELN PE=1 SV=1	116530	116432	117370	58820.5	40901	56109.9
P49721;A0A087WVV1	7	6	76.3422	0.00199169	0.00370577	1.68793	23007.4	Proteasome subunit beta type-2 OS=Homo sapiens OX=9606 GN=PSMB2 PE=1 SV=1	64004.2	66990.5	70639	113267	100511	126565
Q9HC77;F6VUX8	4	1	26.9781	0.00199631	0.00370739	5.96016	154198	Centromere protein J OS=Homo sapiens OX=9606 GN=CENPJ PE=1 SV=2	807.879	416.463	914.615	3637.36	4615.08	4496.07
P01344	7	6	72.1224	0.00200606	0.00371107	2.17092	20596.6	Insulin-like growth factor II OS=Homo sapiens OX=9606 GN=IGF2 PE=1 SV=1	74823.2	71388.8	71429.8	155789	186962	129732
A0A3F2YNY6;O75400;F5H578;Q8IYU2	6	4	40.772	0.00200862	0.00371107	4.65333	112748	Pre-mRNA-processing factor 40 homolog A OS=Homo sapiens OX=9606 GN=PRPF40A PE=1 SV=1	80866.1	133146	81967.7	21753.8	16139.7	25712.5
P08559;Q5JPT9;Q5JPU0;Q5JPU1;Q5JPU3;P29803;Q5JPU2	12	8	91.9467	0.00201164	0.00371107	1.75686	43980.1	Pyruvate dehydrogenase E1 component subunit alpha_ somatic form_ mitochondrial OS=Homo sapiens OX=9606 GN=PDHA1 PE=1 SV=3	121851	142431	128096	214245	259816	215292
Q9BU23	2	2	20.1742	0.00201502	0.00371107	1.54728	79983.1	Lipase maturation factor 2 OS=Homo sapiens OX=9606 GN=LMF2 PE=1 SV=2	8748.1	9606.88	9201.71	15709.2	13067.2	13861.4
P78417;Q5TA02;Q5TA01;E7EPS8;G3XAH6;P21675;P28827;P51003;P52746;Q8IZX4	13	11	146.212	0.00201986	0.00371107	1.5872	27851	Glutathione S-transferase omega-1 OS=Homo sapiens OX=9606 GN=GSTO1 PE=1 SV=2	164917	188096	174789	278363	304783	254582
P28062;X5D2R7;A0A140T998;Q5JNW7	5	4	40.4906	0.00202084	0.00371107	1.32724	30696.5	Proteasome subunit beta type-8 OS=Homo sapiens OX=9606 GN=PSMB8 PE=1 SV=3	13413.7	12111.1	13180.6	17944	16827	16600.6
Q9NYL9;H0YKU1;H0YNJ8;H0YNU8	6	5	61.3084	0.0020272	0.00371236	1.51179	39765.9	Tropomodulin-3 OS=Homo sapiens OX=9606 GN=TMOD3 PE=1 SV=1	41751.2	41683.8	38608.6	28106.9	24189.4	28431.4
A0A087X163;Q9NP72;Q5W0J0;H0Y6T8	6	5	52.7332	0.00203535	0.00371236	2.23793	20705.2	Ras-related protein Rab-18 OS=Homo sapiens OX=9606 GN=RAB18 PE=1 SV=1	50515.7	47137.5	52795.9	91780.6	132613	112300
Q969P6;E5RIC7;E5RFS0;E5RJ95	6	3	44.11	0.00204228	0.00371236	1.5273	70442.3	DNA topoisomerase I_ mitochondrial OS=Homo sapiens OX=9606 GN=TOP1MT PE=1 SV=1	14475.4	14426.7	15446.8	10008.7	8654.17	10374.5
B7Z8H2;O14717;H0Y2T8	3	1	25.0713	0.00204359	0.00371236	2.31707	29233.5	cDNA FLJ52038_ highly similar to DNA (cytosine-5)-methyltransferase-like protein 2 OS=Homo sapiens OX=9606 GN=TRDMT1 PE=1 SV=1	10815.6	13356	10976.8	22534.1	27642.9	31264
E9PK25;G3V1A4;P23528;E9PP50;E9PQB7;E9PLJ3;E9PS23	11	8	206.784	0.00205363	0.00372287	1.29779	22956.3	Cofilin-1 OS=Homo sapiens OX=9606 GN=CFL1 PE=1 SV=1	696170	716836	780567	556229	577321	556682
Q8NHV1	2	1	23.8558	0.00206555	0.00372709	2.5616	35021.9	GTPase IMAP family member 7 OS=Homo sapiens OX=9606 GN=GIMAP7 PE=1 SV=1	54631.6	67837.1	73470.5	23838.2	30596	22056.7
Q5FVE4;K7EL11;K7ERT0;K7ESC8;K7ESF1;K7EKE4	3	1	19.4942	0.00207221	0.00372709	4.3756	74981.8	Long-chain-fatty-acid--CoA ligase ACSBG2 OS=Homo sapiens OX=9606 GN=ACSBG2 PE=1 SV=2	16319.2	15637.3	14773.6	52282.9	54819.8	97369.4
Q02952;A0A0A0MS69;A0A0D9SEZ7;A0A1B0GTH8;Q70Z44	10	7	73.151	0.00207428	0.00372709	2.5938	192052	A-kinase anchor protein 12 OS=Homo sapiens OX=9606 GN=AKAP12 PE=1 SV=4	40077	46602.7	41806.3	14107.3	20987.2	14441.4
A0A087WXM6;A0A0A6YYL6;J3KRX5;J3QQT2;P18621;A0A087WWH0;A0A0A0MRF8;J3KRB3;J3QLC8;J3QS96;A0A087WY81;J3KSJ0	10	8	115.237	0.00207845	0.00372709	1.77327	19813.9	60S ribosomal protein L17 (Fragment) OS=Homo sapiens OX=9606 GN=RPL17 PE=3 SV=1	110577	104899	101634	176572	216518	169230
Q9ULJ3;H0YJ78;O14678;Q8IW93	3	1	20.2402	0.0020786	0.00372709	3.21446	120638	Zinc finger and BTB domain-containing protein 21 OS=Homo sapiens OX=9606 GN=ZBTB21 PE=1 SV=2	84040.1	125858	75283.2	27783.2	31789.1	29145.9
A0A087WYA1;Q9UKN7;A0A2R8Y712;K7EL45;K7EMS7	11	3	85.4901	0.00208616	0.00373387	2.29304	397845	Unconventional myosin-XV OS=Homo sapiens OX=9606 GN=MYO15A PE=1 SV=1	136408	126967	138530	57531.5	70512	47227.9
G8JLD5;O00429;F8VZ52;B4DDQ3;F8W1W3;B4DPZ9;F8VUJ9;F8VR28;F8VYL3;H0YHY4;H0YI79;O95347;Q15327;Q9Y2H6	21	19	193.078	0.00209418	0.00374145	7.1886	80135.1	Dynamin-1-like protein OS=Homo sapiens OX=9606 GN=DNM1L PE=1 SV=1	549991	855608	529515	124960	55226.1	89005.8
O00567;Q5JXT2;H0Y653;H0YDU4	10	9	70.55	0.00209843	0.00374227	1.50483	66449.2	Nucleolar protein 56 OS=Homo sapiens OX=9606 GN=NOP56 PE=1 SV=4	32740.6	34971.3	31572.5	53377.3	50800.2	45228.5
P18084;V9GZ57;H7C4W1;V9GYZ1;H7C5U2	5	4	30.7441	0.00210961	0.00375544	1.3208	91361.9	Integrin beta-5 OS=Homo sapiens OX=9606 GN=ITGB5 PE=1 SV=1	41979.4	40422.8	40026.2	32975.3	29047	30670.1
Q9Y678;H0Y8X7;H0Y8G2;A0A087X0B6;A0A0J9YWG3;A0A0J9YYA0;A0A2R8YEX1;A8MU39;B1AKT2;B5MBX1;B7Z1Y6;D6RG17;F5GZA9;F6T1Q0;F8WDI2;H0YDU8;K7EKB8;K7ESN2;O00478;O00481;O00716;P55103;Q4V348;Q5JYC3;Q6L8Q7;Q8TDX9;Q8WYK1;Q96GZ3;Q9C0B9;Q9NUD7	33	28	367.31	0.00212899	0.00378156	1.68137	99030.1	Coatomer subunit gamma-1 OS=Homo sapiens OX=9606 GN=COPG1 PE=1 SV=1	106225	105974	117945	166873	207796	180427
P23284	18	13	276.861	0.0021694	0.00382738	1.15097	23799.6	Peptidyl-prolyl cis-trans isomerase B OS=Homo sapiens OX=9606 GN=PPIB PE=1 SV=2	407971	425490	411206	490465	465143	476963
P29373;Q5SYZ4	5	5	31.5296	0.00217802	0.00383574	2.21698	15864.1	Cellular retinoic acid-binding protein 2 OS=Homo sapiens OX=9606 GN=CRABP2 PE=1 SV=2	18198.7	12550.9	16357	7331.91	7005.68	6910.56
P11047	17	13	118.032	0.00220148	0.00386328	1.64679	183306	Laminin subunit gamma-1 OS=Homo sapiens OX=9606 GN=LAMC1 PE=1 SV=3	28583.5	33604.9	30215.3	56123.7	48922.9	47122.7
M0QYC5;O75182	2	1	13.1866	0.00220846	0.00386866	1.71792	84382.1	Paired amphipathic helix protein Sin3b OS=Homo sapiens OX=9606 GN=SIN3B PE=1 SV=1	41004.3	45916.6	46190.7	25568.2	22935.8	28979.9
Q96BM9;A0A087X2J2	5	1	50.4118	0.00222808	0.00389612	1.89574	21644.1	ADP-ribosylation factor-like protein 8A OS=Homo sapiens OX=9606 GN=ARL8A PE=1 SV=1	3539.09	3021.94	3157.79	5343.15	7003.2	6078.04
P10301	7	5	66.5634	0.00225465	0.00393247	1.92054	23651.6	Ras-related protein R-Ras OS=Homo sapiens OX=9606 GN=RRAS PE=1 SV=1	28427.3	24547.1	25691.2	45336.1	58919.2	46825.1
Q86SX6	2	1	13.5617	0.00225682	0.00393247	2.48595	16741.9	Glutaredoxin-related protein 5_ mitochondrial OS=Homo sapiens OX=9606 GN=GLRX5 PE=1 SV=2	20300	23376.2	24174.2	46322.1	69224	53126.5
F8VVM2;F8VWQ0;F8VWR4;F8VZL5	17	1	220.628	0.00230142	0.00400312	4.91601	36560.5	Phosphate carrier protein_ mitochondrial OS=Homo sapiens OX=9606 GN=SLC25A3 PE=1 SV=1	10955.1	8216.24	11829.8	33286	64071.7	55043.9
Q9HDC9;H0Y512	9	7	71.2548	0.00231436	0.00400584	2.25062	46651.5	Adipocyte plasma membrane-associated protein OS=Homo sapiens OX=9606 GN=APMAP PE=1 SV=2	27141.6	26163.1	26138	49259.3	56583.3	72952.5
Q13451	2	1	19.3999	0.00231493	0.00400584	5.90784	51725.5	Peptidyl-prolyl cis-trans isomerase FKBP5 OS=Homo sapiens OX=9606 GN=FKBP5 PE=1 SV=2	4454.6	4514.74	3637.81	15766.4	36103.1	22611.6
P62906	10	10	143.191	0.00231515	0.00400584	1.47373	25002.4	60S ribosomal protein L10a OS=Homo sapiens OX=9606 GN=RPL10A PE=1 SV=2	227340	214779	211345	350742	293657	318629
A0A1W2PQD2;Q9UBB4	3	3	18.4749	0.00233025	0.0040179	1.34008	45344.1	Ataxin-10 OS=Homo sapiens OX=9606 GN=ATXN10 PE=1 SV=1	34588	30503.1	34092.1	25396.5	24341.9	24274.3
F5H5G1;H3BLU2;Q13449	3	3	24.6126	0.00233746	0.0040233	3.50498	32198	Limbic system-associated membrane protein OS=Homo sapiens OX=9606 GN=LSAMP PE=1 SV=2	11197	14174.4	12371.6	4795.39	2647.85	3325.13
Q16698;E5RFV2;E5RJG7;E5RJD2;E5RID6;H0YAW3;I3L2K5;Q8IWR0	17	16	180.124	0.00234396	0.00402748	1.43566	36352.9	2_4-dienoyl-CoA reductase_ mitochondrial OS=Homo sapiens OX=9606 GN=DECR1 PE=1 SV=1	121150	119323	113165	160403	185859	161441
F8W776;Q9H9S3	2	1	23.2075	0.00234866	0.00402855	2.64118	45206.3	Protein transport protein Sec61 subunit alpha isoform 2 OS=Homo sapiens OX=9606 GN=SEC61A2 PE=1 SV=1	10831.9	11462.7	16582.7	31323	37583.5	33775.3
A0A2R8YFX5;Q8IVL0	4	2	24.1068	0.00236178	0.00404404	2.56432	199638	Neuron navigator 3 OS=Homo sapiens OX=9606 GN=NAV3 PE=1 SV=1	15176.4	15212.3	18032.9	31898.6	46180.8	46089.4
H3BN98	7	2	87.4535	0.00238043	0.00406891	2.09813	27396.4	Uncharacterized protein (Fragment) OS=Homo sapiens OX=9606 PE=4 SV=2	65841.7	63811.3	63919.4	159803	135616	110721
P84077;P61204;F5H423;F5H0C7;F5H1V1;F5H6T5;H0YGG7;P49703	15	7	214.109	0.00238892	0.00407637	1.21044	20753.8	ADP-ribosylation factor 1 OS=Homo sapiens OX=9606 GN=ARF1 PE=1 SV=2	312903	328759	318533	391289	400990	369977
P03956	8	7	59.445	0.00240034	0.00408131	8.53653	54178.1	Interstitial collagenase OS=Homo sapiens OX=9606 GN=MMP1 PE=1 SV=3	3737.51	4714.85	3388.44	21779.3	24828.6	54471.5
P42785;E9PIG4;E9PKN6;E9PL85;E9PLY4;E9PNF7;E9PNJ1;E9PQB5;E9PQN3;E9PL49;E9PR42	4	4	38.099	0.0024016	0.00408131	2.28139	56313.1	Lysosomal Pro-X carboxypeptidase OS=Homo sapiens OX=9606 GN=PRCP PE=1 SV=1	51074.1	61518.7	61104.4	21176.9	24508	30451.6
O96005;K7EJ16	5	3	32.4263	0.0024042	0.00408131	3.01313	76324.9	Cleft lip and palate transmembrane protein 1 OS=Homo sapiens OX=9606 GN=CLPTM1 PE=1 SV=1	3410.1	3018.23	3752.51	9040.2	8302.12	13333.8
P53618;E9PP73;E9PKQ1;E9PP63;A0A0A0MSP0;A0A0C4DGQ0;B5MDS5;D6RFL6;E5RFV4;E5RGE7;E5RGF1;E5RGR2;E5RGR4;E5RH90;E5RJ33;E7EWZ1;H0Y343;H0Y8K6;H0YJI3;H0YNQ8;H3BM41;H3BP01;H3BPD0;H3BS84;H3BV66;K7ELQ3;K7EN62;K7ERC5;O75185;O94885;O95996;P04035;Q1L5Z9;Q6ZNE5;Q8N157;Q92615;Q96T21;Q9H8N7;Q9ULW8	25	21	245.32	0.00241176	0.0040871	1.45143	108283	Coatomer subunit beta OS=Homo sapiens OX=9606 GN=COPB1 PE=1 SV=3	189103	185761	190043	244762	287223	287940
Q9UHB6;F8VQE1;F8VS07;F8VRN8;F8VTU2	16	15	165.485	0.00241641	0.00408798	2.20769	85681.9	LIM domain and actin-binding protein 1 OS=Homo sapiens OX=9606 GN=LIMA1 PE=1 SV=1	161495	165393	164804	86649.1	58362.1	77707.3
Q9P219	5	1	34.2526	0.00243265	0.00410842	1.935	229371	Protein Daple OS=Homo sapiens OX=9606 GN=CCDC88C PE=1 SV=3	7053.98	8067.07	9670.75	16308.2	14907	16756.9
Q00796;H0YKB3;H0YLA4	2	2	13.8076	0.00243906	0.00411222	1.8886	38951.9	Sorbitol dehydrogenase OS=Homo sapiens OX=9606 GN=SORD PE=1 SV=4	38012.6	37148.6	32130.3	16136.1	19961.9	20712
P02768;A0A0C4DGB6;B7WNR0;H0YA55;C9JKR2;A0A087WWT3;H7C013;A0A3B3ISC0;A0A3B3ISS4;E9PIA7;E9PR03;M9RSF4;Q92985	86	22	1380.34	0.00247432	0.00416455	5.46689	71362.7	Serum albumin OS=Homo sapiens OX=9606 GN=ALB PE=1 SV=2	624245	990289	779065	3.03133e+06	3.89277e+06	6.16145e+06
D6RF92;P80162	5	3	68.8074	0.00248253	0.00417127	6.35262	12186.5	C-X-C motif chemokine OS=Homo sapiens OX=9606 GN=CXCL6 PE=1 SV=1	62429.3	56728	58510.3	265643	589467	273546
I3L3Q4	5	1	32.02	0.0025124	0.00420661	1.84416	25785.1	Glyoxalase domain-containing protein 4 (Fragment) OS=Homo sapiens OX=9606 GN=GLOD4 PE=1 SV=1	2216.06	1992.26	2473.62	1083.95	1358.55	1180.8
Q03135;E9PCT5;C9JKI3;P56539	7	6	103.414	0.0025126	0.00420661	1.34622	20642.7	Caveolin-1 OS=Homo sapiens OX=9606 GN=CAV1 PE=1 SV=4	399958	426691	462427	312163	319369	326021
Q15063;B1ALD9	19	17	163.439	0.00251633	0.00420661	3.01237	93941.4	Periostin OS=Homo sapiens OX=9606 GN=POSTN PE=1 SV=2	60041.6	61763.5	38376.4	16351.7	17748.5	19074.4
Q99832;F8WAM2;F8WBP8;A0A0D9SG95	19	17	228.003	0.00253352	0.0042206	1.40462	59880	T-complex protein 1 subunit eta OS=Homo sapiens OX=9606 GN=CCT7 PE=1 SV=2	173370	193705	190981	247014	279588	257255
P18669;Q53T94	14	6	193.632	0.00253485	0.0042206	1.38382	28918	Phosphoglycerate mutase 1 OS=Homo sapiens OX=9606 GN=PGAM1 PE=1 SV=2	435704	474595	478788	318064	359914	325828
O43747	2	1	12.4882	0.00253752	0.0042206	1.37607	92207.1	AP-1 complex subunit gamma-1 OS=Homo sapiens OX=9606 GN=AP1G1 PE=1 SV=5	8354.73	9591.55	8775.48	6296.18	6328.84	6793.87
Q9Y240;V9H0X6	6	3	41.1312	0.0025626	0.0042466	2.59857	36036.8	C-type lectin domain family 11 member A OS=Homo sapiens OX=9606 GN=CLEC11A PE=1 SV=1	21746.5	19596.2	18262.9	51491.6	40214.7	63183
F5GZS6;P08195;J3KPF3;F5GZI0;H0YFS2;F5H0E2;H0YFX4;F5H867	18	14	212.754	0.00256466	0.0042466	1.24467	65043.7	4F2 cell-surface antigen heavy chain OS=Homo sapiens OX=9606 GN=SLC3A2 PE=1 SV=1	150461	144957	155819	186263	179591	195786
B7Z9I1;P11310;Q5T4U5;E9PJM9	6	5	39.3895	0.00257498	0.0042466	1.40449	42768.8	Medium-chain-specific acyl-CoA dehydrogenase_ mitochondrial OS=Homo sapiens OX=9606 GN=ACADM PE=1 SV=1	30366.5	32224	28595	43626.1	39648.2	44794.8
P49368;B4DUR8;Q5SZX6;E9PRC8;E9PQ35;E9PM09;Q5SZW8;Q5SZX9;Q16878	26	20	263.649	0.00257722	0.0042466	1.42748	61104.3	T-complex protein 1 subunit gamma OS=Homo sapiens OX=9606 GN=CCT3 PE=1 SV=4	189286	203874	191146	281948	298366	253770
P14868;C9J7S3;C9JLC1;C9JQM9;H7BZ35;H7C278	14	14	124.579	0.00258121	0.0042466	1.42328	57535.5	Aspartate--tRNA ligase_ cytoplasmic OS=Homo sapiens OX=9606 GN=DARS PE=1 SV=2	116718	134809	133907	174057	186934	187589
Q53S08;Q9H0N0	3	1	40.8904	0.00258309	0.0042466	1.96156	28470.2	Ras-related protein Rab-6D OS=Homo sapiens OX=9606 GN=RAB6D PE=2 SV=1	20767.7	20625.9	18909.3	32343.5	43067.3	42876.9
A0A087X2A7;H0YBA5;H7BY63;Q8NB25;E7EQ67;H0Y672	2	1	19.5108	0.00259323	0.0042466	1.71801	128722	Protein FAM184A OS=Homo sapiens OX=9606 GN=FAM184A PE=1 SV=1	46997.9	55847.9	42812.2	27832.1	27648	29303.1
P43652	29	25	310.632	0.00259825	0.0042466	3.92195	71008.1	Afamin OS=Homo sapiens OX=9606 GN=AFM PE=1 SV=1	86414.9	88621.5	86310.1	363793	224457	436739
B8ZZW2;Q8IWJ2;U3KPU4;A0A0J9YY48;F6X994;H0YH66	6	2	41.3548	0.00259863	0.0042466	2.06598	107954	GRIP and coiled-coil domain-containing protein 2 (Fragment) OS=Homo sapiens OX=9606 GN=GCC2 PE=1 SV=1	142224	136029	146481	244652	282126	350714
H0YGW7;Q8NE71	5	3	34.289	0.00259961	0.0042466	2.21612	68006.7	ATP-binding cassette sub-family F member 1 (Fragment) OS=Homo sapiens OX=9606 GN=ABCF1 PE=1 SV=1	7913.11	7622.34	7663.92	19167.2	13403.6	18841.9
P43686	9	7	91.366	0.00260044	0.0042466	1.66717	47480.4	26S proteasome regulatory subunit 6B OS=Homo sapiens OX=9606 GN=PSMC4 PE=1 SV=2	74791.1	82129.1	84822.1	139614	117524	145889
Q6AHZ1	4	2	27.4707	0.00261145	0.00425262	6.6694	169177	Zinc finger protein 518A OS=Homo sapiens OX=9606 GN=ZNF518A PE=1 SV=2	10440.3	12408.3	6523.36	1071.12	2127	1205.86
A1L0T0;M0R026;E9PJS0;M0R1B5;E9PL44	7	6	56.2988	0.00261799	0.00425262	2.54065	68495.1	Acetolactate synthase-like protein OS=Homo sapiens OX=9606 GN=ILVBL PE=1 SV=2	20170.6	18200.6	19826.4	37164.4	53850.3	56845.3
Q9UEY8	4	3	34.9296	0.00261859	0.00425262	1.90934	79496.9	Gamma-adducin OS=Homo sapiens OX=9606 GN=ADD3 PE=1 SV=1	37440	39660.1	33379.5	17129.6	22544.9	18188.3
Q96AB3;K7EKW4;K7ENV7	5	4	66.2652	0.00262134	0.00425262	4.32913	22622.4	Isochorismatase domain-containing protein 2 OS=Homo sapiens OX=9606 GN=ISOC2 PE=1 SV=1	7384.46	6169.7	7687.27	19701.7	34429.7	37825.5
K7EQ08	2	1	25.9023	0.00263657	0.00426825	3.69742	6384.4	Septin-9 OS=Homo sapiens OX=9606 GN=SEPT9 PE=1 SV=1	2265.35	1884.57	1637.54	5149.21	7005.17	9244.3
P00505	10	9	79.0516	0.00263961	0.00426825	1.83978	47916.9	Aspartate aminotransferase_ mitochondrial OS=Homo sapiens OX=9606 GN=GOT2 PE=1 SV=3	56503.7	63264	63525.8	128322	96536	112362
A0A0A0MS45;E9PRT5;H3BMV9;H3BSD2;J3KNI1;J3QLW1;Q9H9E3	2	1	12.2674	0.00264594	0.00427149	3.42713	88096.5	Conserved oligomeric Golgi complex subunit 4 OS=Homo sapiens OX=9606 GN=COG4 PE=1 SV=1	2196.44	1256.81	1842.66	6012.3	7006.69	5130.78
Q99541;Q5SYF5	3	2	24.8444	0.00265861	0.00428495	2.82082	48303.6	Perilipin-2 OS=Homo sapiens OX=9606 GN=PLIN2 PE=1 SV=2	3672.12	4401.53	3326.75	8117.43	11874.4	12166.6
A6NKZ9;E7ETJ9	2	1	14.022	0.00266481	0.00428794	2.18289	9503.65	Nucleolysin TIAR OS=Homo sapiens OX=9606 GN=TIAL1 PE=1 SV=1	3944.98	4395.83	4811.31	1615.29	2216.38	2193.42
Q9Y3E0;F5H6U7;G3V1U5	5	5	60.4585	0.0026854	0.00431404	3.38947	15425.7	Vesicle transport protein GOT1B OS=Homo sapiens OX=9606 GN=GOLT1B PE=1 SV=1	13163.5	11634.1	15571.7	44221.5	33758.9	58850.3
P11488	7	3	58.9788	0.00269754	0.00432652	5.00671	40497.1	Guanine nucleotide-binding protein G(t) subunit alpha-1 OS=Homo sapiens OX=9606 GN=GNAT1 PE=1 SV=5	8517.66	8967.57	8215.92	2489.97	1600.68	1042.7
A0A0J9YVP0;A0A3B3IRP6;H3BUQ1;Q9H871	3	3	24.756	0.00271229	0.00434312	1.53868	227813	E3 ubiquitin-protein ligase HERC2 (Fragment) OS=Homo sapiens OX=9606 GN=HERC2 PE=1 SV=1	92096.6	106434	91692	141933	161947	142681
O60488;H0Y9A0;D6RD96;D6RDA8;D6RF95;D6RFW9	18	13	176.197	0.00272583	0.00435774	4.07473	80271.7	Long-chain-fatty-acid--CoA ligase 4 OS=Homo sapiens OX=9606 GN=ACSL4 PE=1 SV=2	25953.6	26503.9	23494.3	71044.1	143211	95228
Q99459	3	1	21.2099	0.00278006	0.00443726	2.28706	92478.9	Cell division cycle 5-like protein OS=Homo sapiens OX=9606 GN=CDC5L PE=1 SV=2	4778.74	5665.9	6021.48	12747.8	14661.5	10249.7
Q13501;E7EMC7;E9PFW8;C9JRJ8;E3W990;C9J6J8;D6RBF1	13	10	99.849	0.00285767	0.00452459	2.64634	48485.6	Sequestosome-1 OS=Homo sapiens OX=9606 GN=SQSTM1 PE=1 SV=1	13930.1	18532.2	13528.6	45429	32188.4	44090.2
A0A0R4J2E8;A8MXP9;P43243;D6REM6;D6R991;H0Y8T4;B3KM87;D6RAM9;D6RAY2;D6RBI2;D6RE02;D6RIA2;A0A1B0GX04;A0A2R8Y8A3;A0FGR9;A6NE52;C9IZG9;C9J2R4;C9J2V4;C9J5X2;C9JEA3;C9JRN9;D6R8Z5;D6R9F3;D6RBK5;D6RBS2;D6RCM3;D6REK4;E9PLV6;E9PM11;E9PM94;E9PPZ9;E9PQ31;F8WE58;G3V419;K7EP73;O43292;O75339;P09914;Q5JUA9;Q68E03;Q8WWR8;Q96MK3;Q9HBG6;Q9NRM1;Q9UHC1;Q9UKV8	14	11	111.051	0.00287702	0.00454067	1.37478	95136.6	Matrin-3 OS=Homo sapiens OX=9606 GN=MATR3 PE=1 SV=1	26676.5	25028.8	27736.3	36936.4	38497	33780.9
P54289;E7ERK3;H0Y715	12	6	76.565	0.00288847	0.00455147	2.48158	125709	Voltage-dependent calcium channel subunit alpha-2/delta-1 OS=Homo sapiens OX=9606 GN=CACNA2D1 PE=1 SV=3	66487.7	72532.3	69632.6	36374.4	23880.3	23825.8
J3KMX3;P02771	2	2	14.0566	0.00289675	0.00455725	7.49167	72331.6	Alpha-fetoprotein OS=Homo sapiens OX=9606 GN=AFP PE=1 SV=1	5083.35	12080	5903.56	1161.47	762.686	1154.86
P40616;F8VYN9;B4DZG7;F8VP63;F8VP99	9	7	77.4246	0.00290541	0.00456194	2.06891	20531.6	ADP-ribosylation factor-like protein 1 OS=Homo sapiens OX=9606 GN=ARL1 PE=1 SV=1	52911.7	50213.5	43506	90197.9	120985	92184
A4QPE4;O15020	4	1	25.4445	0.00290897	0.00456194	2.33121	106180	SPTBN2 protein OS=Homo sapiens OX=9606 GN=SPTBN2 PE=1 SV=1	18792.2	19878.8	19462.7	8845.42	6318.2	9773.58
Q15643;H0YJ97;A0A1X7SBT4;C9JF71;C9JFU3;C9JLT7;F8WEJ3;H0Y2P9;H0Y6E6;H7C0F2;H7C357;Q8TBF5;Q92622	3	2	24.3098	0.00292047	0.00457271	1.33179	228271	Thyroid receptor-interacting protein 11 OS=Homo sapiens OX=9606 GN=TRIP11 PE=1 SV=3	1.57658e+06	1.81284e+06	1.77281e+06	1.29306e+06	1.27509e+06	1.30801e+06
A0A0A0MSX9	47	1	441.792	0.00295605	0.00461057	1.42158	143600	Isoleucine--tRNA ligase_ cytoplasmic OS=Homo sapiens OX=9606 GN=IARS PE=1 SV=1	39572.2	43675.5	45374.1	63722.3	56674.2	62449
Q9Y3I0	10	10	80.5405	0.00296956	0.00462029	1.36758	55723.7	tRNA-splicing ligase RtcB homolog OS=Homo sapiens OX=9606 GN=RTCB PE=1 SV=1	93158	92658.7	86221.4	124288	132732	115013
A0A087WVQ6;Q00610;J3KS13;K7EJJ5;J3KRF5;J3KSQ2;J3QL20;F5H5N6	88	62	1182.22	0.00297701	0.00462459	1.37865	193826	Clathrin heavy chain OS=Homo sapiens OX=9606 GN=CLTC PE=1 SV=1	337416	372269	388872	514829	478122	521577
P30533	3	1	21.4113	0.00299607	0.00463962	12.1036	41466	Alpha-2-macroglobulin receptor-associated protein OS=Homo sapiens OX=9606 GN=LRPAP1 PE=1 SV=1	9472.01	9864.74	8111.46	1191.86	302.114	773.796
A0A0G2JMX7;A0A0G2JPD5;A0A0G2JQJ7;A0A0G2JS76;P10636	3	1	21.2889	0.00303394	0.00468359	10.8137	81143	Microtubule-associated protein OS=Homo sapiens OX=9606 GN=MAPT PE=1 SV=1	5307.15	2493.3	2400.72	334.478	431.852	177.031
Q6ZN40;H0YK48;H0YKJ4	23	1	313.998	0.00309312	0.00476007	2.38593	37510	Tropomyosin 1 (Alpha)_ isoform CRA_f OS=Homo sapiens OX=9606 GN=TPM1 PE=1 SV=1	8081.32	7991.45	8441.55	3479.02	2605.98	4189.55
A0A0S2Z4G6;P09493;H0YKP3;A0A087WTJ7;H0YKZ6	18	2	263.956	0.00309313	0.00476007	2.38593	32783.7	Tropomyosin 1 (Alpha)_ isoform CRA_o (Fragment) OS=Homo sapiens OX=9606 GN=TPM1 PE=1 SV=1	96652.8	95577.9	100961	41609.1	31167.6	50107.1
E9PKF6;H7BXH2;Q5H9R7;E9PK08;E9PQP7;H0YEN2	4	2	24.6651	0.00311807	0.00477743	1.19755	94645.6	Serine/threonine-protein phosphatase 6 regulatory subunit 3 OS=Homo sapiens OX=9606 GN=PPP6R3 PE=1 SV=1	247266	246052	239273	291794	306078	279439
P60842;J3KT12;J3QS69;J3KTB5;J3KSZ0;J3KTN0;J3QR64;J3QLN6;J3KS25;J3QKZ9;E7EMV8;J3KS93;J3QL52;E9PBH4;F8WE11;J3QQP0	24	4	316.319	0.00313252	0.00477743	1.42858	46382.2	Eukaryotic initiation factor 4A-I OS=Homo sapiens OX=9606 GN=EIF4A1 PE=1 SV=1	185210	178629	183385	262463	284012	235280
P07858;E9PHZ5;E9PKQ7;E9PLY3;E9PNL5;E9PQM1;E9PSG5;E9PCB3;E9PJ67;E9PR54;E9PS78;R4GMQ5;E9PKX0;E9PL32	14	12	222.115	0.00313796	0.00477743	1.55177	38791.1	Cathepsin B OS=Homo sapiens OX=9606 GN=CTSB PE=1 SV=3	473198	546754	564434	774600	890613	793385
P62304;A6NHK2	2	2	21.5368	0.00314345	0.00477743	1.90424	10860.7	Small nuclear ribonucleoprotein E OS=Homo sapiens OX=9606 GN=SNRPE PE=1 SV=1	40689.1	34647.5	49306.9	77024	79473.8	80853.9
P20340;Q9NRW1;J3KR73;F5GX61;F5H3K7;C9J0I2	9	5	86.3842	0.00314481	0.00477743	2.24104	23706.9	Ras-related protein Rab-6A OS=Homo sapiens OX=9606 GN=RAB6A PE=1 SV=3	32970.5	37895.8	37622.4	81447.1	96918.5	64761.9
Q96RD7	5	4	49.8444	0.00314711	0.00477743	2.36812	48677.5	Pannexin-1 OS=Homo sapiens OX=9606 GN=PANX1 PE=1 SV=4	17297.7	18267.2	15977	35733.5	34725.9	51598.1
P38606;A0A0A0MRC9;A4D0S4;C9JA17;C9JVW8	11	8	119.079	0.00314792	0.00477743	1.8904	68703.4	V-type proton ATPase catalytic subunit A OS=Homo sapiens OX=9606 GN=ATP6V1A PE=1 SV=2	32289.6	32321.2	34095.3	53368.4	59089	74136.2
Q9P299;J3KRJ9	2	2	12.92	0.00318825	0.0048312	2.27489	23605	Coatomer subunit zeta-2 OS=Homo sapiens OX=9606 GN=COPZ2 PE=2 SV=1	21261.3	21338.8	18487.5	11003.3	8660.11	7189.54
Q15942;H0Y2Y8;C9JJK5;H7C3D3;C9IZ41;H7C3R3	17	16	220.916	0.00322244	0.00486552	2.35944	62475	Zyxin OS=Homo sapiens OX=9606 GN=ZYX PE=1 SV=1	266162	318437	336311	136838	151308	102163
Q5VSY0;B4DXS0;C9J9D2	2	1	12.1788	0.00322567	0.00486552	2.25447	42249.2	G kinase-anchoring protein 1 OS=Homo sapiens OX=9606 GN=GKAP1 PE=1 SV=2	36714.1	26714.4	33815.8	15930.6	15164.4	12039
P15880;E9PQD7;E9PM36;E9PPT0;H0YEN5;I3L404;H0YE27;H3BNG3	18	4	218.018	0.00323176	0.00486727	1.64773	31609.6	40S ribosomal protein S2 OS=Homo sapiens OX=9606 GN=RPS2 PE=1 SV=2	228920	233732	253421	382181	447775	349943
Q13185;S4R2Y4;B8ZZ43;C9JMM0;B5MD17;J3KS05;K7ELA4;P83916	5	4	49.9716	0.00331424	0.00497632	1.35919	20982.5	Chromobox protein homolog 3 OS=Homo sapiens OX=9606 GN=CBX3 PE=1 SV=4	28734.8	30402.6	26444.6	38003.5	37392.1	40926.7
O95837	3	1	22.8196	0.00332693	0.00498194	3.97412	42026.9	Guanine nucleotide-binding protein subunit alpha-14 OS=Homo sapiens OX=9606 GN=GNA14 PE=1 SV=1	5799.38	5932.18	7979.68	2012.03	1877.34	1070.53
P04899;A0A087WTB6;A0A087WZE5;A0A1W2PQK2;A0A1W2PRE1;A0A1W2PRJ7;A0A3B3IUA8;A2A2R6;H0Y7E8;Q5JWD1	15	9	183.252	0.00332806	0.00498194	1.31705	41021.3	Guanine nucleotide-binding protein G(i) subunit alpha-2 OS=Homo sapiens OX=9606 GN=GNAI2 PE=1 SV=3	99672.1	94346.4	94239	121375	136794	121481
A0A2R8YDT1;P15104	3	2	27.8476	0.00333416	0.00498351	2.91409	58029.8	Glutamine synthetase OS=Homo sapiens OX=9606 GN=GLUL PE=1 SV=1	16081.8	14349.2	14078.1	34031.9	57799.8	37871.4
O00442;A6NIC1	5	4	52.3688	0.0033852	0.00504419	2.25913	39850.1	RNA 3'-terminal phosphate cyclase OS=Homo sapiens OX=9606 GN=RTCA PE=1 SV=1	11995.4	14141.7	13952.9	27283.2	25717.6	37567.4
Q96EG1	2	1	13.629	0.00339007	0.00504419	2.49208	57745	Arylsulfatase G OS=Homo sapiens OX=9606 GN=ARSG PE=1 SV=1	2736.19	2778.35	2708.48	5346.54	6414.36	8731.56
P35237;A0A2R8YD12;A0A2R8Y6A7;A0A2R8Y517;A0A2R8YDD0;A0A2R8Y5S1;A0A2R8Y6N4;C9JTJ8;C9JVA8	18	1	172.757	0.00340565	0.00504674	8.39909	42964.2	Serpin B6 OS=Homo sapiens OX=9606 GN=SERPINB6 PE=1 SV=3	7425.72	19054	12356.9	1014.19	1969.77	1639.95
P12757	2	2	18.1026	0.00341222	0.00504674	1.34946	78230.7	Ski-like protein OS=Homo sapiens OX=9606 GN=SKIL PE=1 SV=2	471845	460573	484164	377883	350002	321852
P22307;H0YF61;E9PLD1;H0YCB0	15	12	160.523	0.00342677	0.0050607	1.40315	59678.1	Non-specific lipid-transfer protein OS=Homo sapiens OX=9606 GN=SCP2 PE=1 SV=2	91072.9	81074.2	86892.2	126161	111035	126275
O60684;P52294;O15131;Q5TFJ7;C9J352;C9J4U1;C9JWD9;C9JYI4;F2Z3G4;S4R3E5	5	3	32.7099	0.00343336	0.00506286	1.63374	60771	Importin subunit alpha-7 OS=Homo sapiens OX=9606 GN=KPNA6 PE=1 SV=1	12126.7	9742.37	10149.1	17501.1	18683.4	16124.8
P02750	8	8	75.4084	0.00349772	0.00514299	3.82231	38406.1	Leucine-rich alpha-2-glycoprotein OS=Homo sapiens OX=9606 GN=LRG1 PE=1 SV=2	27508.9	24237	24762.5	90236.4	66466.3	135736
Q02818;C9JKZ2;H7BZI1;C9J3C1;C9JBD3	15	13	147.924	0.00349812	0.00514299	1.47447	53879.4	Nucleobindin-1 OS=Homo sapiens OX=9606 GN=NUCB1 PE=1 SV=4	63675.1	66459.4	66950.1	98596.1	105845	86154.2
O75947;F5H608;A0A024QZ33;K7EMD8;K7ERM9;Q5T5P2;Q9H0G5	12	10	138.56	0.0035446	0.0052025	1.60672	18548.3	ATP synthase subunit d_ mitochondrial OS=Homo sapiens OX=9606 GN=ATP5PD PE=1 SV=3	140905	146111	137300	211371	262004	208379
A0A0A0MS41;A0A1P0AYU5;Q9BWM7;S4R3N9	6	3	58.8174	0.00354912	0.0052025	1.41763	35845.6	Sidoreflexin OS=Homo sapiens OX=9606 GN=SFXN3 PE=1 SV=1	44516.4	51587.8	45205.6	66808.7	70506.1	63009.5
A0A0A0MSZ1;H0YIY6;J3KNR0;P27448;A2SY06;H0YKP9	2	2	12.697	0.00356805	0.00521673	8.55777	84525.5	Non-specific serine/threonine protein kinase OS=Homo sapiens OX=9606 GN=MARK3 PE=1 SV=1	11921.3	7537.12	5490.04	665.834	1549.71	699.744
P00568;Q5T9B7;H0YID2	7	6	64.2503	0.00356939	0.00521673	1.88469	21748.9	Adenylate kinase isoenzyme 1 OS=Homo sapiens OX=9606 GN=AK1 PE=1 SV=3	84950.7	80048.9	82147.8	49390.6	46461.5	35282.3
Q96CV9;A0A087WY28	3	2	27.3137	0.00359439	0.00524551	2.79906	66321.4	Optineurin OS=Homo sapiens OX=9606 GN=OPTN PE=1 SV=3	41191.3	34926.1	25978.3	80095.9	113779	91897.3
P18085;C9JAK5;C9JPM4;U3KQF2;F8WDB3;A0A087WVX3;A0A087WY76;A0A0G2JMH3;A0A0G2JN38;A0A0G2JNS6;A0A0G2JRB5;I3L1V5;I3L2E4;I3L3L1;Q8IVW1	15	9	229.4	0.00361118	0.00526223	1.6427	20624.9	ADP-ribosylation factor 4 OS=Homo sapiens OX=9606 GN=ARF4 PE=1 SV=3	226826	213001	206721	383338	302839	375907
A0A2R8Y840;Q9HCK8	3	1	25.8352	0.0036373	0.0052925	1.70437	227507	Chromodomain-helicase-DNA-binding protein 8 (Fragment) OS=Homo sapiens OX=9606 GN=CHD8 PE=1 SV=1	75674	66728.6	73778.6	48990.5	40239.5	37609.6
H0Y368;O60762;Q5QPK2;Q5QPJ9	5	3	48.904	0.00364881	0.00530143	2.04529	33446.5	Dolichol-phosphate mannosyltransferase subunit 1 (Fragment) OS=Homo sapiens OX=9606 GN=DPM1 PE=1 SV=1	19692	24345.5	21347.1	52981.3	37789.4	42959.7
P46821;D6RA32;D6RA40;D6RGJ3;D6RCL2;A0A024RBT8;A0A087WVT9;A0A0G2JH32;A0A1B0GTN4;D6RJA3;F2Z2X0;H0Y6J0;H3BVH1;H7C4K7;I3L4X5;J3KRF8;O00746;O95429;P48549;Q4G163;Q4TT34;Q8N0Z2;Q8N8Y5;Q8NBR0;Q8WWQ0;Q8WXI4;Q96M11;Q96RQ9	66	52	740.282	0.00365848	0.00530768	1.5165	271832	Microtubule-associated protein 1B OS=Homo sapiens OX=9606 GN=MAP1B PE=1 SV=2	242814	267119	285302	159406	175668	189317
P39060;H7BXV5;H7C457	9	7	73.2007	0.0036726	0.00532036	4.40362	179499	Collagen alpha-1(XVIII) chain OS=Homo sapiens OX=9606 GN=COL18A1 PE=1 SV=5	45972.1	34819.1	25754.5	6951.58	6178.05	11065.4
P41250;H7C443	30	29	373.671	0.00368002	0.00532329	1.40747	83907.1	Glycine--tRNA ligase OS=Homo sapiens OX=9606 GN=GARS PE=1 SV=3	234621	242287	277851	352455	341182	368661
P68104;Q5VTE0;A0A087WV01;Q05639;A0A2R8Y488;A0A2R8Y660;Q5JR01;A6PW80;A0A2R8YDN5;F8VXY3;P00973	41	1	564.036	0.00372186	0.0053681	1.50683	50483.1	Elongation factor 1-alpha 1 OS=Homo sapiens OX=9606 GN=EEF1A1 PE=1 SV=1	619392	572745	624825	875219	838010	1.02462e+06
A0A087WVQ9	39	1	523.102	0.00372186	0.0053681	1.50683	48225.5	Elongation factor 1-alpha 1 OS=Homo sapiens OX=9606 GN=EEF1A1 PE=1 SV=1	769368	711427	776117	1.08714e+06	1.04092e+06	1.27272e+06
O00231;J3QRY4;A0A3B3IU05;A0A3B3IU13;B1AL79;E9PCN4;J3QS13;Q16513;Q5TIA1	15	10	149.52	0.00374258	0.00539012	1.4702	47749	26S proteasome non-ATPase regulatory subunit 11 OS=Homo sapiens OX=9606 GN=PSMD11 PE=1 SV=3	109406	112648	111410	153857	184364	152038
Q96AM1	3	3	35.1884	0.00375113	0.00539456	1.28842	39198	Mas-related G-protein coupled receptor member F OS=Homo sapiens OX=9606 GN=MRGPRF PE=2 SV=1	108229	102969	100353	130702	143209	127498
Q6ZTN6;A0A087WYW0	3	1	19.7806	0.00375835	0.00539709	3.31772	58761.2	Ankyrin repeat domain-containing protein 13D OS=Homo sapiens OX=9606 GN=ANKRD13D PE=1 SV=2	6173.8	7383.52	6381.83	2847.65	1539.75	1622.51
P09936;D6R956;D6RE83;D6R974;D6RF53	15	14	216.361	0.00379585	0.00543515	1.76544	25166.6	Ubiquitin carboxyl-terminal hydrolase isozyme L1 OS=Homo sapiens OX=9606 GN=UCHL1 PE=1 SV=2	259549	255900	292994	527219	401679	498357
G3V2Q1;G3V4C1;P07910;G3V2D6	10	1	134.419	0.00381896	0.00545762	8.19559	33628	Heterogeneous nuclear ribonucleoproteins C1/C2 OS=Homo sapiens OX=9606 GN=HNRNPC PE=1 SV=1	2087.46	665.832	1924.95	12609.7	13065.5	12665.7
P12270;Q9UK73;B4DG57;K7EP75;O95155;Q9UJX2	13	6	97.0903	0.0038226	0.00545762	1.4748	267692	Nucleoprotein TPR OS=Homo sapiens OX=9606 GN=TPR PE=1 SV=3	79049.3	77439.9	73256.3	58159.1	47390.3	50231.8
Q14376;Q5QPP3;Q5QPP4;Q5QPP1;Q5QPP9	3	3	25.0563	0.00384725	0.0054849	4.80283	38680.9	UDP-glucose 4-epimerase OS=Homo sapiens OX=9606 GN=GALE PE=1 SV=2	6925.7	8567.3	7649.62	21501.8	44658.6	44989.7
Q8IVL6;B3KR06;D6RBU8;E7ENG2;E9PH99;H0Y7R1;Q8TBZ2;Q9Y4E5	10	4	70.9922	0.00386611	0.00549592	1.82325	82635	Prolyl 3-hydroxylase 3 OS=Homo sapiens OX=9606 GN=P3H3 PE=1 SV=1	118396	130834	131450	59502.8	82445	66844.2
Q6WCQ1	3	1	24.935	0.00387366	0.00549874	1.73248	117332	Myosin phosphatase Rho-interacting protein OS=Homo sapiens OX=9606 GN=MPRIP PE=1 SV=3	16444.9	15907.4	17371.3	25885.3	33873.8	26385.9
P27797;K7EJB9;K7EL50	21	19	310.2	0.003888	0.00551117	1.45875	48312.7	Calreticulin OS=Homo sapiens OX=9606 GN=CALR PE=1 SV=1	603757	617932	618664	841021	1.00861e+06	834983
Q9NYU1;A0A087WYR2;A0A1W2PQ18;A6NP03;E7EMU6	6	4	40.4547	0.00390345	0.00552516	5.63508	175363	UDP-glucose:glycoprotein glucosyltransferase 2 OS=Homo sapiens OX=9606 GN=UGGT2 PE=1 SV=4	58288.3	47978.2	44167.6	179357	231104	437248
Q5T200	2	1	18.4232	0.00393369	0.00555999	1.68259	197320	Zinc finger CCCH domain-containing protein 13 OS=Homo sapiens OX=9606 GN=ZC3H13 PE=1 SV=1	60975.2	51405.1	51650.3	29599.3	31016.9	36870.5
Q8TCJ2;H0YJ73;Q5T795;Q6KCM7;Q8N9U0	8	4	69.4233	0.00394885	0.00557344	1.93872	94301.8	Dolichyl-diphosphooligosaccharide--protein glycosyltransferase subunit STT3B OS=Homo sapiens OX=9606 GN=STT3B PE=1 SV=1	34911	35115.6	34842.2	62222.3	82931.3	58157.6
Q6NW34	2	1	13.8683	0.00399064	0.0056123	10.5328	65407.2	Nucleolus and neural progenitor protein OS=Homo sapiens OX=9606 GN=NEPRO PE=1 SV=3	16030.6	16961	15759.5	2332.52	583.174	1712.81
Q86XW9;C9JXP5	2	1	13.1289	0.00399342	0.0056123	1.8511	37255	Thioredoxin domain-containing protein 6 OS=Homo sapiens OX=9606 GN=NME9 PE=2 SV=1	34820.5	28590.1	31408.8	50586.1	67911	57023.7
P10909;H0YC35;H0YLK8;E7ERK6;E7ETB4;H0YAS8	10	10	119.015	0.00401536	0.00563512	2.33126	53065	Clusterin OS=Homo sapiens OX=9606 GN=CLU PE=1 SV=1	70768.1	87565.2	75525.1	139319	205723	200142
O00622	18	16	157.939	0.00403263	0.00565132	2.2244	44193.7	Protein CYR61 OS=Homo sapiens OX=9606 GN=CYR61 PE=1 SV=1	81006.7	101898	94409.1	248013	166627	202219
Q92621;U3KPX2	6	3	49.0921	0.00404162	0.0056559	1.74037	230317	Nuclear pore complex protein Nup205 OS=Homo sapiens OX=9606 GN=NUP205 PE=1 SV=3	7850.35	6530.01	6183.19	10564.2	12802	12422
Q8NEW0;H0Y362	4	4	28.0684	0.00405007	0.00565971	2.03056	41968.2	Zinc transporter 7 OS=Homo sapiens OX=9606 GN=SLC30A7 PE=2 SV=1	19249.7	17625.9	16171.1	39849.2	28693.2	39171.8
P14324;A0A087WVN4;A0A087X1D8;A0A087WTP2;A0A087X090	6	5	58.5139	0.0040804	0.00569405	2.13599	48788.8	Farnesyl pyrophosphate synthase OS=Homo sapiens OX=9606 GN=FDPS PE=1 SV=4	50570.3	48197.5	46184.7	88153	129787	91676.9
E9PQ59;Q6P4R8;E9PJG2;E9PJU3;E9PJE1;E9PM88;E9PQB0	4	2	25.1227	0.00412039	0.00574173	3.7796	108697	Nuclear factor-related to kappa-B-binding protein (Fragment) OS=Homo sapiens OX=9606 GN=NFRKB PE=1 SV=1	2710.68	2889.16	2440.41	6547.23	10251.1	13590.6
A0A140T936;P26640;A0A140T954;H0Y426;A0A0G2JJT9;A0A140T904;A2ABF4;C9JHT0;C9JHW1;C9JRZ2;E7ESB6;E9PLM8;I1E4Y6;Q6Y7W6;Q8N336	20	16	190.792	0.00415338	0.00577956	1.41318	133028	Valine--tRNA ligase (Fragment) OS=Homo sapiens OX=9606 GN=VARS PE=1 SV=1	88378.8	98211.3	94881.3	145778	123981	128012
A0A2R8Y3N3;A0A2R8Y5P7;A0A2R8Y6I1;P49590;A0A2R8Y4X6;A0A2R8Y5E8;B4DQ67;D6RB22;D6RJE6	2	2	12.903	0.0041689	0.00579299	4.19845	53863.5	Probable histidine--tRNA ligase_ mitochondrial OS=Homo sapiens OX=9606 GN=HARS2 PE=1 SV=1	27580.9	24738	26005.5	93905.2	161424	73511.4
Q07065;A0A0G2JMR5;A0A3F2YNX2;Q9H1D0	32	29	507.111	0.00418174	0.00580267	1.8155	66136.6	Cytoskeleton-associated protein 4 OS=Homo sapiens OX=9606 GN=CKAP4 PE=1 SV=2	360668	374033	360433	555656	649836	782723
H3BV55;O15305;H3BRM0;H3BPH4;H3BM92;H3BNY9;H3BR08;H3BT06;H3BV34	6	5	47.3881	0.00424946	0.00588739	5.2117	25541	Phosphomannomutase OS=Homo sapiens OX=9606 GN=PMM2 PE=1 SV=1	63943.6	68389.6	66866.9	8968.44	8278	20975.3
P53999	4	3	31.1293	0.00425471	0.00588739	1.73732	14395.4	Activated RNA polymerase II transcriptional coactivator p15 OS=Homo sapiens OX=9606 GN=SUB1 PE=1 SV=3	66963	82909.8	76935.6	48985.6	43250.2	38315.1
O75460	3	2	21.2693	0.00427244	0.00590039	4.36337	110591	Serine/threonine-protein kinase/endoribonuclease IRE1 OS=Homo sapiens OX=9606 GN=ERN1 PE=1 SV=2	15266.2	13627.4	8426.1	42980.4	45488.9	74370.4
P12955;K7ES25;V9GY89;V9GYL0	5	5	47.5786	0.00427605	0.00590039	1.11642	55346.7	Xaa-Pro dipeptidase OS=Homo sapiens OX=9606 GN=PEPD PE=1 SV=3	65069.8	63051.5	61918.8	69039.6	71745.7	71379.3
Q02978;I3L1P8	8	8	70.4801	0.00430479	0.00593176	2.05527	34232.9	Mitochondrial 2-oxoglutarate/malate carrier protein OS=Homo sapiens OX=9606 GN=SLC25A11 PE=1 SV=3	29281.6	31623.4	30135	57277.4	77532	52302.2
P84098;J3KTE4;J3QR09	8	5	88.0517	0.00432051	0.00593917	1.98534	23580.1	60S ribosomal protein L19 OS=Homo sapiens OX=9606 GN=RPL19 PE=1 SV=1	114368	94967.1	128674	190402	244186	236476
P18124;A8MUD9;C9JIJ5;C9JZ88;A0A2R8YFJ4;H0Y4W2	15	12	208.864	0.00432749	0.00593917	1.77484	29282.9	60S ribosomal protein L7 OS=Homo sapiens OX=9606 GN=RPL7 PE=1 SV=1	209677	214937	228196	382800	450387	325446
P10915;D6RAK7;D6RBS1;D6RBX9;D6RC59;D6RFI7;D6RG04;H3BTH8;Q86UW8;Q96S86	5	3	39.6133	0.00433017	0.00593917	2.99453	40792.9	Hyaluronan and proteoglycan link protein 1 OS=Homo sapiens OX=9606 GN=HAPLN1 PE=2 SV=2	14013.9	9746.78	8642.96	3364.78	2998.21	4457.98
O95613;A8TX70;E9PAL5;M0R2Q2;Q5T3I3	5	1	33.9645	0.00433421	0.00593917	1.58435	380832	Pericentrin OS=Homo sapiens OX=9606 GN=PCNT PE=1 SV=4	676754	722582	599956	425589	459212	377103
P28072;A0A087X2I4;I3L3X7	7	5	53.3082	0.00435089	0.00595376	1.88467	25585.9	Proteasome subunit beta type-6 OS=Homo sapiens OX=9606 GN=PSMB6 PE=1 SV=4	55360.7	48264.7	66733.7	95608.7	115930	109532
A0A0B4J1Z1;C9JAB2;Q16629	3	1	33.1063	0.00436956	0.00596068	1.71763	15990.8	Serine/arginine-rich-splicing factor 7 OS=Homo sapiens OX=9606 GN=SRSF7 PE=1 SV=1	2318.19	2117.09	1959.46	1411.6	1242.12	1069.29
A0A087WXM3;P59047	3	1	21.6021	0.00437404	0.00596068	1.78507	137237	NACHT_ LRR and PYD domains-containing protein 5 OS=Homo sapiens OX=9606 GN=NLRP5 PE=1 SV=1	10499.4	12246.5	9043.55	17083.5	19891.6	19771.4
Q9BTZ2;F5GWZ1;P0CG22	3	3	33.4689	0.00439174	0.00597655	2.20326	29822.4	Dehydrogenase/reductase SDR family member 4 OS=Homo sapiens OX=9606 GN=DHRS4 PE=1 SV=3	16091.9	14854	16251.5	41851	35373.4	26763.6
A0A2U3TZH3	14	1	219.028	0.0044896	0.00609294	1.43568	54682.8	Elongation factor 1-alpha OS=Homo sapiens OX=9606 GN=EEF1A2 PE=1 SV=1	694183	701518	781307	1.05049e+06	1.12633e+06	948681
P29536	3	2	25.7741	0.00450305	0.00610281	1.92573	67201.3	Leiomodin-1 OS=Homo sapiens OX=9606 GN=LMOD1 PE=1 SV=3	22757.6	23932.4	23508.4	11592.7	14850.1	10010
A0A1X7SC65;O14558;K7EP04	3	3	21.0076	0.00453827	0.0061363	3.38195	13691.6	Heat shock protein beta-6 (Fragment) OS=Homo sapiens OX=9606 GN=HSPB6 PE=1 SV=1	26922.7	31397.1	29866.4	5561.6	11566.9	8947.04
D6RE79;D6RIZ4;Q14728;D6RA47	3	3	28.4384	0.00454017	0.0061363	1.33089	51058.7	Major facilitator superfamily domain-containing protein 10 OS=Homo sapiens OX=9606 GN=MFSD10 PE=1 SV=1	16213.9	18335.5	18088.6	22508.1	22728.1	24819
Q9UBG0;J3KRF1;J3QQZ6	20	17	195.724	0.00460478	0.00620663	1.50761	169868	C-type mannose receptor 2 OS=Homo sapiens OX=9606 GN=MRC2 PE=1 SV=2	67029.6	69438.6	67880.9	41220.5	51835	42489.7
Q14847;C9J9W2;F6S2S5;J3KSN1;K7ESD6	13	12	127.346	0.00461608	0.00621339	1.397	30116.4	LIM and SH3 domain protein 1 OS=Homo sapiens OX=9606 GN=LASP1 PE=1 SV=2	301192	316714	304769	233508	231100	195861
K7ENP1;K7EPZ4;Q7Z4G4;K7EJQ4	3	2	18.415	0.00462415	0.00621579	4.57407	26624.7	tRNA (guanine(10)-N2)-methyltransferase homolog OS=Homo sapiens OX=9606 GN=TRMT11 PE=1 SV=1	622.107	1135.69	1140.79	3031.06	4894.06	5333.23
Q6P9B6;H3BM75;H3BUB0;H3BTC5	5	4	40.594	0.00465058	0.00624281	1.93774	51621	MTOR-associated protein MEAK7 OS=Homo sapiens OX=9606 GN=MEAK7 PE=1 SV=2	42665.6	56437	46639.9	23750.1	22287.3	29175.3
P51911;B7Z7E1;K7EQ72;K7ER02;K7ENC5;K7ERK4;K7ESJ2;K7ERM8	10	9	113.707	0.00471193	0.00629987	1.26509	33341.6	Calponin-1 OS=Homo sapiens OX=9606 GN=CNN1 PE=1 SV=2	129843	136024	133355	97098	109659	108809
M0R208;Q16740	2	2	13.0884	0.00471221	0.00629987	1.62678	20682.8	ATP-dependent Clp protease proteolytic subunit OS=Homo sapiens OX=9606 GN=CLPP PE=1 SV=1	23686.4	27949.7	24214.4	42208.2	35981	45202.8
P48681	23	17	176.042	0.00478152	0.00637528	1.48208	177895	Nestin OS=Homo sapiens OX=9606 GN=NES PE=1 SV=2	91532	95755.5	92999.5	69812	64157.7	55147.8
A0A087X020;Q9Y3A5;F8WE72	6	5	51.6961	0.00478948	0.00637728	1.22762	29149.8	Ribosome maturation protein SBDS OS=Homo sapiens OX=9606 GN=SBDS PE=1 SV=1	31107.8	28804.2	31074.1	36634.5	35937.4	39124.7
O76041	2	1	14.0288	0.00482554	0.00641514	4.40689	116682	Nebulette OS=Homo sapiens OX=9606 GN=NEBL PE=1 SV=1	827.368	891.508	705.709	2106.22	3806.32	4772.34
Q70CQ4;A0A087WXV9	3	1	21.8288	0.00483513	0.00641514	1.71672	148420	Ubiquitin carboxyl-terminal hydrolase 31 OS=Homo sapiens OX=9606 GN=USP31 PE=2 SV=2	9271	8037.16	8111.36	5010.98	4189.96	5606.08
O95967;E9PKA3;E9PRQ8;H0YCR9;E9PI47	15	3	163.589	0.00483739	0.00641514	1.09315	51800.7	EGF-containing fibulin-like extracellular matrix protein 2 OS=Homo sapiens OX=9606 GN=EFEMP2 PE=1 SV=3	74204.2	74027.3	74924.8	67131.8	70148.4	66860.6
Q8NC60	2	1	12.5596	0.00485612	0.00643134	1.32755	79028.2	Nitric oxide-associated protein 1 OS=Homo sapiens OX=9606 GN=NOA1 PE=1 SV=2	50933.2	51929.9	50084.3	37535.5	42091	35584
E9PFN5	7	1	79.8147	0.00486987	0.00643231	1.61572	21821.4	Glutathione S-transferase kappa OS=Homo sapiens OX=9606 GN=GSTK1 PE=1 SV=1	5811.74	4695.05	4782.62	7595.24	9049.08	8059.09
Q9Y2Q3;C9JNT3	8	2	96.0319	0.00486987	0.00643231	1.61572	25611	Glutathione S-transferase kappa 1 OS=Homo sapiens OX=9606 GN=GSTK1 PE=1 SV=3	105606	85314.8	86905.9	138015	164433	146443
P15924;A0A0A0MT79;E7EQH3;F8WAY5;K7EMK7;K7EPD4;K7EPF3;K7ESD8;Q04724;Q04725;Q04727;Q5JSY7;Q5JSY8;Q5JSZ1;Q5JSZ2;Q5T3G3;Q96JF6	26	20	207.448	0.00491025	0.00647698	1.57353	334227	Desmoplakin OS=Homo sapiens OX=9606 GN=DSP PE=1 SV=3	103192	112879	118935	175176	196758	155208
P09622;E9PEX6;A0A1W2PR83;F2Z2E3;F8WDM5	10	8	95.9208	0.00493336	0.00649879	1.4626	54747.6	Dihydrolipoyl dehydrogenase_ mitochondrial OS=Homo sapiens OX=9606 GN=DLD PE=1 SV=2	186183	190091	190292	265185	312832	250641
A0A2R8YFZ7;A0A2R8YGC7;A0A087WV57;A0A087WVF4;A0A087WYS3;A0A0A0MRZ4;A0A0A0MT56;A0A0A6YYF7;A0A0D9SF91;A0A0D9SG77;A0A0U1RQY0;A0A1B0GVL3;A0A1W2PRP4;E5RIH0;E7EMV7;E7EWR4;E9PI60;E9PID8;E9PSF3;F6XDC4;G3V1N5;H0Y3C6;H0Y7B4;H0Y864;H0Y9Z8;H0YC17;H0YEU3;H7C3D7;I3L0S2;I3L2G5;J3QLL3;K7EQ91;O43174;O60308;O60583;P28358;P33240;P42680;P51160;Q05086;Q13433;Q15025;Q5RI15;Q6XPR3;Q6ZP82;Q8IXS0;Q8N2M4;Q9BPX3;Q9C000;Q9H0…	68	18	687.312	0.00494715	0.00650829	1.44999	194639	Cytoplasmic dynein 1 heavy chain 1 (Fragment) OS=Homo sapiens OX=9606 GN=DYNC1H1 PE=1 SV=1	234753	194222	197103	144530	149688	137562
F8VZ81;Q9Y2I9;F5H0E8;F5H7L7	4	1	26.4992	0.00496047	0.00650931	6.41058	72506	TBC1 domain family member 30 OS=Homo sapiens OX=9606 GN=TBC1D30 PE=1 SV=1	15130.9	11876.4	15256.1	63852.4	57295.5	149785
P40261	12	10	153.704	0.00496111	0.00650931	1.62251	30030.3	Nicotinamide N-methyltransferase OS=Homo sapiens OX=9606 GN=NNMT PE=1 SV=1	289789	293891	322852	491441	555679	423734
P49257	11	7	134.695	0.00501213	0.00656754	2.00958	57834.2	Protein ERGIC-53 OS=Homo sapiens OX=9606 GN=LMAN1 PE=1 SV=2	82484	76204.5	70806.5	187671	146800	126718
P02765;C9JV77	12	12	192.904	0.0050306	0.006583	1.9091	40139.2	Alpha-2-HS-glycoprotein OS=Homo sapiens OX=9606 GN=AHSG PE=1 SV=2	330864	379419	305469	592445	572122	774604
E9PIM6;E9PNQ8;P04216;J3QRJ3	5	5	59.4681	0.00509215	0.00664594	2.12157	17155.7	Thy-1 membrane glycoprotein (Fragment) OS=Homo sapiens OX=9606 GN=THY1 PE=1 SV=8	303761	322800	309554	173418	110460	157358
P78539	6	5	41.581	0.0050995	0.00664676	3.29625	52826.6	Sushi repeat-containing protein SRPX OS=Homo sapiens OX=9606 GN=SRPX PE=1 SV=1	6221.81	7788.98	7380.61	26751.4	15303.6	28456.3
C9J0K6;P30626;B4DHQ6	7	5	65.1868	0.00513273	0.00668125	1.19938	17890.2	Sorcin OS=Homo sapiens OX=9606 GN=SRI PE=1 SV=1	85810.5	80914.8	86117.8	71181.2	72822.5	66807.7
Q12907;D6RBV2;D6RDX1;D6RIU4;D6RBH1	8	8	70.5779	0.00515049	0.00668945	1.42458	40570.9	Vesicular integral-membrane protein VIP36 OS=Homo sapiens OX=9606 GN=LMAN2 PE=1 SV=1	82569	92340.9	82946.2	112878	119767	134693
A6PWM2;Q6UXH1	2	1	13.2791	0.00515257	0.00668945	3.41497	26384.1	Cysteine-rich with EGF-like domain protein 2 (Fragment) OS=Homo sapiens OX=9606 GN=CRELD2 PE=1 SV=1	3642.21	3827.04	4024.9	9808.21	19008.1	10435.9
B4DY09;Q12905;X6R6Z1;A0A0A0MRL0	9	7	86.4745	0.00518118	0.00670896	2.00914	39081.6	Interleukin enhancer-binding factor 2 OS=Homo sapiens OX=9606 GN=ILF2 PE=1 SV=1	56696.8	51251.6	50922	128120	84996.2	106076
Q15582;H0Y8L3;S4R3C6;H0Y9D7;H0Y8M8;D6RBX4;H0YAB8;H0YAH8	28	27	379.502	0.0052	0.00672452	1.83133	75308.3	Transforming growth factor-beta-induced protein ig-h3 OS=Homo sapiens OX=9606 GN=TGFBI PE=1 SV=1	289675	380464	369852	200547	165267	202075
P30419	10	6	82.1392	0.00525863	0.00678258	4.02153	57148.5	Glycylpeptide N-tetradecanoyltransferase 1 OS=Homo sapiens OX=9606 GN=NMT1 PE=1 SV=2	264670	200833	190790	50047.1	34355.7	78792.3
F2Z3J9;Q14914;Q5JVP2;F6XGT7	11	9	93.6111	0.00531413	0.00684522	1.13931	32957.3	Prostaglandin reductase 1 OS=Homo sapiens OX=9606 GN=PTGR1 PE=1 SV=3	92120.3	89455.7	89432.1	106967	99325	102469
Q9BTV4;V9GY05	12	11	115.627	0.0053255	0.00685094	1.30273	44932.7	Transmembrane protein 43 OS=Homo sapiens OX=9606 GN=TMEM43 PE=1 SV=1	171195	176253	172275	216451	247217	213387
Q96HY6;A0A0A0MRX2	5	2	52.7895	0.00533314	0.00685184	1.8807	35610.9	DDRGK domain-containing protein 1 OS=Homo sapiens OX=9606 GN=DDRGK1 PE=1 SV=2	14433.3	14495.4	14405.2	21698.2	27959.7	31840.2
Q9P0K7	9	6	78.0097	0.00537135	0.00689197	1.83726	110669	Ankycorbin OS=Homo sapiens OX=9606 GN=RAI14 PE=1 SV=2	210684	229106	216189	131817	130834	94390.7
P41252;J3KR24;Q5TCD1;Q5TCC6;Q5TCC9	49	1	472.243	0.00544445	0.00697671	1.67078	145810	Isoleucine--tRNA ligase_ cytoplasmic OS=Homo sapiens OX=9606 GN=IARS PE=1 SV=2	44210.9	50576.7	47527.5	77957.3	91481.7	68338
A0A087WW79;G3V4P9;J3KPI6;P80192;G3V347;M0R0A7;M0R1J8	6	2	56.9237	0.00547398	0.0069964	2.46505	98616.2	Mitogen-activated protein kinase kinase kinase 9 OS=Homo sapiens OX=9606 GN=MAP3K9 PE=1 SV=1	35119.3	46090.3	36019.8	19332.1	11862.5	16362
P20290;D6RDG3;H0Y9Y1	4	3	33.8637	0.00554211	0.00706981	2.06328	22225	Transcription factor BTF3 OS=Homo sapiens OX=9606 GN=BTF3 PE=1 SV=1	14579.5	11482.4	12046.3	22067.6	24604.4	31955.6
P06576;H0YH81;F8W079;F8W0P7;H0YI37	43	40	609.005	0.00554573	0.00706981	1.5692	56560	ATP synthase subunit beta_ mitochondrial OS=Homo sapiens OX=9606 GN=ATP5F1B PE=1 SV=3	524509	489062	466040	756273	882537	683000
A0A2U3TZV9;Q3V6T2;A0A2R8Y4X4;A0A2R8Y7B1;A0A2R8YG73;A0A2R8Y4W8;A0A2R8Y820;A0A2R8YGU1;A0A2R8YCU9;A0A2R8Y7D4;A0A2R8YDS8;A0A087WXD9;A0A2R8Y885;A0A2R8YG52;H7C2C6;H0Y470;A0A2R8Y7D9;H0Y7U8;A0A1B0GV48;A0A2R8Y4C6;A0A2R8Y5D7;A0A2R8Y7L3;A0A2R8Y802;A0A2R8Y846;A0A2R8YD81;A0A2R8YD99;D6R9I1;D6RBC4;E9PFY5;F5H101;F8W9I4;F8WE42;H0Y765;H7BY37;O15018;Q5VVJ2;Q6ZTW0;Q76FK4;Q8NAP3;Q8NHY6	18	10	132.132	0.00557542	0.0070985	1.50245	208569	Girdin OS=Homo sapiens OX=9606 GN=CCDC88A PE=1 SV=1	73622.7	79653.5	75570.4	56150.5	44003.7	52161
P62318;H3BT13	3	2	30.9502	0.00561475	0.00713938	1.79566	14030.4	Small nuclear ribonucleoprotein Sm D3 OS=Homo sapiens OX=9606 GN=SNRPD3 PE=1 SV=1	38906.2	34042.4	41955.7	60566.2	81035.5	64726.8
A0A2R8Y811;P62263;E5RH77	7	7	116.994	0.00563646	0.00714858	1.68891	16330.7	40S ribosomal protein S14 (Fragment) OS=Homo sapiens OX=9606 GN=RPS14 PE=1 SV=1	131168	125881	130939	207720	259107	188450
Q9HD20;A0A3B3IS77;H7C3H2;K7EP13;K7ESG2	7	4	45.3912	0.00564814	0.00715422	2.38151	134609	Manganese-transporting ATPase 13A1 OS=Homo sapiens OX=9606 GN=ATP13A1 PE=1 SV=2	9220.44	7848.08	7727.52	14440.2	23239.8	21372.1
Q3ZCQ8;M0R003;M0R047;M0R1Y4;M0R2F8;M0QXC3;M0R0C3;M0R2D2;M0R2Z3;M0R303	4	3	25.3281	0.00567754	0.00718033	3.17512	39874.4	Mitochondrial import inner membrane translocase subunit TIM50 OS=Homo sapiens OX=9606 GN=TIMM50 PE=1 SV=2	4036.65	3921.89	4450.38	8641.74	17323.5	13434.6
P62854;Q5JNZ5	3	2	39.9468	0.00568329	0.00718033	1.78349	13300.6	40S ribosomal protein S26 OS=Homo sapiens OX=9606 GN=RPS26 PE=1 SV=3	124799	101426	100481	211244	206928	164508
O14924	2	1	20.8262	0.0057135	0.00719778	8.08352	157897	Regulator of G-protein signaling 12 OS=Homo sapiens OX=9606 GN=RGS12 PE=1 SV=1	1083.55	1127.22	1563.96	64.5274	247.681	154.758
P31150;G5E9U5	23	9	278.022	0.00571896	0.00719778	1.336	51210.1	Rab GDP dissociation inhibitor alpha OS=Homo sapiens OX=9606 GN=GDI1 PE=1 SV=2	109350	115953	113924	76406.2	90594.9	86911
Q96L46	4	1	43.2493	0.00573844	0.00720768	1.30454	27831.4	Calpain small subunit 2 OS=Homo sapiens OX=9606 GN=CAPNS2 PE=2 SV=2	3074.53	3001.87	2977.03	2173.7	2542.17	2224.08
O00764;F2Z2Y4;A8MV33	9	7	77.3193	0.00579543	0.00724829	2.43509	35330.5	Pyridoxal kinase OS=Homo sapiens OX=9606 GN=PDXK PE=1 SV=1	33827.7	32221.3	32251.1	57373.6	98734.4	83261.7
A0A0A0MRF6;Q99996;H7BYL6;A0A0A0MRE9;H0Y6Q0;A0A087X208;A0A0A0MTC8;A0A3B3ISZ7;O00468;Q9HCY8;Q9NQ36	9	4	73.0311	0.00579689	0.00724829	1.68962	455833	A-kinase anchor protein 9 OS=Homo sapiens OX=9606 GN=AKAP9 PE=1 SV=1	30699.7	27281.3	29017.5	47379.8	57440.5	42174.6
P0C0S5;Q71UI9;C9J0D1;C9J386;Q5SXH7	5	2	70.0822	0.00580311	0.00724829	1.21943	13552.8	Histone H2A.Z OS=Homo sapiens OX=9606 GN=H2AFZ PE=1 SV=2	210756	231144	212897	271522	272707	254248
C9JFV4;I3L445;Q8IZL8;E7EV54;I3L4P1;I3L1P4;I3L4M7	3	2	28.6721	0.00581535	0.00725413	1.93517	126255	Proline-_ glutamic acid- and leucine-rich protein 1 OS=Homo sapiens OX=9606 GN=PELP1 PE=1 SV=2	6634.44	8288.11	6310.74	13829.7	11536.2	15724.1
H0Y804	7	1	50.5595	0.00582248	0.00725413	2.50207	28523.9	Aldo-keto reductase family 1 member C1 (Fragment) OS=Homo sapiens OX=9606 GN=AKR1C1 PE=1 SV=1	9119.39	7248.76	9035.25	17207.1	18505.1	27849
Q02809;Q5JXB7;Q5JXB8	20	18	168.808	0.00583841	0.00726483	1.34713	84120.6	Procollagen-lysine_2-oxoglutarate 5-dioxygenase 1 OS=Homo sapiens OX=9606 GN=PLOD1 PE=1 SV=2	108801	104144	95612.4	129884	136573	149208
I3L2R9;I3L2T8;I3L533;Q9NXR1;J3QRZ1;J3QSD2	2	1	18.4007	0.00588326	0.00731142	2.93789	18647.6	Nuclear distribution protein nudE homolog 1 (Fragment) OS=Homo sapiens OX=9606 GN=NDE1 PE=1 SV=1	272475	493994	332151	121420	145878	106650
F5H5D3;Q9BQE3;A0A1W2PQM2;F8VVB9	32	3	500.031	0.00593311	0.00734762	1.3962	58642.7	Tubulin alpha chain OS=Homo sapiens OX=9606 GN=TUBA1C PE=1 SV=1	216150	224426	187810	275024	295891	306441
A0A0U1RR32;A0A0U1RRH7;P04908;P0C0S8;P20671;Q16777;Q6FI13;Q7L7L0;Q93077;Q96KK5;Q99878;Q9BTM1;A0A3B3IS11;H0YFX9	5	2	92.5748	0.00594213	0.00734762	1.78069	18481.6	Histone H2A OS=Homo sapiens OX=9606 GN=hCG_2039566 PE=3 SV=1	887562	959069	705253	1.34469e+06	1.5851e+06	1.61433e+06
Q9Y2G5;A0A0C4DGX7	4	1	34.9541	0.00596729	0.0073695	1.30709	50261.1	GDP-fucose protein O-fucosyltransferase 2 OS=Homo sapiens OX=9606 GN=POFUT2 PE=1 SV=3	24253.6	27807.9	24947.2	20548.3	19696.9	18670.9
Q6NUK1;A0A3B3IU96	6	6	46.944	0.00599231	0.00738195	1.59298	53582.7	Calcium-binding mitochondrial carrier protein SCaMC-1 OS=Homo sapiens OX=9606 GN=SLC25A24 PE=1 SV=2	53936.6	54170.7	54733.6	88268.6	98053.3	73081.1
O15254	2	1	12.5768	0.00603067	0.00740843	8.61453	78370.5	Peroxisomal acyl-coenzyme A oxidase 3 OS=Homo sapiens OX=9606 GN=ACOX3 PE=1 SV=2	30910.2	38332.4	32505.1	144309	218886	513313
B1AJZ9;H0YE38;Q5JYW6;H0Y5P0;H0YCR1;I3L139;I3L407;Q9HA64	10	4	69.6602	0.00603388	0.00740843	1.79921	162760	Forkhead-associated domain-containing protein 1 OS=Homo sapiens OX=9606 GN=FHAD1 PE=2 SV=2	43784.5	32126	31338	20193.1	20040.3	19375.2
P12235;V9GYG0	19	2	189.887	0.00610417	0.00747316	2.07081	33292.7	ADP/ATP translocase 1 OS=Homo sapiens OX=9606 GN=SLC25A4 PE=1 SV=4	50786	40679.7	45411.4	76439.9	115481	91525.4
P12236;Q8NFJ9	20	1	220.982	0.00610417	0.00747316	2.07081	33094.4	ADP/ATP translocase 3 OS=Homo sapiens OX=9606 GN=SLC25A6 PE=1 SV=4	15269.3	12230.7	13653.4	22982.4	34720.5	27518
P35580;E7ERA5;A0A087WTR6;A0A087WUA8;A0A087WZ37;A0A087WZN9;A0A087WZW3;A0A087X1P2;A0A087X1T6;A0A087X250;A0A2R8Y6C0;A2A3D8;A2A3E3;A2A3E4;A2A3E6;A2A3E7;A9Z1W1;C9J4F3;E7EM53;E7EMG0;Q5T890;Q86UP0;Q96QU1;Q9UN70	66	35	779.205	0.00612694	0.00749175	1.51714	229969	Myosin-10 OS=Homo sapiens OX=9606 GN=MYH10 PE=1 SV=3	498447	517534	517461	319068	390651	301027
O75531;Q8IYE0	7	6	79.2925	0.00617545	0.00753754	1.22811	10286.7	Barrier-to-autointegration factor OS=Homo sapiens OX=9606 GN=BANF1 PE=1 SV=1	131672	131139	129016	148510	167851	164844
P11055	8	3	53.7176	0.00617964	0.00753754	2.67654	224989	Myosin-3 OS=Homo sapiens OX=9606 GN=MYH3 PE=1 SV=3	5935.1	4304.28	5790.52	2668.39	1615.75	1704.89
P82909	3	2	27.9774	0.00622091	0.00757787	2.06682	11466.2	28S ribosomal protein S36_ mitochondrial OS=Homo sapiens OX=9606 GN=MRPS36 PE=1 SV=2	6636.25	6790.82	6360.69	16513.2	10459.6	13925.1
P24928	3	1	26.7637	0.00622805	0.00757787	3.92935	218545	DNA-directed RNA polymerase II subunit RPB1 OS=Homo sapiens OX=9606 GN=POLR2A PE=1 SV=2	1189.95	2136.21	1460.14	5459.54	8758.26	4589.24
F8VZX2;H3BRU6;Q15366;F8VXH9;F8W0G4;E9PFP8;F8W1G6;J3QT27;P57721;F8VRH0;H3BND9;H3BSS4	15	8	147.314	0.00627494	0.00760214	1.3248	34142.1	Poly(rC)-binding protein 2 OS=Homo sapiens OX=9606 GN=PCBP2 PE=1 SV=1	188770	187727	187209	225200	251434	270163
P09525;Q6P452;B4E1S2	13	11	160.711	0.00628043	0.00760214	2.54786	36110.9	Annexin A4 OS=Homo sapiens OX=9606 GN=ANXA4 PE=1 SV=4	130756	127319	134899	232445	412000	356793
H3BNF6	8	2	102.222	0.00628647	0.00760214	1.75416	16548	Major vault protein (Fragment) OS=Homo sapiens OX=9606 GN=MVP PE=1 SV=1	65576	76057.5	66659.9	32721.7	40270.8	45750.1
P10606	4	4	42.2034	0.00629704	0.00760561	1.92507	13923.8	Cytochrome c oxidase subunit 5B_ mitochondrial OS=Homo sapiens OX=9606 GN=COX5B PE=1 SV=2	74300.9	78869.3	69910.6	155897	111809	161739
E9PKZ0;P62917;E9PKU4;G3V1A1;E9PP36;A0A2R8Y5E9;A0A2R8Y5K9;A0A2R8Y5P2;A0A2R8Y5T1;A0A2R8Y5V3;A0A2R8Y6H3;A0A2R8Y6H8;A0A2R8Y6V4;A0A2R8Y6Y2;A0A2R8Y721;A0A2R8Y7U0;A0A2R8Y7U6;A0A2R8Y842;A0A2R8YEW8;A0A2R8YF50;A0A2R8YF97;A0A2R8YFS1;B7Z2T3;C9JGS4;H0Y5F2;H0Y5L4;H0Y770;H7BXQ2;H7C3I3;H7C4B3;O75140	10	6	116.354	0.00637642	0.00769209	2.13534	22617.4	60S ribosomal protein L8 (Fragment) OS=Homo sapiens OX=9606 GN=RPL8 PE=1 SV=1	115413	89663.3	87244.5	176281	256179	191746
P62244;I3L3P7;I3L246;H3BT37;H3BV27;I3L303;H3BVC7	8	3	90.577	0.00643617	0.00773756	1.7493	14953.6	40S ribosomal protein S15a OS=Homo sapiens OX=9606 GN=RPS15A PE=1 SV=2	81657.3	77484.9	81334.8	167391	136283	116992
P08476	2	1	12.4491	0.00643761	0.00773756	36.8854	48240.7	Inhibin beta A chain OS=Homo sapiens OX=9606 GN=INHBA PE=1 SV=2	190.97	221.264	218.667	1688.44	14057.9	7524.72
A0A0G2JIW1;P0DMV8;P0DMV9;V9GZ37	32	15	409.077	0.0065007	0.00780138	1.14571	70394.5	Heat shock 70 kDa protein 1B OS=Homo sapiens OX=9606 GN=HSPA1B PE=1 SV=1	200260	188869	183336	218163	217335	220380
P62820;E7END7;H0YMN7;A0A2R8Y7G7;C9JB90;E9PI18;E9PJQ5;E9PMJ1;E9PNB9;E9PRF7;E9PS06;G3V562;H0YDK7;H0YL94;H0YLJ8;J3QSF4;M0R0X1;Q15771	12	3	187.912	0.0065065	0.00780138	1.0634	22905.9	Ras-related protein Rab-1A OS=Homo sapiens OX=9606 GN=RAB1A PE=1 SV=3	383397	373717	388599	403720	407713	406920
P51648;J3QRD1;I3L1M4;J3QS00;C9JGJ2;I3L0X1;K7EN73;A8MYB8;C9JMC5;E9PNN6;J3KTD9;J3KTG1;J3QKK9;P30838	9	5	79.4681	0.0065207	0.00780892	1.74441	55304.1	Fatty aldehyde dehydrogenase OS=Homo sapiens OX=9606 GN=ALDH3A2 PE=1 SV=1	216170	214645	210851	100077	145992	121774
P61247;D6RG13;H0Y9Y4;D6RAT0;E9PFI5;H0Y8L7;D6R9B6;D6RB09;D6RAS7;D6RI02;D6RED7;D6RGE0	20	17	239.015	0.00653072	0.00781146	1.39841	30173.1	40S ribosomal protein S3a OS=Homo sapiens OX=9606 GN=RPS3A PE=1 SV=2	246248	245380	253336	376632	305869	359261
O94973;A0A0G2JS82;A0A0G2JQM1;E9PR62;A0A0G2JQA4;A0A0G2JRF9;A0A0G2JRS3;E9PNC4	16	8	151.849	0.00654644	0.00782079	2.22538	104873	AP-2 complex subunit alpha-2 OS=Homo sapiens OX=9606 GN=AP2A2 PE=1 SV=2	60346.2	96928.1	65711	33806.6	35178.7	31215.7
O94812	3	1	21.1114	0.00655569	0.00782156	2.3007	133212	BAI1-associated protein 3 OS=Homo sapiens OX=9606 GN=BAIAP3 PE=1 SV=2	11870.2	8701.29	9065.73	4552.11	3286.54	5043.21
P35606;D6R997;D6RBG7;D6RBT6;D6RBZ7;D6RCL6;H0Y938;H0YAC7;A0A1W2PR88;A0A1W2PRB1;C9JMH9;C9JQS9;E5RI94;E7ETT1;E7ETT4;E7EUY3;E7EX59;E9PDR0;F2Z3K8;F5H088;P05166;Q13474;Q9NRG4;Q9Y6F7;Q9Y6F8	26	20	244.124	0.00656292	0.00782156	1.27577	103343	Coatomer subunit beta' OS=Homo sapiens OX=9606 GN=COPB2 PE=1 SV=2	95291.1	102686	101926	132002	133101	117504
P54577;A0A0C4DGZ5	12	10	105.318	0.00657529	0.00782687	1.52277	59485.7	Tyrosine--tRNA ligase_ cytoplasmic OS=Homo sapiens OX=9606 GN=YARS PE=1 SV=4	64518.3	76780.5	82849.9	120143	114661	106524
P41091;Q2VIR3;H7BZU1	9	5	88.2061	0.0065899	0.00783231	1.55052	51679.8	Eukaryotic translation initiation factor 2 subunit 3 OS=Homo sapiens OX=9606 GN=EIF2S3 PE=1 SV=3	62129.3	57509.9	68337.6	92178.1	110548	88735.6
Q02543;M0R117;M0R1A7;M0R3D6;M0R0P7;A0A0G2JNI0;C9J0R8;C9J266;C9JLG4;C9JS59;E9PIK0;F5H212;G3V2U4;H0Y9G7;H0YGE5;K7EL86;P08F94;P15822;Q5XPI4;Q8N865;Q9BR39;Q9BY89;Q9H665;Q9P2D8;Q9UL52;Q9Y483	12	11	141.972	0.006686	0.00792999	1.59177	21047.5	60S ribosomal protein L18a OS=Homo sapiens OX=9606 GN=RPL18A PE=1 SV=2	463925	483338	509658	320027	255284	339971
G5EA31;P53992	7	4	51.0481	0.0067012	0.00793041	2.15587	113582	Protein transport protein Sec24C OS=Homo sapiens OX=9606 GN=SEC24C PE=1 SV=1	9906.32	7498.22	7874.42	16170.1	15599.9	22728.1
P51572;A0A2R8Y5M6;C9J0M4;C9JMD7;C9JQ75;C9JSP1;C9JM14	5	4	59.3111	0.00670423	0.00793041	1.35702	28048.7	B-cell receptor-associated protein 31 OS=Homo sapiens OX=9606 GN=BCAP31 PE=1 SV=3	168765	181683	187888	238493	266757	225285
Q8TBY8;H0YFP6;F5GXW3;F5H4F8	5	2	34.2809	0.00671044	0.00793041	1.64883	119034	Polyamine-modulated factor 1-binding protein 1 OS=Homo sapiens OX=9606 GN=PMFBP1 PE=1 SV=3	11364.3	11721.2	11696.2	6025.49	6668.2	8401.07
E7EQI7;Q12768	8	5	51.392	0.00674406	0.00794492	1.16679	117807	WASH complex subunit 5 OS=Homo sapiens OX=9606 GN=WASHC5 PE=1 SV=1	53837.7	58928.2	55837.5	46936.6	49303.1	48262.7
B4DUC8;Q13126;J3QSB7;F2Z2F3;F8WES2;A0A2R8Y4K0;J3KRN1	8	7	82.7545	0.00674441	0.00794492	2.10327	33699.5	S-methyl-5'-thioadenosine phosphorylase OS=Homo sapiens OX=9606 GN=MTAP PE=1 SV=1	57562.7	62398.6	58126.9	31934.5	20657.8	32079.8
Q9UBF2	9	5	68.588	0.00677073	0.00796357	1.96555	98763.1	Coatomer subunit gamma-2 OS=Homo sapiens OX=9606 GN=COPG2 PE=1 SV=1	101487	108623	115365	42152.6	59200.1	64237.3
Q00839;A0A1W2PPS1;A0A1X7SBS1;A0A1W2PP35;Q5RI18;A0A1W2PPH7;A0A1W2PPL4;A0A1W2PP34;A0A1W2PQL0;A0A1W2PQ74;A0A1W2PQD4;A0A1W2PRZ7;A0A1W2PPE9;A0A1W2PRI6;A0A1W2PP22;M0QYG9;M0QYM5	28	23	351.609	0.00687809	0.00808021	1.6535	91325.9	Heterogeneous nuclear ribonucleoprotein U OS=Homo sapiens OX=9606 GN=HNRNPU PE=1 SV=6	146920	144981	147468	289098	209807	227591
H0YJI8	5	5	39.4811	0.00689967	0.00808708	1.42521	15601.3	Prolow-density lipoprotein receptor-related protein 1 (Fragment) OS=Homo sapiens OX=9606 GN=LRP1 PE=1 SV=1	92419.8	91341.2	93809.4	56588.6	71682.8	66485.7
H0YNE9;Q92930	4	1	52.5407	0.0069003	0.00808708	1.45684	22039.3	Ras-related protein Rab-8B (Fragment) OS=Homo sapiens OX=9606 GN=RAB8B PE=1 SV=1	5124.35	4360.56	4257.23	6929.8	7006.9	6083.38
Q8N1H7;G3V3U9;G3V493;G3V257	8	6	54.9477	0.00703574	0.00823604	1.58745	68793.3	Protein SIX6OS1 OS=Homo sapiens OX=9606 GN=SIX6OS1 PE=2 SV=2	9359.11	9978.16	9817.13	15845.4	17458.3	12977.4
P84103;A0A087X2D0	3	1	27.044	0.007045	0.00823712	1.47857	19557.7	Serine/arginine-rich splicing factor 3 OS=Homo sapiens OX=9606 GN=SRSF3 PE=1 SV=1	127936	122564	114400	84354.8	90859.2	71579.5
P16278;E7EQ29;C9J4G9;C9J539	7	3	60.0416	0.00707117	0.00825795	1.38716	76531.2	Beta-galactosidase OS=Homo sapiens OX=9606 GN=GLB1 PE=1 SV=2	44434.7	48309.1	45033.3	30393.9	37042	31887.1
K7ERC8;Q06136;K7EQS7	2	1	12.6629	0.00715217	0.00833284	1.80923	33068.5	3-ketodihydrosphingosine reductase OS=Homo sapiens OX=9606 GN=KDSR PE=1 SV=2	24916.1	19171.4	22063.5	33258.9	41949.7	44473.8
Q9BVK6	11	7	124.625	0.00722169	0.00840393	1.78701	27391.5	Transmembrane emp24 domain-containing protein 9 OS=Homo sapiens OX=9606 GN=TMED9 PE=1 SV=2	103562	115165	99990.3	159553	228346	181650
K7EQ86;Q08E86;Q14667;E5RK47;O95863	2	1	14.544	0.00723158	0.00840554	5.07449	239693	KIAA0100_ isoform CRA_a OS=Homo sapiens OX=9606 GN=KIAA0100 PE=1 SV=1	88761.1	86729.2	74635	25392.5	15960	7938.25
Q9NZM1;H0YD14;A0A0A0MT40;H0Y960;H3BUD4;Q15111;Q8N119;Q96SB8	61	52	557.21	0.0072535	0.0084211	1.3587	236249	Myoferlin OS=Homo sapiens OX=9606 GN=MYOF PE=1 SV=1	116511	113719	111385	137118	163719	163314
O75489;E9PKL8;E9PS48;G3V194	8	7	63.0511	0.00726461	0.00842411	2.01905	30355.6	NADH dehydrogenase [ubiquinone] iron-sulfur protein 3_ mitochondrial OS=Homo sapiens OX=9606 GN=NDUFS3 PE=1 SV=1	28320.9	27168.6	25132	43596.5	50915.1	68267.2
A0A2R8Y891;P08237	6	1	45.0673	0.00733371	0.00849427	1.42887	97877.8	ATP-dependent 6-phosphofructokinase OS=Homo sapiens OX=9606 GN=PFKM PE=1 SV=1	20424.4	19980.5	22393.7	26374.5	31899.4	31456.9
Q04837;A0A0G2JLD8;E7EUY5;C9K0U8	10	8	105.201	0.00735504	0.00850494	2.16235	17259.7	Single-stranded DNA-binding protein_ mitochondrial OS=Homo sapiens OX=9606 GN=SSBP1 PE=1 SV=1	47398.2	32255	49082.3	101955	79028.1	97387.4
Q8NB90	3	1	34.2322	0.00736342	0.00850494	15.1747	98531.9	ATPase family protein 2 homolog OS=Homo sapiens OX=9606 GN=SPATA5 PE=1 SV=3	25426.9	20955.7	23858.1	145551	200473	719856
A0A0A0MQS9;A0A0A0MTC7;Q16363;E5RFQ2;H0YAP9	11	9	86.1084	0.00736875	0.00850494	1.88415	205192	Laminin subunit alpha-4 OS=Homo sapiens OX=9606 GN=LAMA4 PE=1 SV=1	23817	21692.1	20981.5	33843	50835.6	40600.1
A0A2R8YD45;A0A2R8YGD1;O14773;A0A2R8Y7U1;A0A2R8YCK4;A0A2R8YE64;E9PME9;E9PPA4	5	3	44.5575	0.00739003	0.00851955	1.56987	54776.4	Tripeptidyl-peptidase 1 OS=Homo sapiens OX=9606 GN=TPP1 PE=1 SV=1	27726.8	29099.5	28374.6	15121.6	20550.2	18600.7
A0A0G2JMZ6;O60282;I3L1Z3	3	1	22.5085	0.00740799	0.0085279	2.21905	99079.8	Kinesin-like protein (Fragment) OS=Homo sapiens OX=9606 GN=KIF5C PE=1 SV=1	16396	25568.2	19566.5	37289.3	49959.1	49291.7
P14550;Q5T621;V9GYG2;V9GYP9;G3V1C1;Q96JD6	13	12	115.888	0.00741466	0.0085279	1.35257	36915.3	Aldo-keto reductase family 1 member A1 OS=Homo sapiens OX=9606 GN=AKR1A1 PE=1 SV=3	113077	110237	108465	158085	158003	132666
A0A024R4E5;Q00341;H0Y394;C9JIZ1;H7C0A4;C9J5E5;C9JES8;C9JHS7;C9JHZ8;C9JZI8;C9JK79;C9JT62;C9JBS3;C9JEJ8;C9JHN6;H7BZC3;H7C2D1;C9JMQ6;C9JQ82	29	25	249.461	0.00744145	0.00853897	2.02319	142067	High density lipoprotein binding protein (Vigilin)_ isoform CRA_a OS=Homo sapiens OX=9606 GN=HDLBP PE=1 SV=1	106822	106436	109934	266366	166467	221047
P54652	17	3	263.235	0.00747953	0.0085727	1.4336	70306.2	Heat shock-related 70 kDa protein 2 OS=Homo sapiens OX=9606 GN=HSPA2 PE=1 SV=1	69561.2	66994	71669	47277	54864	43104.9
O43143	4	4	26.3898	0.007523	0.00861254	2.49708	91731.4	Pre-mRNA-splicing factor ATP-dependent RNA helicase DHX15 OS=Homo sapiens OX=9606 GN=DHX15 PE=1 SV=2	3920.67	3670.48	3647.17	12261.4	9130.26	6671.33
O75794;X6RA30;X6RF82;X6RKY7	2	2	12.2618	0.00777484	0.0088903	1.9507	39591.1	Cell division cycle protein 123 homolog OS=Homo sapiens OX=9606 GN=CDC123 PE=1 SV=1	2117.29	1953.33	2071.42	3079.17	4110.29	4791.83
P50570;K7EMQ3	10	5	80.608	0.00778597	0.0088903	1.28681	98406.6	Dynamin-2 OS=Homo sapiens OX=9606 GN=DNM2 PE=1 SV=2	130825	114263	126335	101073	96638.4	90928.3
Q8TC07;C9JA93;A8MX76;F1LLU4;F8WCB5;Q8NDH2	3	2	24.4954	0.00779261	0.0088903	1.8156	80403.3	TBC1 domain family member 15 OS=Homo sapiens OX=9606 GN=TBC1D15 PE=1 SV=2	69843.4	59652	63606.2	31670	43915.8	30770.9
P14649;F8W1I5	5	2	62.8113	0.00780556	0.00889479	1.24396	22878.1	Myosin light chain 6B OS=Homo sapiens OX=9606 GN=MYL6B PE=1 SV=1	200700	203954	215415	179180	158138	161147
P30837	9	8	84.6059	0.00783498	0.00890703	1.20159	57662.6	Aldehyde dehydrogenase X_ mitochondrial OS=Homo sapiens OX=9606 GN=ALDH1B1 PE=1 SV=3	156455	149894	159671	128871	136730	122235
Q6DD88;F5H6I7;C9JC25;E9PHY0;E9PP23;E9PQY3;P11117	20	14	204.366	0.00785235	0.00890703	1.75858	60998.3	Atlastin-3 OS=Homo sapiens OX=9606 GN=ATL3 PE=1 SV=1	62179.1	60163.8	57266.7	103933	86098	125826
O15031;A6QRH1;E2PU09	5	1	34.2958	0.00789639	0.0089467	2.64948	207865	Plexin-B2 OS=Homo sapiens OX=9606 GN=PLXNB2 PE=1 SV=3	3602.29	2300.66	2271.27	8982.13	6923.2	5752.1
B4DPR9;Q99551;A0A1B0GUJ8;C9JE25;C9JNM8	2	1	12.6891	0.00791036	0.00895227	10.1695	44098	Transcription termination factor 1_ mitochondrial OS=Homo sapiens OX=9606 GN=MTERF1 PE=1 SV=1	21342.9	49763.5	22435.4	2861.16	5061.92	1275.22
B5MDF5;J3KQE5;P62826;F5H018;H0YFC6;B4DV51;B3KUS5;Q70CQ3	10	7	137.231	0.00798179	0.00902278	1.25846	26395.3	GTP-binding nuclear protein Ran OS=Homo sapiens OX=9606 GN=RAN PE=1 SV=1	301828	320026	331414	400040	425985	373626
J3KQ48;Q9Y3E5	4	4	50.475	0.00803524	0.00906492	2.72246	19609.9	Peptidyl-tRNA hydrolase 2_ mitochondrial OS=Homo sapiens OX=9606 GN=PTRH2 PE=1 SV=1	12564.1	20499.8	19518.9	47190.3	58916.8	37047.7
B4DJ81;P28331	13	9	109.552	0.00804511	0.00906492	2.03057	67606	NADH-ubiquinone oxidoreductase 75 kDa subunit_ mitochondrial OS=Homo sapiens OX=9606 GN=NDUFS1 PE=1 SV=1	33956.5	28218.9	28542.7	48175.5	75228.6	60805.8
Q6P0N0;G5E9K5;H7C1S6	5	3	42.798	0.0080466	0.00906492	2.74317	129998	Mis18-binding protein 1 OS=Homo sapiens OX=9606 GN=MIS18BP1 PE=1 SV=1	60387.8	103776	89502.9	38543.4	28599	25329.8
Q96HC4;H0Y8Y3;A0A0A0MSP3;H0YBI4;A0A0D9SFR4;H0Y929	18	18	194.91	0.00813569	0.00915372	1.65029	65142.8	PDZ and LIM domain protein 5 OS=Homo sapiens OX=9606 GN=PDLIM5 PE=1 SV=5	110145	110878	113572	74080.6	54290.3	74377.9
P02763	7	4	64.5446	0.00814687	0.00915372	3.18083	23739.7	Alpha-1-acid glycoprotein 1 OS=Homo sapiens OX=9606 GN=ORM1 PE=1 SV=1	48522.1	47805.6	42798.2	103106	123194	216235
P27824;D6RGY2;H0Y9Q7;D6RAU8;D6RB85;D6RDP7;D6RFL1;D6RAQ8;D6RD16;D6RHJ3	27	21	372.807	0.00815803	0.00915372	1.7723	68024.6	Calnexin OS=Homo sapiens OX=9606 GN=CANX PE=1 SV=2	338577	378263	351736	597411	528183	768241
O75746;F8W9J0;H0YFB2	12	6	106.426	0.00816249	0.00915372	1.87661	75161.2	Calcium-binding mitochondrial carrier protein Aralar1 OS=Homo sapiens OX=9606 GN=SLC25A12 PE=1 SV=2	25904.9	30573.4	25563.6	41456.7	61360.6	51143.5
Q9BY76;M0R2X8	4	3	20.5612	0.0082175	0.00919454	3.72279	45613.3	Angiopoietin-related protein 4 OS=Homo sapiens OX=9606 GN=ANGPTL4 PE=1 SV=2	1980.06	4143.59	3671.64	9466.87	15869.5	11129.4
A0A087WYF6;A0A096LPC5;A0A0A0MR88;E7ESD2;Q641Q2;Q9Y4E1;F8W7U3;J3KP36;Q5SRD0;Q5T1D7	5	4	30.8764	0.0082526	0.00920556	1.36617	136742	WASH complex subunit 2A OS=Homo sapiens OX=9606 GN=WASHC2A PE=1 SV=1	17903.8	18358.9	16613	24254.4	21674.7	26307.8
Q96HE7;G3V3E6;G3V5B3;G3V2H0	10	10	75.4405	0.0082553	0.00920556	1.81641	55248.1	ERO1-like protein alpha OS=Homo sapiens OX=9606 GN=ERO1A PE=1 SV=2	24632.1	25671.9	27929.9	46561.2	38422.9	57120.3
P16435;H0Y4R2;E7EMD0;A0A0C4DGK4;E7EWU0;Q5VZ18;Q96K83;Q96MW7	13	10	97.9539	0.00838589	0.00932222	1.53609	77146.1	NADPH--cytochrome P450 reductase OS=Homo sapiens OX=9606 GN=POR PE=1 SV=2	49758.8	45057	39703.2	77094.4	66456.8	63081.8
Q13310;B1ANR0;H0Y5F5;B1ANR1;H0YEU6	13	6	123.92	0.00838822	0.00932222	1.25429	71125.2	Polyadenylate-binding protein 4 OS=Homo sapiens OX=9606 GN=PABPC4 PE=1 SV=1	52834.8	55297.3	52322.1	72429.8	62396.7	66428.9
Q9Y243;F8VS91	2	1	11.9522	0.00843992	0.00935791	1.4553	56230.9	RAC-gamma serine/threonine-protein kinase OS=Homo sapiens OX=9606 GN=AKT3 PE=1 SV=1	117345	98179.2	104278	73052.8	80623	66074
Q14651;C9JAM8	6	1	66.7	0.00844354	0.00935791	4.96206	70652.8	Plastin-1 OS=Homo sapiens OX=9606 GN=PLS1 PE=1 SV=2	6805.2	6361.79	5020.24	2068.54	645.185	951.538
H0Y9B7;Q8NC56;H0Y8H8	2	1	12.713	0.00845958	0.00935941	1.75286	10233.5	LEM domain-containing protein 2 (Fragment) OS=Homo sapiens OX=9606 GN=LEMD2 PE=1 SV=1	15513.2	18139.2	21894.3	29728.6	36507.1	31130.1
Q8IZQ1	6	1	43.6098	0.00855422	0.00943535	1.45316	399764	WD repeat and FYVE domain-containing protein 3 OS=Homo sapiens OX=9606 GN=WDFY3 PE=1 SV=2	27337.4	32247.9	26160.8	21139.2	19688.4	18179
Q96FN4;H3BQQ3	3	1	27.1485	0.0085851	0.00945593	1.89343	61874.3	Copine-2 OS=Homo sapiens OX=9606 GN=CPNE2 PE=1 SV=3	25204.4	28699.5	25956.2	51432.2	60324	39453.5
C9JBG0;Q9BZG1;C9JY26;E7ES60;Q96PJ7;H7C0Y7;J3QLC6;K7EIF2;K7EJW7;V9GY61	3	3	22.7999	0.00864088	0.00950486	1.37239	24082.6	Ras-related protein Rab-34_ isoform NARR (Fragment) OS=Homo sapiens OX=9606 GN=RAB34 PE=1 SV=8	45927.7	41228	44851.6	61939.9	65263.7	53962.4
A0A1B0GTG1;A8MXQ7	2	1	13.3361	0.00864877	0.00950486	2.48748	63961.1	IQ motif and ankyrin repeat-containing 1 OS=Homo sapiens OX=9606 GN=IQANK1 PE=4 SV=1	9327.98	6706.13	8246.36	17861.9	26757.5	15777.9
M0R302;M0QX10;M0QX13;M0QX64;M0QYY0;M0QZL5;M0R1S1	2	1	18.2245	0.0087087	0.00956009	3.78154	13090.3	Nuclear pore glycoprotein p62 (Fragment) OS=Homo sapiens OX=9606 GN=NUP62 PE=1 SV=8	7455.92	9015.38	5755.6	1885.69	2827.61	1164.43
B4DDQ6;B7ZBP7;B7ZBP9;B7ZBQ0	2	1	13.4375	0.00875961	0.00960141	14.3623	16430.8	Serine/threonine-protein phosphatase 2A activator OS=Homo sapiens OX=9606 GN=PTPA PE=1 SV=1	66041.6	59867.6	58726.5	5884.14	6031.71	939.761
Q9BZQ8;H0Y7M9	7	6	58.3704	0.00876578	0.00960141	1.43214	104104	Protein Niban OS=Homo sapiens OX=9606 GN=FAM129A PE=1 SV=1	28255.8	29173.4	30564.1	19068.8	18821.8	23551
Q14588;Q9NYT6	2	1	12.7579	0.00884017	0.00966163	3.10378	83182.9	Zinc finger protein 234 OS=Homo sapiens OX=9606 GN=ZNF234 PE=2 SV=3	43638.4	42978.4	38094	17713.1	14604	7863.12
A0A1B0GTU9;O14647	2	1	12.2853	0.00884032	0.00966163	2.7111	110783	Chromodomain-helicase-DNA-binding protein 2 (Fragment) OS=Homo sapiens OX=9606 GN=CHD2 PE=1 SV=1	9188.25	6110.1	5058.97	2555.13	2914.52	2039.23
P63173;J3KT73;J3QL01	3	3	30.9276	0.00895795	0.00977938	1.59099	8274.93	60S ribosomal protein L38 OS=Homo sapiens OX=9606 GN=RPL38 PE=1 SV=2	62701.3	61238.7	63739.6	109452	81580.6	107564
J3KN29;O00233;F5GX23;F5H5V4;F5H7X1	2	2	12.6056	0.00899553	0.00979922	3.99488	24724.8	26S proteasome non-ATPase regulatory subunit 9 OS=Homo sapiens OX=9606 GN=PSMD9 PE=1 SV=1	15412.9	13344.7	13079.9	4813.76	3890	1769.01
Q9ULV4;B4E3S0;H0YHL7;F8VRE9;F8VSA4;F8VTT6;F8VUX3;F8VVB7;F8W1H8;F8VV53;H3BRY3;P31146	12	10	146.972	0.00899597	0.00979922	1.52819	53933.5	Coronin-1C OS=Homo sapiens OX=9606 GN=CORO1C PE=1 SV=1	194560	190995	192986	108559	148237	121784
Q9UNS2;H7C3P9;C9JLV5;J3QKR0;K7ES36;J3KTQ1	5	4	39.0337	0.00906954	0.00986848	1.15018	48443.5	COP9 signalosome complex subunit 3 OS=Homo sapiens OX=9606 GN=COPS3 PE=1 SV=3	18356.7	18671.6	19174.3	22384.2	20465.4	21793.4
P31930	18	15	214.755	0.00908087	0.00986994	1.25183	53330.2	Cytochrome b-c1 complex subunit 1_ mitochondrial OS=Homo sapiens OX=9606 GN=UQCRC1 PE=1 SV=3	134948	141754	157248	114405	118658	113588
P02787;C9JVG0;H7C5E8	14	13	136.261	0.00910348	0.00988365	1.71508	79345.1	Serotransferrin OS=Homo sapiens OX=9606 GN=TF PE=1 SV=3	74621.1	78524.2	78889.9	109617	128142	160199
E9PDF1;Q8TF17;D6RA65;D6RFX2	5	3	38.4594	0.00912039	0.00989114	1.68741	143494	SH3 domain and tetratricopeptide repeat-containing protein 2 OS=Homo sapiens OX=9606 GN=SH3TC2 PE=1 SV=1	53589.6	61093.2	57071.6	34082.3	39992.1	27711.6
E9PHN6;F6XZQ7;P28161;E9PGV1;E9PHN7;E9PLF1;A0A3B3IU61;H3BQT3	9	4	98.0037	0.00916046	0.0099146	1.47185	23047.4	Glutathione S-transferase OS=Homo sapiens OX=9606 GN=GSTM2 PE=1 SV=1	99719	100092	97066.9	60255.2	78647.3	62801.8
Q9BX40;Q5TBP9;Q5TBQ0;Q5TBQ1	2	1	13.8332	0.00916745	0.0099146	16.0731	42184.8	Protein LSM14 homolog B OS=Homo sapiens OX=9606 GN=LSM14B PE=1 SV=1	623.024	320.754	291.85	36.0182	34.7583	6.09884
P42126;H3BS70;Q96DC0	4	3	26.9207	0.00917213	0.0099146	1.34254	33101.2	Enoyl-CoA delta isomerase 1_ mitochondrial OS=Homo sapiens OX=9606 GN=ECI1 PE=1 SV=1	47225.3	39762.3	40690.5	57764.2	53708.3	59940.8
J3KPX7;Q99623;F5GY37;F5GWA7;F5H3X6;F5H0C5;F5H2D2;A0A338VFP5;H3BS38;U3KPZ5	18	14	217.289	0.00920639	0.00991892	1.39982	33239.4	Prohibitin-2 OS=Homo sapiens OX=9606 GN=PHB2 PE=1 SV=2	155328	138112	123232	200135	184025	199106
Q9P1F3	3	2	29.4151	0.00921253	0.00991892	1.66021	9113.54	Costars family protein ABRACL OS=Homo sapiens OX=9606 GN=ABRACL PE=1 SV=1	17329.8	16841	19348.6	27256.3	35552.6	26044.4
A0A1W2PQS1;P35998;C9JLS9	15	11	135.27	0.00921873	0.00991892	1.26416	45259.9	26S proteasome regulatory subunit 7 OS=Homo sapiens OX=9606 GN=PSMC2 PE=1 SV=1	70452.6	67552.5	66673.9	89070.3	78506	91169.8
Q71UM5;C9JLI6;H0YMV8;C9J1C5	4	2	46.3799	0.00922622	0.00991892	1.50019	9819.35	40S ribosomal protein S27-like OS=Homo sapiens OX=9606 GN=RPS27L PE=1 SV=3	156342	149233	158658	229030	266911	200498
P48047;H7C0C1;H7C068;H7C086	17	15	199.384	0.00922633	0.00991892	1.40893	23391.4	ATP synthase subunit O_ mitochondrial OS=Homo sapiens OX=9606 GN=ATP5PO PE=1 SV=1	146448	163443	162095	208928	250309	205758
Q92626;H7C1W1;C9J4I9;H7C300;H7C3W2	28	23	286.817	0.00929507	0.00998196	1.23512	167898	Peroxidasin homolog OS=Homo sapiens OX=9606 GN=PXDN PE=1 SV=2	410947	422550	453099	344309	328081	369291
A0A3B3ISZ1;Q8NB66	2	1	13.6736	0.00932113	0.00999908	5.89455	252649	Protein unc-13 homolog C OS=Homo sapiens OX=9606 GN=UNC13C PE=1 SV=1	1210.62	858.847	1867.9	6949.76	11943.9	4315.26
P18031;B4DSN5	5	5	50.5157	0.0093424	0.010011	2.07712	50537.2	Tyrosine-protein phosphatase non-receptor type 1 OS=Homo sapiens OX=9606 GN=PTPN1 PE=1 SV=1	25464.1	25196.9	21216.5	41262.3	64412.6	43623
A0A3F2YNW7;Q8NFD5	2	2	11.9775	0.00939929	0.0100502	2.30253	246565	AT-rich interactive domain-containing protein 1B OS=Homo sapiens OX=9606 GN=ARID1B PE=1 SV=1	1386.79	832.203	1466.06	2822.09	3016.41	2646.42
P07602;C9JIZ6;Q5BJH1;A0A0J9YXB8	14	12	197.52	0.00941468	0.0100558	1.38093	59937.6	Prosaposin OS=Homo sapiens OX=9606 GN=PSAP PE=1 SV=2	273040	309810	305079	398423	452960	374784
P36406	5	3	43.7413	0.00942549	0.0100564	1.77439	65549.4	E3 ubiquitin-protein ligase TRIM23 OS=Homo sapiens OX=9606 GN=TRIM23 PE=1 SV=1	4441.3	6094.6	4731.31	2502.99	2871.18	3230.01
B4DJV2;O75390;A0A0C4DGI3;F8VTT8;F8W4S1;H0YIC4;F8VPA1;H0YH82;F8VPF9;F8VRI6;F8VRP1;F8VWQ5;F8VX07;F8VX68;F8VZK9;F8W1S4;F8W642;F8VR34;F8VU34;E7EUW0;F8W0J2;Q9C0I3	16	12	165.842	0.00947955	0.0100951	1.67512	50660.1	Citrate synthase OS=Homo sapiens OX=9606 GN=CS PE=1 SV=1	75441.9	81916	82796.3	160608	112261	129419
E9PFR3;Q14738;H0Y8C4;H7C5Q9;Q96B13;G3V2U3	6	2	45.4785	0.0094822	0.0100951	1.60208	69459.1	Serine/threonine-protein phosphatase 2A 56 kDa regulatory subunit OS=Homo sapiens OX=9606 GN=PPP2R5D PE=1 SV=1	11557.4	10401.2	11330.5	8278.59	6526.6	5973.51
P05388;F8VWS0;F8VU65;F8VW21;G3V210;Q8NHW5;F8VQY6;F8VRK7;F8VZS0;F8VPE8;F8VS58;F8VWV4;F8VYN4;F8W1K8	16	15	230.704	0.0095077	0.010103	1.90293	34444.7	60S acidic ribosomal protein P0 OS=Homo sapiens OX=9606 GN=RPLP0 PE=1 SV=1	262818	242946	260182	425407	620555	411583
P25325;B1AH49;B1AH48	5	3	43.4067	0.00952424	0.010103	2.501	33463.6	3-mercaptopyruvate sulfurtransferase OS=Homo sapiens OX=9606 GN=MPST PE=1 SV=3	16400.4	14113.9	12585.3	26923.2	32257.8	48611.2
G3XAI2;P07942;E7EPA6	14	12	109.021	0.00952746	0.010103	2.24554	207835	Laminin subunit beta-1 OS=Homo sapiens OX=9606 GN=LAMB1 PE=1 SV=1	10212.7	10534.2	9551.16	21702.1	29608.3	16725
H7C4T5;A0A0A0MQX8;C9JP00;O95205;Q5VZF2;Q9NR56;B1AKI6;C9J4T8;Q86VM6;Q9NUK0	3	2	25.2861	0.00953048	0.010103	2.00027	36508.6	Muscleblind-like protein 1 (Fragment) OS=Homo sapiens OX=9606 GN=MBNL1 PE=1 SV=1	99453.7	110668	110382	178996	185224	276873
I3L0N3;P46459;I3L2G1;K7EQD6;I3L0L3	12	10	102.148	0.0095919	0.0101463	1.44674	82605.2	Vesicle-fusing ATPase OS=Homo sapiens OX=9606 GN=NSF PE=1 SV=1	21656.4	19168.8	18211	30111.2	30142.1	25157
B4DR61;P61619;A6NIF9;A6NK38;C9JJV4;F2Z2C7;H7C069;H7C1Q9;Q8TC24	5	4	70.6656	0.00960435	0.0101486	1.86397	53405.9	Protein transport protein Sec61 subunit alpha isoform 1 OS=Homo sapiens OX=9606 GN=SEC61A1 PE=1 SV=1	76629.5	67722.9	88345.3	148493	116662	168587
C9IZA5	6	1	84.6134	0.00967427	0.0102007	1.51415	18601.2	Transitional endoplasmic reticulum ATPase (Fragment) OS=Homo sapiens OX=9606 GN=VCP PE=1 SV=1	6578.35	5006.74	5922.68	4060.33	3928.43	3574.03
O15121	3	3	20.3061	0.00970412	0.0102213	2.29301	38037.2	Sphingolipid delta(4)-desaturase DES1 OS=Homo sapiens OX=9606 GN=DEGS1 PE=1 SV=1	6330.85	5093.42	5207.03	9036.88	15149	13949.9
A0A087WT95;A0A087X0W7;P49753;Q86TX2;G3V4F2;A0A2R8Y7H3	12	9	114.022	0.00972474	0.0102321	1.89429	51329	Acyl-coenzyme A thioesterase 2_ mitochondrial OS=Homo sapiens OX=9606 GN=ACOT2 PE=1 SV=1	37410.5	41727.2	46171.9	76874.5	96780.6	63718
A0A2R8Y6Y7;A0A2R8YDQ9;Q9P2R7;Q5T9Q5;A0A0U1RRI1;Q5T9Q8;A0A0U1RQF8;A0A0U1RQL1;A0A2R8Y5P6;A0A2R8Y6E6	4	3	34.6735	0.00974654	0.0102441	2.06494	53011.1	Succinate--CoA ligase [ADP-forming] subunit beta_ mitochondrial OS=Homo sapiens OX=9606 GN=SUCLA2 PE=1 SV=1	9445.36	12008.7	11591.9	19101	29150.9	19986.1
P00749;E7ET40;S4R3G7	9	8	73.9916	0.00975743	0.0102446	1.74263	49933.2	Urokinase-type plasminogen activator OS=Homo sapiens OX=9606 GN=PLAU PE=1 SV=2	35175.7	27541.2	23109.4	50148.2	51108.9	48306.4
Q96JY6;A0A087WVI1;C9J0X3;C9J760;C9JS55;C9JSR2;C9K0F0;B3KPU0;E5RGS7;A0A087WU48;A0A087WXJ0;F8WFB8;H0YBP7	6	5	55.7604	0.00979982	0.0102778	1.91176	37858.1	PDZ and LIM domain protein 2 OS=Homo sapiens OX=9606 GN=PDLIM2 PE=1 SV=1	47150.7	72377.2	64351.9	31103.3	35204.7	29875.4
B8ZZS2;H0Y4C5;Q13506	2	1	14.0523	0.00980985	0.0102778	2.00285	54729.6	NGFI-A binding protein 1 (EGR1 binding protein 1)_ isoform CRA_b OS=Homo sapiens OX=9606 GN=NAB1 PE=1 SV=1	899.588	1186.59	1329.03	1892.23	2637.98	2309.96
Q7LG56;H0YAV1;A0A0C4DGZ6	4	4	32.5074	0.00985839	0.0103178	3.3199	40964.7	Ribonucleoside-diphosphate reductase subunit M2 B OS=Homo sapiens OX=9606 GN=RRM2B PE=1 SV=1	13423	12078.4	12793	24570	49386.3	53177.2
Q9Y2Z0	4	2	31.9792	0.00990348	0.010354	1.93279	41309.3	Protein SGT1 homolog OS=Homo sapiens OX=9606 GN=SUGT1 PE=1 SV=3	24725.3	19833.1	23622.7	14960.4	10190.9	10124.6
Q92575;C9JLR4;F8WB86;Q6PJ80	2	1	13.9289	0.00999464	0.0104272	6.78535	57062.7	UBX domain-containing protein 4 OS=Homo sapiens OX=9606 GN=UBXN4 PE=1 SV=2	765.016	990.293	1202.24	3934.33	12026.1	4107.55
M0QXL5;P22087;M0R299;M0R2Q4;M0R0P1;M0R2B0;M0R2U2;A6NHQ2;M0R1H0	8	4	82.74	0.01014	0.0105566	2.4403	26753.4	rRNA 2'-O-methyltransferase fibrillarin (Fragment) OS=Homo sapiens OX=9606 GN=FBL PE=1 SV=1	15315	11981.3	14459.8	41709	36717.5	23470.7
Q9BVR0	2	1	12.711	0.010153	0.010559	33.8467	130768	Putative HERC2-like protein 3 OS=Homo sapiens OX=9606 GN=HERC2P3 PE=5 SV=2	8714.26	5914.86	4713.11	361.4	21.3155	188.749
Q9ULC4;A0A3B3IRV3	6	4	48.9876	0.0102005	0.0105972	1.18916	20783.4	Malignant T-cell-amplified sequence 1 OS=Homo sapiens OX=9606 GN=MCTS1 PE=1 SV=1	60180.7	56819.5	58953.8	65483.2	73532	70222.5
A0A0A0MSG2;J3KNW4;Q14192;F8WDA8;U3KQT4;C9J3S8;F5H619;H3BU23;H7C5W6;I6LM39;P51608;Q01850;Q86XA9	29	26	372.709	0.0102396	0.0106235	2.00112	47062.6	Four and a half LIM domains protein 2 OS=Homo sapiens OX=9606 GN=FHL2 PE=1 SV=1	215928	270511	300135	152313	102903	137851
P19823;Q5T985	2	2	18.6877	0.0102473	0.0106235	1.88866	106920	Inter-alpha-trypsin inhibitor heavy chain H2 OS=Homo sapiens OX=9606 GN=ITIH2 PE=1 SV=2	95954.4	133929	106379	49670.7	58614.5	69758
Q8TF46	2	1	19.3702	0.0103235	0.0106913	3.08081	122270	DIS3-like exonuclease 1 OS=Homo sapiens OX=9606 GN=DIS3L PE=1 SV=2	7565.2	6678.01	8583.02	20332.8	34100.5	15889.9
P61978;S4R359;S4R457	18	3	254.439	0.0104756	0.0108148	1.36689	51261.5	Heterogeneous nuclear ribonucleoprotein K OS=Homo sapiens OX=9606 GN=HNRNPK PE=1 SV=1	257003	270900	235256	318404	384005	340743
Q5T6W2	16	1	215.012	0.0104756	0.0108148	1.36689	42035.2	Heterogeneous nuclear ribonucleoprotein K (Fragment) OS=Homo sapiens OX=9606 GN=HNRNPK PE=1 SV=1	13657.6	14396.2	12501.9	16920.6	20406.8	18107.8
P05198;G3V4T5;H0YJS4	12	10	93.1436	0.0104913	0.0108196	1.303	36397.4	Eukaryotic translation initiation factor 2 subunit 1 OS=Homo sapiens OX=9606 GN=EIF2S1 PE=1 SV=3	61691.6	64515.3	61014.1	76464.5	90501.6	76982
H7BXZ6;Q8IXI2;K7EIQ7;J3QLG2;K7EP86	4	1	27.9265	0.010538	0.0108566	1.92489	69475.9	Mitochondrial Rho GTPase OS=Homo sapiens OX=9606 GN=RHOT1 PE=1 SV=2	4168.24	3796	5774.7	7704.37	8802.83	9938.69
E7EMB1;Q9UH65	2	1	18.1061	0.0106357	0.0109296	6.40785	62317.8	Switch-associated protein 70 OS=Homo sapiens OX=9606 GN=SWAP70 PE=1 SV=1	1611.13	635.974	351.22	6059.14	4592.1	5998.46
Q709C8;A0A3B3IT88;A0A087WZU1;A0A087X0B9;A0A0A0MSB4;A0A0A0MTS5;A0A0C4DGG3;A0A1B0GX92;A0JP02;C9JS84;E7EQ59;E7EQI9;E7EQJ1;E7EQW3;E7EQW7;E7ERJ9;E7ESA9;E7ESL1;E7ETA8;E7EV92;E7EWJ9;E7EX23;E9PD25;F8W1K6;H0Y5R1;H0YGJ6;H0YIZ9;H7C1R2;H7C368;H7C428;K7EIP4;O43897;O95398;Q06455;Q0VF96;Q66K79;Q6ZN50;Q6ZU80;Q8WYA1;Q92805;Q969R2;Q9UMZ3	17	3	129.919	0.0106384	0.0109296	1.37096	424729	Vacuolar protein sorting-associated protein 13C OS=Homo sapiens OX=9606 GN=VPS13C PE=1 SV=1	41570.4	38823.9	43553.3	29074.3	33836	27499.4
O94919	5	4	52.3526	0.0106512	0.0109296	1.5394	55758	Endonuclease domain-containing 1 protein OS=Homo sapiens OX=9606 GN=ENDOD1 PE=1 SV=2	153074	139624	148489	107364	78933.1	100300
O00410;H0Y8C6;E7ETV3;E7EQT5;E7EV12;C9JMV5;E7EWK4;E7EX05;H0Y3V4;C9JQT6;C9JZD8;E7ESA1;E7ESZ1;E7ETV8;C9J875;C9JZ53;C9JXE0;A0A2R8Y6J6;A0A2R8Y7H0;B4DDH2;C9J319;C9J6X7;C9JCS6;E7ES00;E7ETC0;E9PIS2;E9PQM8;F5GZ56;G3V2B0;H9ME53;O14733;P82663;Q86UB9;Q92968;Q9BYT3;Q9Y2T1;Q9Y5Y9;X6R732	31	26	338.884	0.0106808	0.0109305	1.19339	125113	Importin-5 OS=Homo sapiens OX=9606 GN=IPO5 PE=1 SV=4	199929	207899	226175	245383	252761	258472
P26232;C9IZ88;C9J144	3	1	21.6051	0.0106872	0.0109305	1.66991	106112	Catenin alpha-2 OS=Homo sapiens OX=9606 GN=CTNNA2 PE=1 SV=5	5077.54	4608.23	4643.63	2772.33	2350.46	3458.14
Q08431;X6R3G6;H0YKS8;A0A087WUV5	22	17	259.234	0.0107206	0.0109533	2.37727	43903.4	Lactadherin OS=Homo sapiens OX=9606 GN=MFGE8 PE=1 SV=3	87155.8	103101	165380	272383	312968	260095
O75436;S4R3Q6;H3BQ98;P19634;Q4G0F5;Q96IC2	10	8	87.9579	0.0107336	0.0109552	1.49141	38284	Vacuolar protein sorting-associated protein 26A OS=Homo sapiens OX=9606 GN=VPS26A PE=1 SV=2	42346.8	38293	43311.2	52315.1	65699.9	66846.4
P07954;H3BUS3	13	10	121.686	0.0107499	0.0109606	1.78599	54808.2	Fumarate hydratase_ mitochondrial OS=Homo sapiens OX=9606 GN=FH PE=1 SV=3	51665.3	65782.1	54966.6	84606.1	121630	101693
P09382;F8WEI7	17	14	251.305	0.0107818	0.0109704	2.36583	15057.9	Galectin-1 OS=Homo sapiens OX=9606 GN=LGALS1 PE=1 SV=2	2.81768e+06	1.53082e+06	1.87149e+06	867409	943451	818230
A0A0G2JMZ2;A0A0G2JNC9;A0A0G2JNP1;A0A0G2JP19;A6NM11;A6NMS7;A0A0G2JQI7;A0A0G2JQV0;A0A0G2JRA3;A0A0J9YVP4;A0A0J9YVT7;E9PP10;A0A0G2JRB3;A0A0G2JRT3;A0A0G2JS48;A8MUI5;J3QTJ5;O60309	4	1	27.4014	0.0108087	0.0109865	28.9223	189414	Uncharacterized protein OS=Homo sapiens OX=9606 PE=1 SV=1	686.945	434.93	215.02	12102.1	2933.19	23630.8
Q15084;A0A087WU64;A0A087WX88;A0A0A0MSQ2;A0A1C7CYW9;A6NMQ1;A6PVC2;F6R6G4;F6UE82;F8W689;H0Y4B4;P09884;P48382;P54317;Q49A88;Q8IWV1	17	14	210.774	0.0109212	0.0110894	1.49803	48520.6	Protein disulfide-isomerase A6 OS=Homo sapiens OX=9606 GN=PDIA6 PE=1 SV=1	368946	361725	389292	494196	656136	527403
Q58FF6	12	4	124.147	0.0109359	0.0110929	2.3096	58891.8	Putative heat shock protein HSP 90-beta 4 OS=Homo sapiens OX=9606 GN=HSP90AB4P PE=5 SV=1	109857	84812.1	63670.8	30781.3	41693.1	39380.8
A0A0G2JPQ3;P17693;Q5RJ85;Q8MH48;A0A0G2JNX1;Q31611	5	3	32.9191	0.0109738	0.0111144	1.15776	39210.2	HLA class I histocompatibility antigen_ alpha chain G OS=Homo sapiens OX=9606 GN=HLA-G PE=1 SV=1	23042.9	22483.2	23834	25506.3	28087.8	26707.9
Q96I99;E9PDQ8;H0Y852;A6PW57;F2Z3N3;H0YHT7;Q8TBX8;Q99755	12	10	89.2944	0.010985	0.0111144	1.4635	46852.9	Succinate--CoA ligase [GDP-forming] subunit beta_ mitochondrial OS=Homo sapiens OX=9606 GN=SUCLG2 PE=1 SV=2	36945.2	34940	39209.2	49923.4	62835.8	49827.2
P04792;F8WE04;C9J3N8	10	9	162.589	0.0109928	0.0111144	1.33149	22839.6	Heat shock protein beta-1 OS=Homo sapiens OX=9606 GN=HSPB1 PE=1 SV=2	865253	947351	939010	660480	768999	637092
P01024;M0R0Q9	3	3	26.6747	0.0110021	0.0111144	3.5709	188688	Complement C3 OS=Homo sapiens OX=9606 GN=C3 PE=1 SV=2	12710.8	16190.5	13091.3	5627.18	2093.17	4039.34
P13995;B8ZZU9;B9A062	3	2	35.8132	0.0110549	0.0111563	1.6665	38066.2	Bifunctional methylenetetrahydrofolate dehydrogenase/cyclohydrolase_ mitochondrial OS=Homo sapiens OX=9606 GN=MTHFD2 PE=1 SV=2	27635.6	25610.4	30535.5	41815.4	56286.8	41519.6
O95202;A0A3B3IT12;A6NEM2;H7C1C4;P51610	13	6	85.1111	0.0110721	0.0111623	1.55547	84038.6	Mitochondrial proton/calcium exchanger protein OS=Homo sapiens OX=9606 GN=LETM1 PE=1 SV=1	42206.4	54335.6	52204.1	86142	69940.7	75287.7
O75051	6	3	45.8	0.0112189	0.0112934	1.40374	214355	Plexin-A2 OS=Homo sapiens OX=9606 GN=PLXNA2 PE=1 SV=4	22772.2	23263.5	22383.2	15161.2	18811.6	14767.6
G3V5N4	2	1	22.5283	0.011225	0.0112934	1.7508	6332.11	Proteasome subunit alpha type-3 OS=Homo sapiens OX=9606 GN=PSMA3 PE=1 SV=1	12754.9	15922.4	13942.3	9644.7	8107.86	6590.4
H0YCI3;P46937	3	2	18.4503	0.0112546	0.0113117	1.61178	28542.8	Transcriptional coactivator YAP1 (Fragment) OS=Homo sapiens OX=9606 GN=YAP1 PE=1 SV=1	7828.5	6712.66	7217.79	4905.92	4941.21	3652.79
Q9NUL5;K7EML3	4	3	32.9363	0.0113023	0.0113481	1.91756	33794.6	Repressor of yield of DENV protein OS=Homo sapiens OX=9606 GN=RYDEN PE=1 SV=2	32591.4	36346.2	37738.3	24000.2	16812.4	14818.6
Q9UHB9;K7EN53;K7EQC2	8	5	65.1831	0.0114493	0.0114841	1.41287	71243	Signal recognition particle subunit SRP68 OS=Homo sapiens OX=9606 GN=SRP68 PE=1 SV=2	36033.9	33487	31677.6	22475.3	21874.7	27276.1
Q6ZV73;F8VY01;H0YI21	3	1	21.0745	0.0115149	0.0115264	1.48302	162699	FYVE_ RhoGEF and PH domain-containing protein 6 OS=Homo sapiens OX=9606 GN=FGD6 PE=1 SV=2	3853.95	4194.74	5188.11	6383.11	6819.2	6428.15
P52597;A0A1B0GW42	16	11	153.879	0.0115569	0.0115567	1.59772	46014.1	Heterogeneous nuclear ribonucleoprotein F OS=Homo sapiens OX=9606 GN=HNRNPF PE=1 SV=3	210731	220375	184354	282878	315513	384941
I3L2L4;I3L4B7;P51688;I3L2I6	2	1	12.5478	0.0116411	0.0116238	2.28234	20845.8	N-sulphoglucosamine sulphohydrolase (Fragment) OS=Homo sapiens OX=9606 GN=SGSH PE=1 SV=8	9849.36	11967.2	13048	6875.12	3815.02	4585.68
Q13641	6	4	57.2099	0.0116475	0.0116238	1.9147	46602.2	Trophoblast glycoprotein OS=Homo sapiens OX=9606 GN=TPBG PE=1 SV=1	21084.5	21481.5	20326.5	47174	29740.3	43506.1
Q8IWZ3;E9PDP5;H0Y4P6;H3BLS9;H7C2F5	4	1	33.5129	0.0117517	0.011695	1.29506	271454	Ankyrin repeat and KH domain-containing protein 1 OS=Homo sapiens OX=9606 GN=ANKHD1 PE=1 SV=1	63420.3	66094	56460.7	51049.4	47219.3	45334.1
J3KN75;Q0IIM8;D6RFZ2;A0A0C4DGJ5;H0Y552;H3BLX7;Q13635;Q9H4Z3;Q9NQ75	7	2	53.023	0.011771	0.0116998	1.28072	129591	TBC1 domain family member 8B OS=Homo sapiens OX=9606 GN=TBC1D8B PE=1 SV=1	26236.8	27428	28028.2	20780	19551.8	23455
P42677	3	1	31.4422	0.0118173	0.0117222	1.73196	9803.3	40S ribosomal protein S27 OS=Homo sapiens OX=9606 GN=RPS27 PE=1 SV=3	22342.5	23556	23426.9	38195.6	49304.4	32569.2
P10644	5	1	49.141	0.01186	0.0117528	1.35299	43209.9	cAMP-dependent protein kinase type I-alpha regulatory subunit OS=Homo sapiens OX=9606 GN=PRKAR1A PE=1 SV=1	68083.9	73053.3	60719	47943.9	47208	54040.3
Q5T011	5	2	41.0084	0.011948	0.0118282	1.64534	382021	KICSTOR complex protein SZT2 OS=Homo sapiens OX=9606 GN=SZT2 PE=1 SV=3	39873.3	57365.6	42991.5	28095.2	28450.2	28683.3
A0A1B0GU03;A0A1B0GU92;A0A1B0GV23;A0A1B0GVD5;A0A1B0GWE8;P07339;A0A1B0GW44;A0A1B0GVP3;C9JH19;H7C469;F8WD96;F8W787;H7C1V0;A0A1B0GV01	13	11	178.212	0.0119952	0.0118629	1.62349	63728.5	Uncharacterized protein OS=Homo sapiens OX=9606 PE=1 SV=1	228403	230039	274588	124991	172698	153826
Q9NRP0;A0A087WUD3	2	2	25.9063	0.0120104	0.0118642	1.88516	16943.4	Oligosaccharyltransferase complex subunit OSTC OS=Homo sapiens OX=9606 GN=OSTC PE=1 SV=1	67853.9	62176.4	71937.4	109964	163039	107740
P08574	6	5	58.1444	0.0120552	0.0118747	1.79483	35764.2	Cytochrome c1_ heme protein_ mitochondrial OS=Homo sapiens OX=9606 GN=CYC1 PE=1 SV=3	77802.3	75542.2	59386.4	112672	154428	114716
O75874;C9J4N6;C9JLU6	18	14	236.842	0.0120953	0.0119023	1.49032	46944.5	Isocitrate dehydrogenase [NADP] cytoplasmic OS=Homo sapiens OX=9606 GN=IDH1 PE=1 SV=2	125583	129595	129986	196114	217419	160484
P13073;H3BN72;H3BNV9;H3BPG0;Q86WV2;H0YG32;H0YGE2;H0YGM1;H3BNI5	8	5	96.4406	0.012131	0.0119256	2.23021	19633.8	Cytochrome c oxidase subunit 4 isoform 1_ mitochondrial OS=Homo sapiens OX=9606 GN=COX4I1 PE=1 SV=1	134283	126806	123556	262430	210902	384507
D6RD18;D6R9P3;D6RBZ0;Q99729	7	4	61.2807	0.0121527	0.0119351	1.24909	30588	Heterogeneous nuclear ribonucleoprotein A/B OS=Homo sapiens OX=9606 GN=HNRNPAB PE=1 SV=1	45986.9	41700.6	41654.8	55663.4	49736.8	56160.5
H3BUX2;O43169;D6RFH4;J3QR91	4	3	40.6169	0.0121971	0.0119451	4.43318	15887.8	Cytochrome b5 type B OS=Homo sapiens OX=9606 GN=CYB5B PE=1 SV=1	2428.2	2696.45	2278.96	6057.36	17840.8	8923.33
Q96AG4	12	10	157.214	0.0121991	0.0119451	1.92298	35329.7	Leucine-rich repeat-containing protein 59 OS=Homo sapiens OX=9606 GN=LRRC59 PE=1 SV=1	152903	186086	160390	240292	364343	355663
H3BVI6	10	1	116.886	0.0122121	0.011946	1.59643	24307.6	Calponin (Fragment) OS=Homo sapiens OX=9606 GN=CNN2 PE=1 SV=1	2791.42	3016.89	3273.9	1603.15	1830.64	2255.28
P13010;A0A0A0MTN0;C9JZ81;Q13617	21	17	208.153	0.0122709	0.0119916	1.20285	83275	X-ray repair cross-complementing protein 5 OS=Homo sapiens OX=9606 GN=XRCC5 PE=1 SV=3	118081	122898	110243	140593	133998	147876
B4E3L3;Q96RU2;H0YG96;H0YFX3;H0YH19	3	1	20.5787	0.0123018	0.0120053	137.818	106901	Ubiquitin carboxyl-terminal hydrolase 28 OS=Homo sapiens OX=9606 GN=USP28 PE=1 SV=1	2353.51	3734.47	2830.43	0	64.7114	0
F5H2F4;P11586	13	6	108.367	0.0123092	0.0120053	1.48984	111412	C-1-tetrahydrofolate synthase_ cytoplasmic OS=Homo sapiens OX=9606 GN=MTHFD1 PE=1 SV=1	87290.8	83488.6	81327.8	113866	148071	113662
Q86W61	12	1	115.263	0.0123334	0.012017	5.59751	39949.1	VCAN protein OS=Homo sapiens OX=9606 GN=VCAN PE=1 SV=1	18921.2	20225.3	20443.2	4252.55	5109.33	1283.86
Q96FJ2	5	2	55.7732	0.0123715	0.0120422	1.84211	10463.9	Dynein light chain 2_ cytoplasmic OS=Homo sapiens OX=9606 GN=DYNLL2 PE=1 SV=1	21567.9	19342.2	20526.5	13202.7	8263.69	11884.8
P01023	4	2	45.2672	0.012442	0.0120989	1.8881	164717	Alpha-2-macroglobulin OS=Homo sapiens OX=9606 GN=A2M PE=1 SV=3	139642	180942	164090	81643.8	106675	68380.6
M0R2J8;B6ZDN3;H7C298	8	3	57.8612	0.012479	0.012123	3.86538	202360	Doublecortin domain-containing protein 1 OS=Homo sapiens OX=9606 GN=DCDC1 PE=1 SV=1	3700.4	3678.32	2863.25	11629	20329.6	7630.46
P14625;A0A1W2PRR1;Q96GW1;H0YIV0;F8W026;F8VPC7	46	33	658.9	0.0125522	0.0121821	1.33171	92754.2	Endoplasmin OS=Homo sapiens OX=9606 GN=HSP90B1 PE=1 SV=1	376212	388540	416192	508793	584517	479362
Q5SNV9;E7EQT4;Q9UKV3;S4R3H4	3	1	22.6855	0.0125925	0.0122093	2.54014	164704	Uncharacterized protein C1orf167 OS=Homo sapiens OX=9606 GN=C1orf167 PE=2 SV=2	6463.68	6829.37	8217.96	2906.7	1810.78	3750.97
P22033	5	1	37.6075	0.0127769	0.0123517	1.87736	83590.9	Methylmalonyl-CoA mutase_ mitochondrial OS=Homo sapiens OX=9606 GN=MMUT PE=1 SV=4	19723.3	26069	21505.1	45507.8	32764.9	48068.8
A0A0D9SG12;A0A0D9SF53;A0A0D9SFB3;A0A2R8Y4A4;A0A2R8YF78;A0A2R8YFS5;O00571;A0A2R8Y645;A0A2R8YCW1;A0A2R8YFR4;A0A2U3TZJ9;F6S8Q4;A0A2R8Y5G6;A0A2R8YDH3;A0A2R8Y7T2;A0A2R8YDT5;A0A0J9YVQ7;A0A087WVZ1;A0A2R8Y650;A0A2R8YCU0;A0A2R8YF89;A0A087WX09	22	9	214.447	0.0128406	0.0124011	1.23426	71997.1	ATP-dependent RNA helicase DDX3X OS=Homo sapiens OX=9606 GN=DDX3X PE=1 SV=1	54694.7	55072.1	58898	72558.9	63592	72024.9
Q9UH62	4	3	27.4398	0.0128753	0.0124225	1.41329	42842.9	Armadillo repeat-containing X-linked protein 3 OS=Homo sapiens OX=9606 GN=ARMCX3 PE=1 SV=1	21786.4	21443	20601.2	31345.7	33189.1	25676.4
Q9BXK5;A0A087WX97;A0A087WTL4;A0A087WW80;A0A0A0MR90;E9PDD6;F2Z2C3;F6VJB4	7	5	51.2577	0.0129868	0.0124979	1.41629	52837.3	Bcl-2-like protein 13 OS=Homo sapiens OX=9606 GN=BCL2L13 PE=1 SV=1	129333	104472	134511	89538.2	84933.7	85585.7
Q9UBX5;G3XA98;G3V4U0;G3V3Y2;G3V329	12	11	102.151	0.0129914	0.0124979	1.39039	52518.7	Fibulin-5 OS=Homo sapiens OX=9606 GN=FBLN5 PE=1 SV=1	58031.8	56552.1	57196.2	44533.8	35010.2	44004.5
Q4AC94;A0A1W2PQQ7;A6NFK2;B4DHR0;F5H0U2;H0YFM6;H7BZB4;H7C288;J3KRF7;Q7Z6L1;Q9H5N1	4	2	30.5058	0.0130405	0.0125329	1.87411	262784	C2 domain-containing protein 3 OS=Homo sapiens OX=9606 GN=C2CD3 PE=1 SV=4	128948	136467	146347	56519.8	93983.6	69207.3
O75821;K7ENA8;K7EL20;K7EP16;K7ER90	5	5	33.5555	0.0130918	0.01257	1.19828	35896.2	Eukaryotic translation initiation factor 3 subunit G OS=Homo sapiens OX=9606 GN=EIF3G PE=1 SV=2	57543.5	61965.2	55547	66139.1	72390	71237
K7ES00;B4DEB1;K7EMV3;K7EP01	8	3	100.999	0.0131676	0.0126305	2.21151	16792.5	Histone H3.3 (Fragment) OS=Homo sapiens OX=9606 GN=H3F3B PE=1 SV=1	9137.1	7434.05	6908.46	13187.7	22873.1	15864.6
Q8N142	4	1	32.7135	0.0132707	0.012717	2.67075	50493.6	Adenylosuccinate synthetase isozyme 1 OS=Homo sapiens OX=9606 GN=ADSSL1 PE=1 SV=1	204.111	257.662	257.069	79.8452	59.0537	130.254
Q15121;B1AKZ5	7	4	108.76	0.0133337	0.0127527	1.45426	15097.1	Astrocytic phosphoprotein PEA-15 OS=Homo sapiens OX=9606 GN=PEA15 PE=1 SV=2	234801	238539	232785	134133	176296	175126
Q9Y281;F8WDN3	5	1	93.5847	0.0134329	0.0128351	1.31914	18850.7	Cofilin-2 OS=Homo sapiens OX=9606 GN=CFL2 PE=1 SV=1	103113	108723	110315	79492.6	73493.1	91227.2
P27635;X1WI28;A6QRI9;B8A6G2;H7C123;H7C2C5;H7C2U2	13	2	179.184	0.013639	0.0130195	2.39625	25060.2	60S ribosomal protein L10 OS=Homo sapiens OX=9606 GN=RPL10 PE=1 SV=4	43786.4	32730.2	35722.3	71992.4	124588	72371.7
P05386	3	1	57.1716	0.0138004	0.0131375	2.01679	11628	60S acidic ribosomal protein P1 OS=Homo sapiens OX=9606 GN=RPLP1 PE=1 SV=1	66610.8	47883.6	49618	93146.6	140120	97712.8
A0A0J9YY17	5	2	32.5475	0.0138025	0.0131375	1.55097	368903	Dynein heavy chain 10_ axonemal (Fragment) OS=Homo sapiens OX=9606 GN=DNAH10 PE=1 SV=1	19287.8	14652.5	14581.7	11394.6	9842.35	10048
F8W696;P02647	4	3	27.6733	0.013834	0.0131547	1.87633	28022.7	Apolipoprotein A-I OS=Homo sapiens OX=9606 GN=APOA1 PE=1 SV=1	87894.6	131392	92581.3	47256.4	59593.4	59361.3
Q9NR31;H0Y5E8;Q5SQT8;D6RAA2;X1WI22	11	8	96.7268	0.0139478	0.0132503	1.50268	22480.9	GTP-binding protein SAR1a OS=Homo sapiens OX=9606 GN=SAR1A PE=1 SV=1	68211.3	65200.8	72983.2	86677.6	105518	117950
Q9ULC3	3	3	20.6699	0.0140255	0.0133113	1.16457	26887.4	Ras-related protein Rab-23 OS=Homo sapiens OX=9606 GN=RAB23 PE=1 SV=1	26464.1	26679	26016.3	21668.6	21996	24308.4
O14880;Q5VV87;Q5VV89	4	4	48.7308	0.014052	0.0133236	1.9159	16744.4	Microsomal glutathione S-transferase 3 OS=Homo sapiens OX=9606 GN=MGST3 PE=1 SV=1	59095.1	53391.9	59773.1	134616	81632.8	113784
G3V5Z7;P60900;G3V3I1;G3V3U4;H0YJC4	8	1	103.97	0.0141142	0.0133499	3.5868	28546.6	Proteasome subunit alpha type OS=Homo sapiens OX=9606 GN=PSMA6 PE=1 SV=1	479.579	470.1	474.868	898.065	2325.41	1886.09
P62306	2	2	30.3449	0.0141146	0.0133499	1.90743	9782.26	Small nuclear ribonucleoprotein F OS=Homo sapiens OX=9606 GN=SNRPF PE=1 SV=1	38801.3	40078	36117.2	69231.1	93646.5	56470.2
Q96G03;H0Y921	2	2	12.43	0.0141203	0.0133499	3.50279	68796.7	Phosphoglucomutase-2 OS=Homo sapiens OX=9606 GN=PGM2 PE=1 SV=4	24949.7	28428	24392.7	58282.7	69562	144568
Q92734;C9JJP5;C9JUE0;C9JTY3	8	7	92.3013	0.0141741	0.0133879	1.12434	43505	Protein TFG OS=Homo sapiens OX=9606 GN=TFG PE=1 SV=2	110695	115111	117932	101555	105848	98319.8
B1AH87;P30536	2	2	23.4597	0.0142276	0.0134257	2.27645	11953	Putative peripheral benzodiazepine receptor-related protein (Fragment) OS=Homo sapiens OX=9606 GN=TSPO PE=1 SV=1	23068.8	18251.7	26625.5	36459.4	59298.2	58918.3
E9PF19;Q9Y4P3;Q96E41;F8WCR3;F8WDI9	4	3	26.5095	0.0142477	0.0134297	2.32324	46505.5	Transducin beta-like protein 2 OS=Homo sapiens OX=9606 GN=TBL2 PE=1 SV=1	38434.9	42136.4	42427.2	86995.1	130926	67833.8
A0A0A0MTK0;A0A0A0MTP0;Q7Z6B0	4	2	32.7326	0.014259	0.0134297	1.68815	41004.8	Coiled-coil domain-containing protein 91 OS=Homo sapiens OX=9606 GN=CCDC91 PE=1 SV=1	22384.6	23106.5	25845.7	12818.4	17619.2	11819.9
G3V1N2	9	1	139.4	0.0142781	0.0134348	1.28852	12004.8	HCG1745306_ isoform CRA_a OS=Homo sapiens OX=9606 GN=HBA2 PE=1 SV=1	20171	21756.4	24130.1	18038.3	16180.4	17047.6
Q02790;F5H120	4	4	48.9874	0.0143028	0.0134453	1.44598	52089.8	Peptidyl-prolyl cis-trans isomerase FKBP4 OS=Homo sapiens OX=9606 GN=FKBP4 PE=1 SV=3	35033.9	37703.8	35762.6	46132.4	61155.7	49601
Q9H4E7;H0YF64;Q9UKA8	5	3	39.5003	0.0144261	0.0135482	1.27156	74480.7	Differentially expressed in FDCP 6 homolog OS=Homo sapiens OX=9606 GN=DEF6 PE=1 SV=1	22790.9	26817.7	26749.3	20723.8	19319.2	20007.7
P51570;K7EII7;K7ERJ9;K7ERN9	4	2	25.5439	0.0147116	0.0137772	1.32486	42728.5	Galactokinase OS=Homo sapiens OX=9606 GN=GALK1 PE=1 SV=1	15173.8	16514	15019.3	11344.1	13198.5	10711.7
Q12904;D6R937	6	4	56.1647	0.0147564	0.0137968	1.31065	34637.9	Aminoacyl tRNA synthase complex-interacting multifunctional protein 1 OS=Homo sapiens OX=9606 GN=AIMP1 PE=1 SV=2	30646.4	34472.1	33049	47349.7	42207.7	39105.7
E7EM64;Q7L5N1;H7C3T0	5	5	46.1605	0.0147893	0.0138106	1.16859	36406.6	COP9 signalosome complex subunit 6 OS=Homo sapiens OX=9606 GN=COPS6 PE=1 SV=1	44128.7	42532.2	46850.9	49592.4	52296.3	54132.4
Q3YAB7;Q6PIL6	2	1	12.7895	0.0148325	0.0138291	1.82891	27156.9	Potassium channel interacting protein 4 OS=Homo sapiens OX=9606 GN=KCNIP4 PE=1 SV=1	7178.21	11258.1	8155.17	14365.3	16045	18223.2
Q14699;C9JHG2;C9JRN3;C9JWQ9;F8WAR1	3	2	19.6012	0.0148371	0.0138291	2.23135	63716	Raftlin OS=Homo sapiens OX=9606 GN=RFTN1 PE=1 SV=4	14460.5	17469.7	15587.6	9545.33	4830.64	6919.55
Q05BV3;H0YJS1	4	3	40.3464	0.0148527	0.0138306	2.48071	222506	Echinoderm microtubule-associated protein-like 5 OS=Homo sapiens OX=9606 GN=EML5 PE=2 SV=3	87457.2	134563	104107	207639	231030	370358
P04844;Q5JYR7;Q5JYR4;F2Z3K5;H0Y5M1;Q5JYR3	19	15	231.412	0.0149518	0.0138967	1.79781	69398.1	Dolichyl-diphosphooligosaccharide--protein glycosyltransferase subunit 2 OS=Homo sapiens OX=9606 GN=RPN2 PE=1 SV=3	116214	124096	127875	234052	166298	261576
M0R081	6	1	44.7133	0.0150554	0.0139667	6.22397	33590.7	C-type lectin domain family 11 member A OS=Homo sapiens OX=9606 GN=CLEC11A PE=1 SV=1	144.25	193.551	49.6522	597.779	1194.43	619.286
O75477;B0QZ43	8	6	69.2044	0.0150894	0.0139851	1.90887	39342.3	Erlin-1 OS=Homo sapiens OX=9606 GN=ERLIN1 PE=1 SV=2	23626.3	23857.1	25673	34638.1	58303.2	46705
F8W7C6;A0A087WV22	11	1	155.716	0.0151618	0.014039	1.50154	18792.9	60S ribosomal protein L10 OS=Homo sapiens OX=9606 GN=RPL10 PE=1 SV=2	62579.7	64449.9	62251.1	95706.3	109849	78657.7
A0A0U1RQJ2	4	2	26.7233	0.0152673	0.0141235	1.84042	191662	Dystonin (Fragment) OS=Homo sapiens OX=9606 GN=DST PE=1 SV=1	82811.3	127064	83756.9	55196.7	49492.4	54857.2
P61006	8	3	107.016	0.0152995	0.01414	1.40391	23839.3	Ras-related protein Rab-8A OS=Homo sapiens OX=9606 GN=RAB8A PE=1 SV=1	18844.7	24693.7	22826.7	30233.7	30151.5	32785.6
Q13367;F5GYB0	5	1	33.4481	0.0153751	0.0141966	14.0212	119687	AP-3 complex subunit beta-2 OS=Homo sapiens OX=9606 GN=AP3B2 PE=1 SV=2	10016.8	10582.8	6903.42	1430.39	426.659	104.487
F8VWK8	8	1	83.1034	0.0154797	0.0142665	1.80983	24108.2	Tetraspanin (Fragment) OS=Homo sapiens OX=9606 GN=CD63 PE=1 SV=1	10542.1	10892.3	11450.6	16545.1	25670.8	17300.4
P19623;K7ESL0;K7EKM4;K7EL89;K7EQ47	10	9	104.284	0.0155342	0.0142917	1.24945	34395	Spermidine synthase OS=Homo sapiens OX=9606 GN=SRM PE=1 SV=1	91300.5	97061.7	93810.6	129643	109437	113480
P36507;A0A1B0GUL7;G5E9C7;H3BRW9;M0R1B6	5	3	45.9818	0.0155359	0.0142917	1.58087	44709.3	Dual specificity mitogen-activated protein kinase kinase 2 OS=Homo sapiens OX=9606 GN=MAP2K2 PE=1 SV=1	19105.7	19005.3	22655.2	26543.5	32675.9	36843.9
A0A024RBT2;Q9NR28;A0A2U3TZH2;H7BZK7;H7BZQ7	2	2	18.934	0.0156262	0.0143434	1.53315	18919.1	Diablo homolog_ mitochondrial OS=Homo sapiens OX=9606 GN=DIABLO PE=1 SV=1	18212.8	23637.6	20987.4	30791.4	36842.6	28706.1
A0A0A0MSS8;P42330;S4R3Z2	3	1	20.5093	0.0156329	0.0143434	1.38245	37266.5	Aldo-keto reductase family 1 member C3 OS=Homo sapiens OX=9606 GN=AKR1C3 PE=1 SV=1	10336	9925.19	8796.15	7519.51	7361.92	6137.38
Q92743;A0A3B3IU24;H0Y7G9	15	12	172.18	0.0156766	0.0143605	1.30084	52199.5	Serine protease HTRA1 OS=Homo sapiens OX=9606 GN=HTRA1 PE=1 SV=1	144282	168849	170507	222368	211032	195736
P39019;M0QXK4;M0QYF7;M0R140;M0R2L9;A0A075B6E2	7	4	85.1283	0.0156852	0.0143605	1.22337	16060.5	40S ribosomal protein S19 OS=Homo sapiens OX=9606 GN=RPS19 PE=1 SV=2	170300	178275	166198	210046	226215	193497
Q3SY84	6	1	66.5526	0.0157124	0.0143605	1.23323	57804.9	Keratin_ type II cytoskeletal 71 OS=Homo sapiens OX=9606 GN=KRT71 PE=1 SV=3	77678.6	65368.9	69296.2	57876.7	56424.5	57883.2
P43235;Q5QP40	8	8	56.9877	0.0157124	0.0143605	1.93705	37422.3	Cathepsin K OS=Homo sapiens OX=9606 GN=CTSK PE=1 SV=1	20822.4	24390.5	24446	39503.4	59061.9	36367
Q6PHR2;A6NJ78;H3BP85;H3BPN6;H3BT78	6	3	47.3996	0.0157702	0.0143999	1.46645	53786.7	Serine/threonine-protein kinase ULK3 OS=Homo sapiens OX=9606 GN=ULK3 PE=1 SV=2	206220	225980	224758	127778	175514	144701
Q8NDW8;A0A0B4J1Y2;H9KV93;Q7Z4L5	6	4	67.591	0.0158441	0.0144323	1.58407	152598	Tetratricopeptide repeat protein 21A OS=Homo sapiens OX=9606 GN=TTC21A PE=2 SV=3	229246	252673	210546	143730	172788	120626
P62701	21	13	263.161	0.015974	0.0145323	2.01138	29825.9	40S ribosomal protein S4_ X isoform OS=Homo sapiens OX=9606 GN=RPS4X PE=1 SV=2	232211	220320	235581	372528	624129	387394
Q9UHQ9;H7C0R7	4	3	27.395	0.0160958	0.0146162	2.22081	34266	NADH-cytochrome b5 reductase 1 OS=Homo sapiens OX=9606 GN=CYB5R1 PE=1 SV=1	4133.27	3687.92	4087.78	9678.21	5892.48	10876.9
Q04941	3	2	39.7849	0.0161668	0.0146605	1.20299	17032.9	Proteolipid protein 2 OS=Homo sapiens OX=9606 GN=PLP2 PE=1 SV=1	80811.5	73054.6	82160.8	97125	97449.2	89364.9
A8MTJ3	10	3	84.9474	0.0161743	0.0146605	1.30593	40870.3	Guanine nucleotide-binding protein G(t) subunit alpha-3 OS=Homo sapiens OX=9606 GN=GNAT3 PE=2 SV=2	10255.7	10302.4	11653.9	13603.4	15457.5	13005.7
P47985	5	1	40.4444	0.0162311	0.0146879	2.09315	29953.2	Cytochrome b-c1 complex subunit Rieske_ mitochondrial OS=Homo sapiens OX=9606 GN=UQCRFS1 PE=1 SV=2	11334.8	9129.37	9378.78	16587.7	28111.3	17766.9
I6L894;Q01484;A0A0U1RQN6;B7Z651;E9PHW9;Q9Y4W6	5	1	34.2084	0.0162342	0.0146879	2.60035	432764	Ankyrin-2 OS=Homo sapiens OX=9606 GN=ANK2 PE=1 SV=1	4850.17	4280.93	5212.76	9583.68	18336.5	9378.8
A0A087X0K0;P39059	8	6	53.7351	0.0162555	0.014692	2.52839	140516	Collagen alpha-1(XV) chain OS=Homo sapiens OX=9606 GN=COL15A1 PE=1 SV=1	38880.4	33108	24733.7	16364	8424.11	13466.4
B1ANS9	2	1	18.2756	0.0162685	0.014692	2.54753	124886	WD repeat-containing protein 64 OS=Homo sapiens OX=9606 GN=WDR64 PE=2 SV=1	193195	333888	227108	98993.5	70521.1	126533
P09471;H3BTM2;A0A1W2PP38	3	2	38.7574	0.0163176	0.0147229	1.83641	40620.9	Guanine nucleotide-binding protein G(o) subunit alpha OS=Homo sapiens OX=9606 GN=GNAO1 PE=1 SV=4	202171	189864	188754	132097	107104	77061.6
A0A3B3ITK0;P35442;Q5RI53	25	17	249.351	0.0165125	0.0148852	1.52977	134459	Thrombospondin-2 OS=Homo sapiens OX=9606 GN=THBS2 PE=1 SV=1	52173.4	49890	46586.7	65276.3	90973.8	71149.8
P36957;Q86SW4;G3V3F0;H0YJF9;G3V5M3	13	10	147.776	0.0165878	0.0149394	1.96284	49097.6	Dihydrolipoyllysine-residue succinyltransferase component of 2-oxoglutarate dehydrogenase complex_ mitochondrial OS=Homo sapiens OX=9606 GN=DLST PE=1 SV=4	133784	174045	149252	220438	314721	362017
P53007;B4DP62	8	8	61.887	0.016605	0.0149413	2.17243	34354.9	Tricarboxylate transport protein_ mitochondrial OS=Homo sapiens OX=9606 GN=SLC25A1 PE=1 SV=2	54995	51460.1	53852.9	90096.4	161984	96177.5
A0A3B3IU58;Q7Z410	2	1	12.5222	0.0166584	0.0149757	1.2232	120036	Transmembrane protease serine 9 OS=Homo sapiens OX=9606 GN=TMPRSS9 PE=3 SV=1	136471	124408	131266	163355	146872	169445
O95302	7	5	45.3435	0.0167451	0.015033	1.26777	63539.9	Peptidyl-prolyl cis-trans isomerase FKBP9 OS=Homo sapiens OX=9606 GN=FKBP9 PE=1 SV=2	16655.9	14242.2	13906.8	12197.4	11591.2	11552.7
P09496;C9J8P9;F8WF69	6	5	74.2424	0.0167526	0.015033	1.31009	27190.8	Clathrin light chain A OS=Homo sapiens OX=9606 GN=CLTA PE=1 SV=1	111533	100519	118567	132595	156780	143768
Q70CQ2;Q6ZQY3;Q8NEV8	11	7	76.7856	0.0168897	0.0151289	1.1669	409994	Ubiquitin carboxyl-terminal hydrolase 34 OS=Homo sapiens OX=9606 GN=USP34 PE=1 SV=2	47765.2	46217.9	42327.8	52395.3	54692.9	51973.4
Q96NG3;A0A087WTJ8;A8K855;Q96RG2	2	2	13.6063	0.0168901	0.0151289	5.36525	77054.6	Tetratricopeptide repeat protein 25 OS=Homo sapiens OX=9606 GN=TTC25 PE=1 SV=2	11893.4	6565.88	6646.7	19942.1	50026.5	64731.2
P61960;H0Y614	3	3	30.5149	0.0169282	0.0151493	1.36077	9174.62	Ubiquitin-fold modifier 1 OS=Homo sapiens OX=9606 GN=UFM1 PE=1 SV=1	52095	45997.2	54647.4	65749.9	77583.1	64510.7
Q06481;E9PQS3	7	6	56.2771	0.0169507	0.0151558	2.8254	87982.5	Amyloid-like protein 2 OS=Homo sapiens OX=9606 GN=APLP2 PE=1 SV=2	6290.69	6290.09	5839.35	15977.7	10761.3	25305.2
Q9Y295	2	1	12.2425	0.0170127	0.0151974	1.52041	40827.3	Developmentally-regulated GTP-binding protein 1 OS=Homo sapiens OX=9606 GN=DRG1 PE=1 SV=1	5579.15	5294.63	5625.5	6874.98	8430.76	9779.96
A0A3B3ISQ4;Q9H6S3	2	1	14.7326	0.017201	0.0153437	2.31549	88862.8	Epidermal growth factor receptor kinase substrate 8-like protein 2 OS=Homo sapiens OX=9606 GN=EPS8L2 PE=1 SV=1	3268.23	3144.68	2293.24	1458.06	831.822	1470.08
P07814;V9GYZ6;V9GZ76;D6R979;D6RAV7;O60756;Q9Y2C9	46	35	424.505	0.0172126	0.0153437	1.41623	172188	Bifunctional glutamate/proline--tRNA ligase OS=Homo sapiens OX=9606 GN=EPRS PE=1 SV=5	99105.2	105909	113454	131738	172511	146776
Q9UPU9;A0A087WZT0;M0QXV2;M0QY61;M0QZ22;M0R0X3;Q5PRF9	2	1	13.9971	0.0172346	0.0153437	3.08436	80099.1	Protein Smaug homolog 1 OS=Homo sapiens OX=9606 GN=SAMD4A PE=1 SV=3	903.503	568.742	1194.9	2091.58	3857.12	2277.73
Q8NHM5;F5GXC2;F6SRV7;F8WBN2;S4R3G4	3	1	19.4397	0.0172681	0.0153437	1.9704	155067	Lysine-specific demethylase 2B OS=Homo sapiens OX=9606 GN=KDM2B PE=1 SV=1	67035	52257.4	48454.9	36162.7	27146	21824.8
A6PVH9;B0QZ18;F2Z2V0;Q99829;E7ENH5;Q5JX44;Q5JX58;Q5JX59;Q5JX60;Q5JX45;Q5JX52;Q5JX56;Q5JX61;Q5JX54;Q5JX55;E7EV27;Q5JX57;H0Y524;Q5JX53	10	8	94.1824	0.0172697	0.0153437	1.23671	53674.4	Copine-1 OS=Homo sapiens OX=9606 GN=CPNE1 PE=1 SV=1	67062.7	67590.5	67959.3	57448	48795	57589.3
A0A0D9SFQ7;A0A0D9SFW6;A0A0D9SG72;A0A1B0GTP9;A0A1B0GVQ5;A0A1B0GW76;A0A1B0GWF2;A0A2R8Y5D4;P61764;A0A0D9SEP9	2	1	13.2378	0.0173206	0.0153563	1.46246	16890.5	Syntaxin-binding protein 1 (Fragment) OS=Homo sapiens OX=9606 GN=STXBP1 PE=1 SV=1	4750.04	4600.78	5798.63	6473.39	8019.83	7662.28
P49773;D6RD60;D6RE99;D6REP8;D6RC06	7	6	85.6186	0.017322	0.0153563	1.34289	13916	Histidine triad nucleotide-binding protein 1 OS=Homo sapiens OX=9606 GN=HINT1 PE=1 SV=2	227093	275403	268650	366939	353187	315438
P51149;C9J592;C9J8S3;C9IZZ0;C9J4V0;C9J4S4;C9J7D1	13	12	158.028	0.0173305	0.0153563	1.35966	23774.9	Ras-related protein Rab-7a OS=Homo sapiens OX=9606 GN=RAB7A PE=1 SV=1	213116	219846	218879	268789	341900	275590
P31948;F5H783;H0YGI8;F5GXD8	24	18	236.111	0.0173775	0.0153841	1.23638	63266.7	Stress-induced-phosphoprotein 1 OS=Homo sapiens OX=9606 GN=STIP1 PE=1 SV=1	118686	119772	115770	148141	131923	157898
E7ET15;O15042;E7EW00;H0Y8D9	3	1	21.6295	0.0174168	0.0154046	2.53419	118704	U2 snRNP-associated SURP motif-containing protein OS=Homo sapiens OX=9606 GN=U2SURP PE=1 SV=1	6548.02	3559.55	5530.83	9500.53	15938.2	14191.9
Q15459	3	3	19.1737	0.0174318	0.0154046	1.54735	88943.4	Splicing factor 3A subunit 1 OS=Homo sapiens OX=9606 GN=SF3A1 PE=1 SV=1	25562.7	32571.7	30985.4	44577.3	53275.8	40046.2
O75487;A0A087WT82;Q9Y625	2	1	13.2868	0.0175232	0.0154611	1.59923	63495.8	Glypican-4 OS=Homo sapiens OX=9606 GN=GPC4 PE=1 SV=4	9960.83	8918.12	8161.76	5226.69	4805.6	6876.3
B2RTY4;H3BRD5	2	1	18.3841	0.017527	0.0154611	1.70278	295101	Unconventional myosin-IXa OS=Homo sapiens OX=9606 GN=MYO9A PE=1 SV=2	14005.1	10535.5	8613.33	19282.4	18581.8	18589.5
Q9BWD1	9	9	67.875	0.0175645	0.0154804	2.73737	41864.2	Acetyl-CoA acetyltransferase_ cytosolic OS=Homo sapiens OX=9606 GN=ACAT2 PE=1 SV=2	13444.9	11039.9	11028.7	39857.3	19163.5	38192.9
P08572;A0A087WY39;A0A3B3IS47	9	7	63.7468	0.0177614	0.0156399	2.21206	168751	Collagen alpha-2(IV) chain OS=Homo sapiens OX=9606 GN=COL4A2 PE=1 SV=4	19028.2	26617	18537.8	7860.6	13254.9	7899.61
O43776;K7EPK2;K7EIU7;K7EQ35;K7EJ19;K7EMQ6	22	17	223.393	0.0178999	0.0157479	1.46526	63798.4	Asparagine--tRNA ligase_ cytoplasmic OS=Homo sapiens OX=9606 GN=NARS PE=1 SV=1	251235	276394	261631	146619	197056	194973
P53634;H0YCY8	10	9	107.018	0.0180577	0.0158667	1.72337	52652.3	Dipeptidyl peptidase 1 OS=Homo sapiens OX=9606 GN=CTSC PE=1 SV=2	78831.6	76618.2	74163.7	48598.5	32673.2	51963.8
P47813;X6RAC9;O14602;A6NJH9	4	3	35.0441	0.0180693	0.0158667	1.45995	16574.5	Eukaryotic translation initiation factor 1A_ X-chromosomal OS=Homo sapiens OX=9606 GN=EIF1AX PE=1 SV=2	20773.9	25007.7	18179	13986.6	14562.4	15261.1
A0A087X1K9;E5RGR0;O75608;E5RJ48;B4DP64	3	2	28.6423	0.0180832	0.0158667	1.82479	18208.9	Acyl-protein thioesterase 1 OS=Homo sapiens OX=9606 GN=LYPLA1 PE=1 SV=1	18234.8	17586	18573.7	30111.8	26089.9	43056.7
Q16531;F5GY55;F5H2L3;F5GWI0;F5GYG8	7	4	45.623	0.0181675	0.0159169	1.24761	128223	DNA damage-binding protein 1 OS=Homo sapiens OX=9606 GN=DDB1 PE=1 SV=1	17188.2	19956.3	20534.1	24014.6	24720.6	23225.1
Q8IWY7	8	2	73.1308	0.0182279	0.0159512	15.7569	184007	Tau-tubulin kinase OS=Homo sapiens OX=9606 GN=TTBK2 PE=1 SV=1	19919	21310.7	20704.1	149.887	2516.6	1264.09
H0YN81;H0YM76;H0YMF9;Q9GZS3	2	1	12.5838	0.0182456	0.0159526	1.45593	32367.2	WD repeat-containing protein 61 (Fragment) OS=Homo sapiens OX=9606 GN=WDR61 PE=1 SV=1	49945.6	45739.3	44905	66562.8	58447	79679.6
O60565	5	4	45.7404	0.0183938	0.0160537	1.65297	21210	Gremlin-1 OS=Homo sapiens OX=9606 GN=GREM1 PE=1 SV=1	26389	20179.8	29464.3	47814	37870.3	39996.5
P24534;C9JZW3;F2Z2G2;F8WF65	11	10	144.081	0.0185109	0.0161416	1.45849	24934.8	Elongation factor 1-beta OS=Homo sapiens OX=9606 GN=EEF1B2 PE=1 SV=3	237660	241633	244929	317972	422226	316073
O43852;H0Y875;Q9UL01	22	20	308.863	0.0185457	0.0161578	1.52043	37220.9	Calumenin OS=Homo sapiens OX=9606 GN=CALU PE=1 SV=2	371316	428379	442183	542497	744711	600975
Q9H0A0;A0A087WV29;E9PJN6;E9PMU0	3	1	25.7181	0.0186068	0.0161967	2.05439	116642	RNA cytidine acetyltransferase OS=Homo sapiens OX=9606 GN=NAT10 PE=1 SV=2	5790.49	7057.91	4922.73	9741.78	16026.2	10740.8
Q14103;D6RAF8;H0Y8G5;H0YA96;D6RF44;D6RBQ9;D6RD83	13	9	143.739	0.0186613	0.0162169	1.29696	38605.3	Heterogeneous nuclear ribonucleoprotein D0 OS=Homo sapiens OX=9606 GN=HNRNPD PE=1 SV=1	108985	109062	102139	121525	148383	145361
F8WEJ5	7	1	59.4195	0.0186628	0.0162169	2.2177	46425.2	Asparagine synthetase [glutamine-hydrolyzing] OS=Homo sapiens OX=9606 GN=ASNS PE=1 SV=1	40342.2	35196.2	31789.5	12582	23345.6	12468.5
A0A087X2I1;P62333;H0YJC0;H0YJS8;H0YJX2;H0YJE9;H0YJT1;H3BP52	18	15	188.923	0.0187125	0.0162255	1.25495	46082.2	26S proteasome regulatory subunit 10B OS=Homo sapiens OX=9606 GN=PSMC6 PE=1 SV=1	160258	188523	188022	236179	215975	221509
Q96JJ7;B4DIE3	4	3	33.3979	0.0187205	0.0162255	1.37394	52214.2	Protein disulfide-isomerase TMX3 OS=Homo sapiens OX=9606 GN=TMX3 PE=1 SV=2	26686.7	27125	29491	37792.2	33331	43329.7
H0YJP3	8	2	96.2484	0.018722	0.0162255	3.57994	20415.9	Tryptophan--tRNA ligase_ cytoplasmic (Fragment) OS=Homo sapiens OX=9606 GN=WARS PE=1 SV=1	7417.71	3224.91	3278.17	1742.17	1034.15	1112.23
O14744;G3V580;H0YJX6;G3V2X6;G3V5L5;G3V2L6;H7BZ44;C9JSX3;H0YJD3;G3V5T6;H0YJ77;G3V2F5;G3V507	14	12	99.0868	0.0187648	0.0162484	1.74646	73368.3	Protein arginine N-methyltransferase 5 OS=Homo sapiens OX=9606 GN=PRMT5 PE=1 SV=4	23313.8	24056.9	23609	43475.8	30918.3	49569.3
O75197	2	1	18.4549	0.0188592	0.0163158	1.91774	182395	Low-density lipoprotein receptor-related protein 5 OS=Homo sapiens OX=9606 GN=LRP5 PE=1 SV=2	35165.2	57531.4	49551.3	25112.5	27945.4	21116.7
P52272;A0A087X0X3;M0R019;M0R2T0;M0QZM1;M0R0N3;M0QYQ7;M0R2I7;M0QY96;M0QYL3;M0R0Y6	23	19	251.444	0.0189738	0.0164006	1.79913	77801.1	Heterogeneous nuclear ribonucleoprotein M OS=Homo sapiens OX=9606 GN=HNRNPM PE=1 SV=3	261896	384937	251479	145637	176669	176997
E9PMM9	13	1	142.906	0.0190312	0.016422	1.46548	23146.2	40S ribosomal protein S2 (Fragment) OS=Homo sapiens OX=9606 GN=RPS2 PE=1 SV=1	3441.46	3933.75	4289.76	5111.11	6581.01	5402.65
P98095;H7BXL0;H7C1A3	26	23	271.684	0.0190569	0.016422	1.477	132333	Fibulin-2 OS=Homo sapiens OX=9606 GN=FBLN2 PE=1 SV=2	273643	284535	259879	161838	223644	168383
A6PVK7;Q5VXU9	3	1	22.234	0.0190605	0.016422	2.51511	158984	Protein shortage in chiasmata 1 ortholog OS=Homo sapiens OX=9606 GN=SHOC1 PE=1 SV=1	55131	61158.4	61580.6	34108.7	14033.2	22578.7
Q9P035;H3BPZ1;H3BS72	3	3	20.2145	0.0190651	0.016422	1.67806	43387.7	Very-long-chain (3R)-3-hydroxyacyl-CoA dehydratase 3 OS=Homo sapiens OX=9606 GN=HACD3 PE=1 SV=2	37741.6	33918.3	34709.3	47404.3	73757.7	57331.7
Q14573	3	2	18.1594	0.0191209	0.0164322	1.54638	307016	Inositol 1_4_5-trisphosphate receptor type 3 OS=Homo sapiens OX=9606 GN=ITPR3 PE=1 SV=2	2829.98	2868.94	2231.85	3929.02	3600.86	4734.1
D6RFI1	6	1	75.0067	0.0191268	0.0164322	1.30859	13608.1	Drebrin (Fragment) OS=Homo sapiens OX=9606 GN=DBN1 PE=1 SV=1	17578.7	15639.6	15006.2	11271.5	12071	13509.8
Q16643;D6R9W4;D6R9Q9;D6RCR4	14	7	160.952	0.0191268	0.0164322	1.30859	71885.6	Drebrin OS=Homo sapiens OX=9606 GN=DBN1 PE=1 SV=4	150729	134102	128671	96647.8	103504	115840
J3QLE5;P14678;P63162;J3KRY3;S4R3P3	6	4	49.2311	0.0191943	0.0164758	1.73503	17717.6	Small nuclear ribonucleoprotein-associated protein N (Fragment) OS=Homo sapiens OX=9606 GN=SNRPN PE=1 SV=1	15626.2	15609.9	16877.6	27993.3	34227.9	21257.7
Q15019;B5MCX3;H7C2Y0;C9J2Q4;C9J938;C9JB25;H7C310;C9IY94;C9IZU3;A0A1B0GXJ2;C9JFT1;C9JSE7;C9JT15;C9JZI2;F8WB65;B5MD47;H7C1T1	14	10	167.943	0.0192718	0.016528	1.59988	41715.7	Septin-2 OS=Homo sapiens OX=9606 GN=SEPT2 PE=1 SV=1	374274	384059	356357	198893	203855	293984
Q9H4G4;Q5VZR0	2	2	14.622	0.0192926	0.0165315	1.24307	17332.4	Golgi-associated plant pathogenesis-related protein 1 OS=Homo sapiens OX=9606 GN=GLIPR2 PE=1 SV=3	50234.9	42521.5	46052.3	35354.1	39302.2	37009.4
A0A1W2PQS6;S4R435;A0A2R8Y6L3;A0A2R8Y7H1;A0A2R8YFH6;F6U211;Q9NQ39	6	2	60.757	0.0193785	0.0165681	2.72435	33198	RPS10-NUDT3 readthrough OS=Homo sapiens OX=9606 GN=RPS10-NUDT3 PE=4 SV=1	155176	152772	361443	564511	609916	649230
P22626;A0A087WUI2	20	17	268.429	0.0194745	0.0166177	1.38552	37486.8	Heterogeneous nuclear ribonucleoproteins A2/B1 OS=Homo sapiens OX=9606 GN=HNRNPA2B1 PE=1 SV=2	343786	337623	298764	435699	517811	404539
O00425	4	1	43.4853	0.0194932	0.0166177	3.52079	64047.3	Insulin-like growth factor 2 mRNA-binding protein 3 OS=Homo sapiens OX=9606 GN=IGF2BP3 PE=1 SV=2	1366.69	1522.63	985.925	2532.86	6867.38	4243.67
P68036;A0A1B0GUS4	9	8	101.596	0.0194941	0.0166177	1.06335	18032.7	Ubiquitin-conjugating enzyme E2 L3 OS=Homo sapiens OX=9606 GN=UBE2L3 PE=1 SV=1	213365	219087	222879	235616	227720	233511
Q9NZL9;H7C0X7;E5RJR3	5	5	31.1942	0.0195258	0.0166304	1.30192	37894	Methionine adenosyltransferase 2 subunit beta OS=Homo sapiens OX=9606 GN=MAT2B PE=1 SV=1	188098	206092	190593	133103	166590	149479
A0A087WXI7;A0A087WY35;O95965;U3KPX5	3	2	24.5243	0.019571	0.0166486	1.26018	47654.7	Integrin beta-like protein 1 OS=Homo sapiens OX=9606 GN=ITGBL1 PE=1 SV=1	28928.6	27035.3	30171.9	21207.1	25207.8	21937.1
P09972;A8MVZ9;J3KSV6;J3QKP5;K7EKH5;C9J8F3;J3QKK1	14	6	156.34	0.019583	0.0166486	1.46318	39855.1	Fructose-bisphosphate aldolase C OS=Homo sapiens OX=9606 GN=ALDOC PE=1 SV=2	385411	436092	493140	288967	341516	268003
A0A0C4DGA7;O94929;D6RHE7	4	3	32.7581	0.0196139	0.0166486	4.93001	75878.6	Actin-binding LIM protein 3 OS=Homo sapiens OX=9606 GN=ABLIM3 PE=1 SV=1	1746.17	2015.05	1533.3	7815.56	14419.7	3866.75
P24844	13	4	228.478	0.0196298	0.0166486	1.49478	19884.3	Myosin regulatory light polypeptide 9 OS=Homo sapiens OX=9606 GN=MYL9 PE=1 SV=4	345583	391402	414278	263644	293456	213090
H3BQE7	3	1	22.3416	0.0196315	0.0166486	1.42396	9308.42	Major vault protein OS=Homo sapiens OX=9606 GN=MVP PE=1 SV=1	14050.3	16462.6	14916.3	11085.3	8985.87	11832.3
A0A0A6YY98;Q9NQA5;H7C2J6	5	3	50.9594	0.0197118	0.0167024	2.00742	83360.2	Transient receptor potential cation channel subfamily V member 5 OS=Homo sapiens OX=9606 GN=TRPV5 PE=1 SV=1	155881	248317	140315	88133	94430.4	88686.2
P50990;H7C4C8;H7C2U0	22	18	246.724	0.0198247	0.0167693	1.29035	60191	T-complex protein 1 subunit theta OS=Homo sapiens OX=9606 GN=CCT8 PE=1 SV=4	163019	168995	167229	217695	237254	189251
Q7Z4H8;H0YEM3	5	4	32.7653	0.019933	0.0168321	2.38765	58971.8	Protein O-glucosyltransferase 3 OS=Homo sapiens OX=9606 GN=POGLUT3 PE=1 SV=2	17286.8	26695.3	18098.2	6406.45	7453.03	12141.2
Q8WVM8;G3V4I1;G3V5F3;J3KNG4;G3V2M8;G3V3K9;H0YJS6;G3V363	10	9	70.7438	0.0202291	0.0170384	1.52349	72722.2	Sec1 family domain-containing protein 1 OS=Homo sapiens OX=9606 GN=SCFD1 PE=1 SV=4	47020	56557.5	58921.1	88229	68744.1	90591.6
E7ESG2;Q9HAW4	3	1	21.7079	0.0202598	0.0170498	1.8538	145944	Claspin OS=Homo sapiens OX=9606 GN=CLSPN PE=1 SV=1	9921.45	10166.8	8415.27	12972.1	21488.6	18379.1
P16104;Q96QV6;Q8IUE6	4	1	62.6804	0.0203514	0.0170937	1.65048	15144.6	Histone H2AX OS=Homo sapiens OX=9606 GN=H2AFX PE=1 SV=2	12261.6	14036.8	11283.4	18014.8	25684.9	18328.3
Q9H269	2	1	13.2101	0.0203732	0.0170937	3.00758	95720.3	Vacuolar protein sorting-associated protein 16 homolog OS=Homo sapiens OX=9606 GN=VPS16 PE=1 SV=2	7717.87	3532.49	3137.21	10949.4	17393.1	14929.3
P42025	12	1	108.482	0.0203749	0.0170937	1.28781	42407.5	Beta-centractin OS=Homo sapiens OX=9606 GN=ACTR1B PE=1 SV=1	31356.7	32663.9	31042.9	41233.6	36072.6	45117.4
Q9NZP8;H0YFL7;F5GWF3;F5H2Z5	5	3	44.1324	0.0203821	0.0170937	2.20228	54239.8	Complement C1r subcomponent-like protein OS=Homo sapiens OX=9606 GN=C1RL PE=1 SV=2	15272.5	18203	15248	36720.1	23975.2	46607.7
Q9NVJ2	7	3	66.1517	0.0204104	0.0170937	1.8526	21767.2	ADP-ribosylation factor-like protein 8B OS=Homo sapiens OX=9606 GN=ARL8B PE=1 SV=1	34736.6	38471.2	35770.3	56268.4	55983.7	89640.7
E9PF10;O75694	3	3	18.7183	0.0204586	0.0171018	2.69894	149520	Nuclear pore complex protein Nup155 OS=Homo sapiens OX=9606 GN=NUP155 PE=1 SV=1	54982.1	89447.1	70322.8	137291	161048	281263
Q7Z2Z2;A0A3B3ITU1	2	2	12.3495	0.0204602	0.0171018	4.00567	126742	Elongation factor-like GTPase 1 OS=Homo sapiens OX=9606 GN=EFL1 PE=1 SV=2	4761	2782.2	3389.81	7054.31	17963.9	18775.9
O76015	2	1	20.982	0.0205212	0.0171384	1.56756	52076.8	Keratin_ type I cuticular Ha8 OS=Homo sapiens OX=9606 GN=KRT38 PE=1 SV=3	6040.33	8094.41	6794.95	12854.7	9721.17	10232.6
X6R5C5;X6R8A1;P10619;Q5JZH0;A0A0A0MQS0;A0A2R8Y4H4;A6NM62;A8MW92;F8VVB8;F8W9L8;G5E9W3;G8JLP4;Q3SYG4;Q6PJG9;Q6ZRR7;Q86TU7;Q96RY5;Q9NQW6;Q9UKF6;Q9Y4F3	13	11	97.5723	0.0205622	0.0171581	1.34603	54769.2	Carboxypeptidase OS=Homo sapiens OX=9606 GN=CTSA PE=1 SV=1	214395	260689	237607	157654	181359	190463
A0A3B3IRQ9;H0YCK3;P55265;A0A3B3ISX1;A0A3B3ITG9	9	5	65.2203	0.020587	0.0171643	1.45598	129468	Double-stranded RNA-specific adenosine deaminase (Fragment) OS=Homo sapiens OX=9606 GN=ADAR PE=1 SV=1	21545.5	19975.4	17052.3	31529.8	24562.9	29188.7
P61081;M0QYI6;M0QX69	4	3	27.9809	0.0206458	0.017189	1.6046	21185.1	NEDD8-conjugating enzyme Ubc12 OS=Homo sapiens OX=9606 GN=UBE2M PE=1 SV=1	15687.1	15854.8	18057.6	22025.7	32613.2	24948.4
B4DYP1;O94760	5	5	54.8332	0.0206643	0.017189	1.45309	20762.9	N(G)_N(G)-dimethylarginine dimethylaminohydrolase 1 OS=Homo sapiens OX=9606 GN=DDAH1 PE=1 SV=1	68745	77212.9	75283.2	60928.7	46505.8	44821.4
P02649;E7ERP7;E9PEV4;H0Y7L5	2	2	26.0621	0.0206717	0.017189	1.49409	36268.2	Apolipoprotein E OS=Homo sapiens OX=9606 GN=APOE PE=1 SV=1	35319.2	39763.6	34910	20751.3	29441.2	23426.1
D6R9L0	14	1	188.181	0.0206863	0.017189	1.41891	33029.8	Receptor of-activated protein C kinase 1 (Fragment) OS=Homo sapiens OX=9606 GN=RACK1 PE=1 SV=1	7588.25	8452.35	8220.91	6720.26	4944.35	5434.06
H7C2T5	3	1	19.3084	0.0207944	0.0172155	1.33188	30595.8	GDP-fucose protein O-fucosyltransferase 2 (Fragment) OS=Homo sapiens OX=9606 GN=POFUT2 PE=1 SV=1	18026.6	17213.6	17831.2	23486.8	26633.9	20564.1
P05543	3	3	20.3766	0.0208052	0.0172155	2.1591	46666.8	Thyroxine-binding globulin OS=Homo sapiens OX=9606 GN=SERPINA7 PE=1 SV=2	8144.92	12361	7394.86	16623.1	17734.6	25882.9
A0A0A0MS59;A0A0C4DFX4;Q6ZRS2	4	1	27.9493	0.0208746	0.0172584	1.90061	317212	Helicase SRCAP OS=Homo sapiens OX=9606 GN=SRCAP PE=1 SV=1	10672.8	15806.1	14167.8	5437.18	8281.03	7667.87
H0YCG2	3	2	21.3557	0.0209129	0.0172756	2.40903	28439	Lysosome-associated membrane glycoprotein 2 (Fragment) OS=Homo sapiens OX=9606 GN=LAMP2 PE=1 SV=1	5862.73	4099.18	3899.06	11274.9	14613.4	7503.04
Q96FQ6	2	2	15.5955	0.0209352	0.0172796	2.42737	11858.4	Protein S100-A16 OS=Homo sapiens OX=9606 GN=S100A16 PE=1 SV=1	46173.9	41076.4	41886.8	22255.7	20835.2	10109.6
P20794;Q8IXN4	3	1	21.1055	0.0209547	0.0172812	1.52087	70809.1	Serine/threonine-protein kinase MAK OS=Homo sapiens OX=9606 GN=MAK PE=1 SV=2	106245	108545	128176	87089.8	76370.6	62046.2
Q7Z2Y8;F5GZQ9;F6SFZ6;Q99571	2	1	13.099	0.0210294	0.0173284	2.13977	282128	Interferon-induced very large GTPase 1 OS=Homo sapiens OX=9606 GN=GVINP1 PE=2 SV=2	24068.9	29867.6	26265.9	42714	79430.5	49469.8
H0YA77;Q9H799;R4GNH6	4	2	24.8151	0.0211202	0.0173887	2.81092	215292	Ciliogenesis and planar polarity effector 1 (Fragment) OS=Homo sapiens OX=9606 GN=CPLANE1 PE=1 SV=1	16326.1	11825.2	18873.4	4698.5	8511.04	3519.74
P16949;A2A2D0;E5RGX5;Q93045	4	4	54.4745	0.0211451	0.0173947	1.72506	17302.5	Stathmin OS=Homo sapiens OX=9606 GN=STMN1 PE=1 SV=3	146753	146266	128867	83950.1	100061	60551.9
Q9HAV7	3	2	28.1508	0.0212655	0.0174773	5.31698	24507.2	GrpE protein homolog 1_ mitochondrial OS=Homo sapiens OX=9606 GN=GRPEL1 PE=1 SV=2	1838.2	1228.84	1878.19	8840.17	3587.34	13866.2
O00154;K7EKP8	3	3	35.0767	0.0212808	0.0174773	1.82972	42480.4	Cytosolic acyl coenzyme A thioester hydrolase OS=Homo sapiens OX=9606 GN=ACOT7 PE=1 SV=3	55988.9	62675.5	61045.6	96025.8	144945	87848.8
Q96TA1	25	21	236.972	0.0213166	0.0174888	1.19639	84651.3	Niban-like protein 1 OS=Homo sapiens OX=9606 GN=FAM129B PE=1 SV=3	119856	118916	121231	92430.9	109474	99003.2
H0YMD1;J3KMZ9;P01130;H0YMQ3	4	4	26.3197	0.0213303	0.0174888	2.37306	108519	Low-density lipoprotein receptor OS=Homo sapiens OX=9606 GN=LDLR PE=1 SV=1	6953.28	6415.53	5866.88	14291.4	10036.7	21319.3
M0R2N5;Q9NZ01;M0R329;M0R3C3	6	5	57.9367	0.0213552	0.0174948	1.61072	40366.4	Very-long-chain enoyl-CoA reductase OS=Homo sapiens OX=9606 GN=TECR PE=1 SV=1	12218.1	13107	16144.3	21047.3	19124.2	26624
O76094;D6RDY6;R4GNC1	4	3	26.9779	0.0214814	0.017569	2.2256	75176.6	Signal recognition particle subunit SRP72 OS=Homo sapiens OX=9606 GN=SRP72 PE=1 SV=3	7763.68	7674.69	7256.71	12213.2	24062.8	14234
Q9H223	5	3	33.6478	0.0215528	0.0176128	2.48322	61403.4	EH domain-containing protein 4 OS=Homo sapiens OX=9606 GN=EHD4 PE=1 SV=1	8131.81	6178.55	7481.64	12710.2	26424.7	14979.3
Q96M83;A0A0A6YYA4;F8WBA3;Q15139	7	3	51.8838	0.0216183	0.017648	1.94178	157677	Coiled-coil domain-containing protein 7 OS=Homo sapiens OX=9606 GN=CCDC7 PE=2 SV=3	17057.7	17902.1	15629.8	30273.1	24391.2	43569.8
B4DFG0;P35659;H0Y993	2	2	18.4072	0.0216553	0.017648	1.76841	39728.8	Protein DEK OS=Homo sapiens OX=9606 GN=DEK PE=1 SV=1	2490.72	3021.8	3981.24	1598.76	2018.87	1750.91
O14974;F8VZN8;H0YHI8;A0A3B3ISH4;H0YIS4;H0YIS3;H0YHL8;H0YIM2;A0A0U1RQZ1;F8VW28;H0YIL7	14	8	95.627	0.0216641	0.017648	1.18134	115680	Protein phosphatase 1 regulatory subunit 12A OS=Homo sapiens OX=9606 GN=PPP1R12A PE=1 SV=1	72716.4	78508	78754.6	69740.7	63351.1	61584.6
P62241;Q5JR95	11	10	155.123	0.0216673	0.017648	1.74629	24490.3	40S ribosomal protein S8 OS=Homo sapiens OX=9606 GN=RPS8 PE=1 SV=2	245689	161573	221682	385222	408329	304767
O95292;E5RK64	3	2	27.5478	0.0218324	0.0177678	1.24418	27456.6	Vesicle-associated membrane protein-associated protein B/C OS=Homo sapiens OX=9606 GN=VAPB PE=1 SV=3	14264	12683.8	12174.8	15781.9	17429.5	15464.1
P47755;A0A0D9SET8;C9JUG7;F8W9N7	8	5	80.7264	0.0219235	0.0178273	1.34106	33177.2	F-actin-capping protein subunit alpha-2 OS=Homo sapiens OX=9606 GN=CAPZA2 PE=1 SV=3	75991.1	71894.2	70330	52801.8	62355.3	47561.9
A0A2R8Y4Y7;A0A2R8Y6K2;A0A2R8Y726;A0A2R8Y7B8;A0A2R8YFW4;A0A2U3TZH1;Q9UQ90;A0A2R8Y3M4;A0A2R8Y7E2;A0A2R8YDQ1;A0A2R8YGZ0;A0A2R8YEH4;H3BTR8;H3BTY6;J3KRF6	4	1	31.3436	0.0219862	0.0178636	1.35376	83863.4	Paraplegin OS=Homo sapiens OX=9606 GN=SPG7 PE=1 SV=1	92483.1	115569	114966	75828.8	85431.6	77348.9
P62805	9	7	141.967	0.0221287	0.0179646	1.58241	11367.4	Histone H4 OS=Homo sapiens OX=9606 GN=HIST1H4A PE=1 SV=2	1.00939e+06	980792	1.06359e+06	1.62798e+06	1.92954e+06	1.27482e+06
P00491;G3V5M2;G3V2H3	10	9	85.1681	0.0223061	0.0180708	1.52374	32346.1	Purine nucleoside phosphorylase OS=Homo sapiens OX=9606 GN=PNP PE=1 SV=2	52743.7	63247.5	55013.1	70371.7	94664.5	95530.4
Q6P2Q9;I3L0J9;I3L3Z8;J3QRN1	17	8	123.801	0.0223235	0.0180708	1.32367	274913	Pre-mRNA-processing-splicing factor 8 OS=Homo sapiens OX=9606 GN=PRPF8 PE=1 SV=2	44162.1	44245	43319.8	54450.2	67132.9	52779.9
P43897	4	4	25.582	0.022358	0.0180764	1.7753	35732.9	Elongation factor Ts_ mitochondrial OS=Homo sapiens OX=9606 GN=TSFM PE=1 SV=2	15731.1	16698.4	18424.1	25427.4	39406.7	25446
O15371;B0QYA5;B0QYA4;B0QYA6;B0QYA8	12	9	98.1635	0.0224295	0.0181194	1.54191	64600.2	Eukaryotic translation initiation factor 3 subunit D OS=Homo sapiens OX=9606 GN=EIF3D PE=1 SV=1	28996.3	30313.6	28538.3	41827.8	55648	37978.4
A0A0D9SFL3;B0QYK0;C9JGE3;Q01844;H7BY36	5	3	40.4637	0.0225576	0.018201	1.51441	61700	RNA-binding protein EWS OS=Homo sapiens OX=9606 GN=EWSR1 PE=1 SV=1	30761.6	25575.5	28073.9	51019.2	40373.5	36440.1
P31937;H7BZL2	6	6	55.6269	0.0225673	0.018201	1.44042	35728.2	3-hydroxyisobutyrate dehydrogenase_ mitochondrial OS=Homo sapiens OX=9606 GN=HIBADH PE=1 SV=2	51158.1	55355.8	48424.5	71158.2	87695.8	64323
H3BNC9;P08708;A0A075B716;H0YN88;H0YN73	5	3	50.2105	0.0227856	0.0183528	1.44275	65102.9	Uncharacterized protein OS=Homo sapiens OX=9606 PE=3 SV=2	58586	53351.4	51676.8	68468.9	93269.7	74315.7
Q13796;F5H3B6;C9IZC6;O95243	8	3	61.2785	0.0227928	0.0183528	4.95495	177608	Protein Shroom2 OS=Homo sapiens OX=9606 GN=SHROOM2 PE=1 SV=1	9919.87	13621.6	8940.52	2595.03	707.678	3252.75
P20020;E7ERY9;A0A2R8Y4R4	12	4	104.311	0.0228573	0.0183899	1.24851	135654	Plasma membrane calcium-transporting ATPase 1 OS=Homo sapiens OX=9606 GN=ATP2B1 PE=1 SV=4	41631.4	47956.2	49672.7	59081.2	60311.4	54475.9
Q05682;E7EX44;C9JEK3;C9JE79;F8WE61	39	4	474.837	0.0229065	0.0184092	1.89199	93288.2	Caldesmon OS=Homo sapiens OX=9606 GN=CALD1 PE=1 SV=3	3134.95	5538.49	3950.23	2280.78	2342.84	2048.56
Q8N283;F6XZD3	6	3	45.67	0.0229186	0.0184092	2.13936	110878	Ankyrin repeat domain-containing protein 35 OS=Homo sapiens OX=9606 GN=ANKRD35 PE=2 SV=2	14457.9	8759.78	10433.7	6954.61	4374.29	4400.76
C9JNW5;C9JXB8;P83731	7	6	91.2588	0.0230004	0.0184532	1.58725	17656.7	60S ribosomal protein L24 OS=Homo sapiens OX=9606 GN=RPL24 PE=1 SV=1	193492	145022	172623	324867	246005	240430
E7EQG2;Q14240;J3KSN7	21	2	254.637	0.0230107	0.0184532	1.19949	41518.6	Eukaryotic initiation factor 4A-II OS=Homo sapiens OX=9606 GN=EIF4A2 PE=1 SV=1	89825.3	89053.2	82602.6	95966.3	107223	110455
Q9Y230;M0R0Y3;X6R2L4;M0QXI6;A0A1W2PS48;M0R0Z0;A0A087WTD3;H0YNL4;K7EM71;O95633;P78363	14	9	107.76	0.0230338	0.0184567	1.10052	51327.8	RuvB-like 2 OS=Homo sapiens OX=9606 GN=RUVBL2 PE=1 SV=3	172014	169756	174795	158247	162241	148892
P28066	7	7	116.615	0.0230541	0.0184579	1.59146	26582.2	Proteasome subunit alpha type-5 OS=Homo sapiens OX=9606 GN=PSMA5 PE=1 SV=3	145208	150518	151235	266734	182024	262565
Q92747	6	3	64.5093	0.0231084	0.0184864	1.18759	42139.6	Actin-related protein 2/3 complex subunit 1A OS=Homo sapiens OX=9606 GN=ARPC1A PE=2 SV=2	63004.9	65714	63843.5	59054.3	52611.5	50479.3
A6NNZ2	16	1	256.965	0.0231912	0.0185377	3.39492	50200	Tubulin beta-8 chain-like protein LOC260334 OS=Homo sapiens OX=9606 PE=1 SV=1	1604.06	1478.06	1420.48	2496.33	5954.95	6834.67
P09110;C9JDE9;H7C131;H0Y4D4;B4DVF4	12	12	99.4682	0.0234118	0.0186989	1.15048	44862.3	3-ketoacyl-CoA thiolase_ peroxisomal OS=Homo sapiens OX=9606 GN=ACAA1 PE=1 SV=2	104843	92193.6	98999.9	110983	113257	116343
H3BS51;Q9NY59	2	1	14.6402	0.0235106	0.0187533	11.9727	70413.4	Sphingomyelin phosphodiesterase 3 OS=Homo sapiens OX=9606 GN=SMPD3 PE=1 SV=1	5268.05	4146.67	4346.16	869.72	235.564	44.069
A0A087X2H1;Q9ULT8;H0YJP0;G3V4V5;H0YJD4;A0A3B3IS53;A0A3F2YNX6;A5PLL3;Q92794	15	10	117.134	0.0235178	0.0187533	1.55546	292599	E3 ubiquitin-protein ligase HECTD1 OS=Homo sapiens OX=9606 GN=HECTD1 PE=1 SV=1	34680.6	28280.3	23817.4	19295.6	19843.7	16650.3
P19013	6	4	71.6759	0.023679	0.0188623	1.38921	57684.5	Keratin_ type II cytoskeletal 4 OS=Homo sapiens OX=9606 GN=KRT4 PE=1 SV=4	143815	148719	174753	107087	128027	101255
E7EPK1;E7ES33;Q16181;G3V1Q4;A0A0U1RRE1;A0A0U1RRH9;A0A0U1RRM2;A0A0U1RRD1;Q5JXL7	22	16	248.37	0.0236928	0.0188623	1.40474	50980.2	Septin-7 OS=Homo sapiens OX=9606 GN=SEPT7 PE=1 SV=2	168217	157209	178137	128615	98942.6	130915
P35613;A0A087X2B5;I3L192;A0A087WUV8;R4GMX5;R4GN83;A0A2R8YDZ0	12	7	115.276	0.0237973	0.0189303	1.94696	42599.6	Basigin OS=Homo sapiens OX=9606 GN=BSG PE=1 SV=2	100962	107500	84011.1	178184	249951	141298
Q16787;A0A0A0MSA0;A0A3B3ITG1;A0A0A6YYF2	4	2	31.1058	0.0239578	0.0190322	1.16252	375888	Laminin subunit alpha-3 OS=Homo sapiens OX=9606 GN=LAMA3 PE=1 SV=2	40777	39751.7	42118.3	37443	32679	35378.8
P12268;H0Y4R1;E7ETK5	13	11	132.489	0.023964	0.0190322	1.40082	56261.3	Inosine-5'-monophosphate dehydrogenase 2 OS=Homo sapiens OX=9606 GN=IMPDH2 PE=1 SV=2	134464	150073	148197	168938	223284	213961
P24390;P33947;M0R1Y2	6	5	66.3742	0.0239832	0.0190322	1.92549	24770.2	ER lumen protein-retaining receptor 1 OS=Homo sapiens OX=9606 GN=KDELR1 PE=1 SV=1	23103.6	26306.7	30021.6	48949.2	37756.5	66239.8
G3V0E5;P02786;H7C3V5	14	14	117.641	0.0240507	0.0190704	2.07677	76306.6	Transferrin receptor (P90_ CD71)_ isoform CRA_c OS=Homo sapiens OX=9606 GN=TFRC PE=1 SV=1	32114.7	39989.2	38227.6	64029.7	106466	58637.2
Q13492;H0YEF7;H0YEH1;E5RFC6;E5RFU0;E5RGY9;E5RHK9;E5RIJ5;E5RK51;E9PI56;E9PJT1;E9PK13;E9PKP6;E9PLJ8;H0YCY1	9	6	95.9682	0.0242079	0.0191797	1.4617	70925.8	Phosphatidylinositol-binding clathrin assembly protein OS=Homo sapiens OX=9606 GN=PICALM PE=1 SV=2	60657.3	70393.3	73576.9	39263.6	53962.4	46767.2
O75323;C9K068	3	2	19.8406	0.0242277	0.01918	2.22716	33970.8	Protein NipSnap homolog 2 OS=Homo sapiens OX=9606 GN=NIPSNAP2 PE=1 SV=1	1648.53	1179.04	1218.29	2304.75	4229.61	2476.42
P50502;H7C3I1;Q3KNR6;F6VDH7;Q8IZP2;Q8NFI4;F8WAQ7	10	7	113.529	0.0242807	0.0192066	1.29911	41502.9	Hsc70-interacting protein OS=Homo sapiens OX=9606 GN=ST13 PE=1 SV=2	146873	161932	156669	113658	136248	108397
J3QQN1;P40306;J3QL48	3	2	36.9189	0.0244013	0.0192557	1.19846	14381.4	Proteasome subunit beta type-10 (Fragment) OS=Homo sapiens OX=9606 GN=PSMB10 PE=1 SV=1	44267.7	39688.5	42484.4	46594.6	51852.9	53085.9
Q8N1F7;H3BVG0;H3BVE2	6	5	38.8231	0.0245391	0.019349	3.06651	94001.7	Nuclear pore complex protein Nup93 OS=Homo sapiens OX=9606 GN=NUP93 PE=1 SV=2	19624	25449.7	18672.8	9330.36	3274.08	8183.53
Q9P253;F8WAR6;F8WER6;H0YLM6;H0YMC9;O14782	2	1	12.8451	0.0247962	0.0195206	1.48758	111554	Vacuolar protein sorting-associated protein 18 homolog OS=Homo sapiens OX=9606 GN=VPS18 PE=1 SV=2	123511	113947	135578	195042	209066	150812
Q8IV08	2	1	13.4488	0.0248357	0.0195361	4.89347	55161.7	Phospholipase D3 OS=Homo sapiens OX=9606 GN=PLD3 PE=1 SV=1	7487.07	9566.01	8777.23	1944.8	526.915	2806.8
F5H1S8;Q14165;H0YG07;F5GX14	5	4	54.8578	0.0249187	0.0195745	1.84325	16786.2	Malectin (Fragment) OS=Homo sapiens OX=9606 GN=MLEC PE=1 SV=1	170050	112086	100102	75342.7	67674.1	64354.9
A0A0A0MQT0;P09455;A0A0A0MTB9;H0YAK8	3	1	20.5121	0.0249283	0.0195745	4.90998	22538.6	Retinol binding protein 1_ cellular OS=Homo sapiens OX=9606 GN=RBP1 PE=1 SV=1	1250.41	967.443	419.534	93.1058	272.974	171.069
Q8NCM8	7	4	57.0413	0.024944	0.0195745	3.18277	496101	Cytoplasmic dynein 2 heavy chain 1 OS=Homo sapiens OX=9606 GN=DYNC2H1 PE=1 SV=4	5237.43	1930.52	2096.15	8078.58	8357.49	13049.4
H0YJ75;Q13362	3	1	18.9391	0.0250112	0.0196104	1.67778	64406.3	Serine/threonine-protein phosphatase 2A 56 kDa regulatory subunit gamma isoform (Fragment) OS=Homo sapiens OX=9606 GN=PPP2R5C PE=1 SV=1	11543.4	9395.36	8969.17	13811.3	20870	15497.8
A0A087X106;O43790;P78385;Q14533;P78386;U3KPR1	4	2	36.0988	0.0250294	0.0196104	2.16575	54884.2	Keratin_ type II cuticular Hb1 OS=Homo sapiens OX=9606 GN=KRT81 PE=1 SV=1	7206.6	8343.31	13477.8	16258.7	24990.9	21617.3
P09429;Q5T7C4;B2RPK0;D6R9A6	5	2	49.7614	0.0250723	0.0196285	1.53583	25064.9	High mobility group protein B1 OS=Homo sapiens OX=9606 GN=HMGB1 PE=1 SV=3	75750.2	79855.3	76598.2	114288	145424	96913.5
P31939;H7C1S2;F8WEF0	28	19	322.287	0.0250936	0.0196296	1.39357	65129.2	Bifunctional purine biosynthesis protein PURH OS=Homo sapiens OX=9606 GN=ATIC PE=1 SV=3	142665	137656	139749	187874	229790	167732
P42704;A0A0C4DG06;B8ZZ38;C9JCA9;Q9H9S5	42	35	437.795	0.0253922	0.0198474	1.39001	159103	Leucine-rich PPR motif-containing protein_ mitochondrial OS=Homo sapiens OX=9606 GN=LRPPRC PE=1 SV=3	458733	532597	449918	351801	388819	296241
O60664;K7ERZ3;K7EL96;K7ER39	20	17	240.42	0.0255017	0.0199172	1.35712	47246.1	Perilipin-3 OS=Homo sapiens OX=9606 GN=PLIN3 PE=1 SV=3	304752	303526	293107	189129	257589	217473
A0A1W2PPT5;C9J2Y9;C9J4M6;P30876;E9PK46;V9GYY8	6	4	39.2637	0.0256283	0.0200003	1.50905	126615	DNA-directed RNA polymerase subunit beta OS=Homo sapiens OX=9606 GN=POLR2B PE=1 SV=1	10546.6	11874.6	11769.8	13722.6	19643.4	18229.8
Q96M27	6	6	67.8628	0.0257079	0.020025	1.88908	46758.4	Protein PRRC1 OS=Homo sapiens OX=9606 GN=PRRC1 PE=1 SV=1	30468.2	36131.9	30683	45290.3	80677.6	57807.3
A6NM71;O60831	2	1	31.6814	0.0257207	0.020025	2.24568	32203.2	PRA1 family protein OS=Homo sapiens OX=9606 GN=WDR45 PE=1 SV=3	21515.9	22202.3	22079.1	31132.2	66000.5	50627.4
Q9H4L7;D6RAY8	3	2	18.9684	0.0257657	0.0200442	2.13515	118201	SWI/SNF-related matrix-associated actin-dependent regulator of chromatin subfamily A containing DEAD/H box 1 OS=Homo sapiens OX=9606 GN=SMARCAD1 PE=1 SV=2	3333.18	3129.18	3005.61	6256.59	9351.38	4607.53
P40189	3	1	18.8962	0.025883	0.0201197	2.70832	104563	Interleukin-6 receptor subunit beta OS=Homo sapiens OX=9606 GN=IL6ST PE=1 SV=2	2978.48	3640.64	2492.63	1434.49	1339.95	589.919
A0A087WTW5;Q9UKL3;C9JR56;Q9UPW6;Q01826	6	2	53.9789	0.0261864	0.020321	2.37348	223640	CASP8-associated protein 2 OS=Homo sapiens OX=9606 GN=CASP8AP2 PE=1 SV=1	28787.2	40531.3	33011.6	51862.9	80741.2	110274
A0A0C4DGH6;A0JNW5	2	1	13.0421	0.0261876	0.020321	69.4253	126037	UHRF1-binding protein 1-like OS=Homo sapiens OX=9606 GN=UHRF1BP1L PE=1 SV=1	3284.68	2326.68	2907.73	0	87.3715	35.3371
E7EV07;A0A087X0P1;A0A0C4DFY6;E9PEM0;H0YCT6;Q9NR80	3	2	26.4459	0.0262037	0.020321	1.31855	200421	Rho guanine nucleotide exchange factor 4 OS=Homo sapiens OX=9606 GN=ARHGEF4 PE=1 SV=2	35807.1	32672.7	34559.6	30044.6	23163	24938.5
F8VXU5;Q9UBQ0	5	3	63.7046	0.0265307	0.0205423	1.32187	24208	Vacuolar protein sorting-associated protein 29 OS=Homo sapiens OX=9606 GN=VPS29 PE=1 SV=1	69146.5	69893.7	71853.7	88533.7	107547	82694.4
P35913;C9J7V6;C9J628;F1T0K3;H0Y6N4;O43247;P16499;Q5M775	6	1	58.5485	0.0266115	0.0205887	1.7401	99533.6	Rod cGMP-specific 3'_5'-cyclic phosphodiesterase subunit beta OS=Homo sapiens OX=9606 GN=PDE6B PE=1 SV=2	319130	353729	354032	223690	137807	228637
H3BP66;P34059	2	2	12.3	0.0266755	0.0206221	1.69396	19439.1	N-acetylgalactosamine-6-sulfatase (Fragment) OS=Homo sapiens OX=9606 GN=GALNS PE=1 SV=1	6347.01	5830.8	6126.92	3221.25	2805.96	4778.69
O76014	2	1	15.1715	0.0267055	0.0206265	1.33568	51115.9	Keratin_ type I cuticular Ha7 OS=Homo sapiens OX=9606 GN=KRT37 PE=3 SV=3	30543.3	24327.4	27417.9	22738.8	19295.5	19573.8
A0A0G2JIF2;A0A0G2JL56;P30443;P30455;A0A0G2JI36;A0A1W2PQD0;A0A1W2PS24;A0A1W2PSE7;P04439;P13746;Q5SRN5;Q5SRN7;P16188	10	1	106.445	0.026723	0.0206265	7.46342	41658.6	HLA class I histocompatibility antigen_ A-3 alpha chain OS=Homo sapiens OX=9606 GN=HLA-A PE=1 SV=1	1879.97	5462.1	3482.25	133.238	352.105	964.972
Q9ULE3;F8WAT8;C9JD15	3	1	20.8394	0.0267699	0.0206438	2.08623	114765	DENN domain-containing protein 2A OS=Homo sapiens OX=9606 GN=DENND2A PE=2 SV=4	4311.18	2615.6	3736.88	2116.75	1241.01	1753.7
Q14765;A0A2R8Y693	4	3	32.0651	0.026808	0.0206438	1.61364	86454.1	Signal transducer and activator of transcription 4 OS=Homo sapiens OX=9606 GN=STAT4 PE=1 SV=1	9980.63	7366.32	6699.61	12740.4	14747.9	11314.1
P51805	4	1	27.3024	0.0268959	0.0206953	1.42459	211182	Plexin-A3 OS=Homo sapiens OX=9606 GN=PLXNA3 PE=1 SV=2	14581.4	14207.7	17130.6	11931.8	11312.6	8989.33
A0A0G2JJA7;A2ACR1;P28065;A0A0G2JJQ0;A2ACR0;A0A0G2JHI2;A0A0G2JJ13	4	3	37.2646	0.0271803	0.0208817	1.39405	21055.7	Proteasome subunit beta OS=Homo sapiens OX=9606 GN=PSMB9 PE=1 SV=1	50922.6	58778.7	58400.3	68876.5	91216.4	74249.2
P54578;A6NJA2	10	9	107.724	0.0273803	0.0210189	1.26199	56525.4	Ubiquitin carboxyl-terminal hydrolase 14 OS=Homo sapiens OX=9606 GN=USP14 PE=1 SV=3	52016.6	60223.5	57628.8	67084.3	79140.2	68148.6
O76021;I3L3U9;J3QSV6;I3L3C4	6	3	46.202	0.0274523	0.0210514	1.76801	55200.7	Ribosomal L1 domain-containing protein 1 OS=Homo sapiens OX=9606 GN=RSL1D1 PE=1 SV=3	17233.5	18564.3	19243.4	41651.1	24124.7	31537.8
B4DEY6;H7C3D2;Q9NZU5;C9IYS1	2	2	13.0692	0.0274652	0.0210514	2.20009	29311.9	LIM and cysteine-rich domains protein 1 OS=Homo sapiens OX=9606 GN=LMCD1 PE=1 SV=1	6588.07	8157.1	6588.08	10234	21081.6	15619.6
P62851	5	5	55.2397	0.0275894	0.0211138	1.29147	13799.2	40S ribosomal protein S25 OS=Homo sapiens OX=9606 GN=RPS25 PE=1 SV=1	139240	144969	133523	199379	156825	183284
H0YI08;Q9Y6F6;E9PJ61;H0YCL0	5	4	31.7358	0.0276854	0.0211387	1.71792	90148.4	Protein MRVI1 OS=Homo sapiens OX=9606 GN=MRVI1 PE=1 SV=1	4044.16	5533.27	4511.14	3466.42	2198.6	2535.91
Q13162;H7C3T4;A6NG45	13	6	171.298	0.0276861	0.0211387	1.43193	30768	Peroxiredoxin-4 OS=Homo sapiens OX=9606 GN=PRDX4 PE=1 SV=1	70236.4	71626	75420	99474.3	123934	87725.8
Q15046;H3BVA8;J3KRL2;A0A1C7CYX0;F5H0R1;Q9H6E5	9	4	74.5768	0.0278421	0.0212414	1.34769	68504.4	Lysine--tRNA ligase OS=Homo sapiens OX=9606 GN=KARS PE=1 SV=3	32499.7	32298.7	31739.2	45369.5	36400.3	48332.6
E9PLK3;P55786;A6NEC2;E9PP11;H0YDG0;E9PJF9;E9PJY4;E9PPD4;E9PPZ2;H0YCQ5	16	14	158.065	0.02802	0.0213607	1.22223	103786	Aminopeptidase OS=Homo sapiens OX=9606 GN=NPEPPS PE=1 SV=1	93481.3	97129.8	107967	81874.3	86943	75471.6
A0A087X117;A0A0G2JN29;Q15155;J3KN36;P69849;Q5JPE7;A0A087WW46;A0A0G2JP90;H3BPS9;A0A087WTD5;H3BUC9;H3BTW1;I3L0Q6	21	16	151.544	0.0280964	0.0213988	1.26308	140553	Nodal modulator 1 OS=Homo sapiens OX=9606 GN=NOMO1 PE=1 SV=1	26805.9	26907.5	25356.7	29629.8	37166	33075.9
P12956;B1AHC9	24	21	228.159	0.0281133	0.0213988	1.16976	70128.3	X-ray repair cross-complementing protein 6 OS=Homo sapiens OX=9606 GN=XRCC6 PE=1 SV=2	354402	346659	377175	314467	323311	283981
O60443;C9JSR4;H7BZJ0;H7C147	3	3	26.5242	0.028176	0.02143	1.85564	55296.4	Gasdermin-E OS=Homo sapiens OX=9606 GN=GSDME PE=1 SV=2	6483.64	6340.24	6041.82	10562.8	8724.08	15721.1
A0A2R8Y542	37	1	366.141	0.0282555	0.0214739	4.24101	122571	Cytoplasmic dynein 1 heavy chain 1 (Fragment) OS=Homo sapiens OX=9606 GN=DYNC1H1 PE=1 SV=1	62156.3	18946.9	21993.8	9602.32	8072.48	6634.71
C9JA36;P54709;C9JXZ1;H7C4L9	2	1	20.5446	0.0283902	0.0215597	9.2626	15196.5	Sodium/potassium-transporting ATPase subunit beta-3 (Fragment) OS=Homo sapiens OX=9606 GN=ATP1B3 PE=1 SV=1	165.215	258.468	291.056	547.62	3097.37	2975.35
P31946;A0A0J9YWE8;Q4VY19;Q4VY20;A0A0J9YWZ2	13	6	188.054	0.0285479	0.0216461	1.17646	28196.5	14-3-3 protein beta/alpha OS=Homo sapiens OX=9606 GN=YWHAB PE=1 SV=3	379472	425683	390223	320772	360361	334949
Q14118	3	2	20.1466	0.0286294	0.0216913	1.65878	97783.8	Dystroglycan OS=Homo sapiens OX=9606 GN=DAG1 PE=1 SV=2	2189.36	1848.55	1847.86	869.306	1392.87	1286.09
A0A2U3TZL5;E9PNW4;P13987;H0YET2	5	5	62.4557	0.0288146	0.0217982	1.21205	13970.7	CD59 glycoprotein (Fragment) OS=Homo sapiens OX=9606 GN=CD59 PE=1 SV=1	231870	230144	236050	185477	214099	176360
Q86W24	7	2	55.5093	0.0288454	0.0218048	1.78233	127699	NACHT_ LRR and PYD domains-containing protein 14 OS=Homo sapiens OX=9606 GN=NLRP14 PE=1 SV=1	17348.8	26632.7	20057	13019.1	13555.9	9354.53
Q70Z35	7	4	45.0913	0.0291008	0.0219643	1.42666	185246	Phosphatidylinositol 3_4_5-trisphosphate-dependent Rac exchanger 2 protein OS=Homo sapiens OX=9606 GN=PREX2 PE=1 SV=1	28731.2	29372.9	29345.7	21064.7	16398.2	23834
Q96E17;P20336;S4R3Q3	5	1	54.1568	0.029151	0.0219853	5.17648	26180.4	Ras-related protein Rab-3C OS=Homo sapiens OX=9606 GN=RAB3C PE=2 SV=1	2622.97	2663.86	2771.71	327.737	138.993	1090.03
B8ZZA1;B8ZZQ6;B8ZZW7;H7C2N1;P06454	4	4	39.6004	0.0291911	0.0219988	1.49241	14366.4	Prothymosin alpha OS=Homo sapiens OX=9606 GN=PTMA PE=1 SV=1	99277.5	96211.8	98974.7	123018	180903	135540
P20393	2	1	13.9064	0.0292277	0.0220006	2.88386	67660.7	Nuclear receptor subfamily 1 group D member 1 OS=Homo sapiens OX=9606 GN=NR1D1 PE=1 SV=1	12966.3	11477.4	9673.93	47589.2	17894.8	32906.6
Q86YT6	5	1	32.4218	0.0292655	0.0220045	6.285	112531	E3 ubiquitin-protein ligase MIB1 OS=Homo sapiens OX=9606 GN=MIB1 PE=1 SV=1	1224.15	867.587	862.436	141.005	33.3772	295.653
P11233;H7C3P7;P11234	4	4	42.6752	0.029426	0.0220916	2.01469	23737.9	Ras-related protein Ral-A OS=Homo sapiens OX=9606 GN=RALA PE=1 SV=1	59732	63598.7	56472	122602	80750	158895
O95352;C9J415;C9JE55;C9JFF4;H7BZ92;H7C2J8;H7C2R3;C9JGL2;C9JKA3;C9JNU2;F8WDY9	6	5	56.0082	0.0296194	0.0221923	1.57143	79100.3	Ubiquitin-like modifier-activating enzyme ATG7 OS=Homo sapiens OX=9606 GN=ATG7 PE=1 SV=1	13523.9	15766.1	16374.6	19074.8	28866.3	23817.6
A0A2R8Y4T1;E7EMG1;E7ERH1;E9PF55;E9PGF5;Q9HBL0;H7C3Z4	2	1	12.7216	0.0296276	0.0221923	1.19946	201148	Tensin-1 OS=Homo sapiens OX=9606 GN=TNS1 PE=1 SV=1	61918.7	57879.1	60944.2	65212.5	76440	75141.2
Q9ULC5	4	1	44.8033	0.0298019	0.022306	15.2181	76903.3	Long-chain-fatty-acid--CoA ligase 5 OS=Homo sapiens OX=9606 GN=ACSL5 PE=1 SV=1	3998.11	3889.2	4003.55	28178.6	13811.8	138966
Q6PIF6	3	1	26.6853	0.0298746	0.0223341	1.17591	243767	Unconventional myosin-VIIb OS=Homo sapiens OX=9606 GN=MYO7B PE=1 SV=2	267796	272360	310708	332622	324658	343264
P61221;D6R9I9;D6RGF4;H0Y990	6	6	39.4642	0.0298847	0.0223341	1.15603	68283.9	ATP-binding cassette sub-family E member 1 OS=Homo sapiens OX=9606 GN=ABCE1 PE=1 SV=1	28136.9	29736.9	29407	31074.8	35535.6	34289.2
P62316;K7ERG4	2	2	19.5214	0.0299398	0.0223578	1.29895	13641	Small nuclear ribonucleoprotein Sm D2 OS=Homo sapiens OX=9606 GN=SNRPD2 PE=1 SV=1	41070.6	36316.5	36669.5	51175.3	53897.2	43080.9
Q52LW3;F8VWZ8;H0YAC4;P42285	7	3	46.4765	0.0300362	0.0223965	1.70333	143604	Rho GTPase-activating protein 29 OS=Homo sapiens OX=9606 GN=ARHGAP29 PE=1 SV=2	96589.7	102222	110147	43406.1	76426.8	61551.9
A0A087WUZ3;Q01082;F8W6C1;P11277;E9PRR2	57	43	503.773	0.0300889	0.0224189	1.49196	275628	Spectrin beta chain OS=Homo sapiens OX=9606 GN=SPTBN1 PE=1 SV=1	141030	150897	140494	109429	74416.7	105987
P61158;B4DXW1;F8WDR7;Q9P1U1;F8WE84;F8WEW2;A0A0A0MTI9;C9IZN3;H7C4J1;Q9C0K3	19	16	263.879	0.0302731	0.0225391	1.1551	47827.5	Actin-related protein 3 OS=Homo sapiens OX=9606 GN=ACTR3 PE=1 SV=3	346200	326218	315571	372518	406196	362508
A0A1W2PS85;P28715;R4GMW8	2	1	21.4902	0.0303169	0.0225514	2.11186	159960	BIVM-ERCC5 readthrough OS=Homo sapiens OX=9606 GN=BIVM-ERCC5 PE=1 SV=1	147096	152779	161260	43581	99674.4	75099.7
P55884;C9JZG1;C9JQN7;M0R3G1;P62760;Q99633	18	13	134.096	0.0303352	0.0225514	2.11613	92880.9	Eukaryotic translation initiation factor 3 subunit B OS=Homo sapiens OX=9606 GN=EIF3B PE=1 SV=3	53335.2	55668.3	56062.5	102921	166115	80266.2
Q9Y3D6	3	3	31.0203	0.0304732	0.0226311	1.60004	16994.8	Mitochondrial fission 1 protein OS=Homo sapiens OX=9606 GN=FIS1 PE=1 SV=2	32822.2	33534.2	33986.7	27173.5	16355.1	19184.5
P00338;F5GXY2;F5GYU2;F5GXH2;F5H5J4;F5H6W8;F5GZQ4;F5GWW2;F5GXC7;F5GXU1;F5H8H6;A0A087WUM2;A0A2R8Y7S9;A0A2R8YGB7;B7Z3B5;C9IZ01;D6R910;D6RD75;D6RE03;D6RHW7;E7EW59;E9PAN7;E9PMM7;F2Z2J1;F8W645;F8WAU4;H0YFS7;P15882;Q6ZMR3;Q96RP9;Q9Y467	30	26	412.69	0.0304883	0.0226311	1.38353	36973.9	L-lactate dehydrogenase A chain OS=Homo sapiens OX=9606 GN=LDHA PE=1 SV=2	582447	704572	738979	488660	544003	431703
A0A087WUS0;A0A2R8Y849;A0A2R8YD14;E7ETK0;P62847;A0A2R8Y8A0	4	4	51.7356	0.030547	0.0226577	1.8291	15353.2	40S ribosomal protein S24 OS=Homo sapiens OX=9606 GN=RPS24 PE=1 SV=1	108338	63855.3	108056	168729	194236	149639
G3V3X5;G3V511;Q14767;M0QZX5	14	13	124.125	0.0306621	0.0226943	1.8524	199069	Latent-transforming growth factor beta-binding protein 2 OS=Homo sapiens OX=9606 GN=LTBP2 PE=1 SV=1	74070.1	106015	101243	58779.7	36335.9	56756.7
H0YHL1	6	1	53.406	0.0307879	0.0227562	1.25349	14264.2	Dynactin subunit 2 (Fragment) OS=Homo sapiens OX=9606 GN=DCTN2 PE=1 SV=1	5357.81	5157.15	4618.99	5987.49	5978.63	7004.17
A0A3B3IRT3;O60343;Q5JU47	5	1	32.7352	0.03082	0.0227562	21.9591	121242	TBC1 domain family member 4 OS=Homo sapiens OX=9606 GN=TBC1D4 PE=1 SV=1	739.631	202.335	507.775	42.7255	1.20671	22.0879
P35268	4	1	49.8079	0.0309796	0.0228413	2.96302	14844	60S ribosomal protein L22 OS=Homo sapiens OX=9606 GN=RPL22 PE=1 SV=2	12086.6	10821.9	15095.4	24183.9	61224.9	27197.5
P19367;B1AR63;B1AR62;E9PB90;P52789;P52790	21	18	184.782	0.031065	0.0228873	1.10455	103627	Hexokinase-1 OS=Homo sapiens OX=9606 GN=HK1 PE=1 SV=3	150960	144901	147588	154804	170249	164759
E9PIT3;P00734	3	3	33.6205	0.0310905	0.022889	2.17572	66834.3	Prothrombin OS=Homo sapiens OX=9606 GN=F2 PE=1 SV=1	55344.5	44007.1	47220.5	26903	27417.8	13046.4
O95394;A0A087WT27;J3KN95;D6RCQ8;D6RF77;H0Y8I3;H0Y987;D6RC77;D6RCD1	7	5	62.944	0.0311553	0.0229196	1.30599	60308.3	Phosphoacetylglucosamine mutase OS=Homo sapiens OX=9606 GN=PGM3 PE=1 SV=1	41859.8	45180.3	45748	62415.4	49435.4	61569.5
Q9Y394;A0A087X0Z7;H0YJ66;H0YJE4;H0YJR8	4	2	36.1815	0.0315189	0.0231698	3.15047	38698	Dehydrogenase/reductase SDR family member 7 OS=Homo sapiens OX=9606 GN=DHRS7 PE=1 SV=1	3287.17	2315.06	2506.68	7132.88	4726.32	13687.7
Q6UB98;F5GYX2;J3KSU9;J3QRX3	10	5	71.8845	0.0316695	0.0232632	6.76872	237192	Ankyrin repeat domain-containing protein 12 OS=Homo sapiens OX=9606 GN=ANKRD12 PE=1 SV=3	20821.7	7356.53	5749.75	1061.28	3260.64	690.544
A0A1B0GTC3;A0A1B0GTC5;A0A1B0GTY1;A0A1B0GU26;A0A1B0GUC3;A0A1B0GV98;A0A1B0GVH5;Q9C0B1	2	1	21.2581	0.0317694	0.0233193	2.624	62169	Alpha-ketoglutarate-dependent dioxygenase FTO OS=Homo sapiens OX=9606 GN=FTO PE=1 SV=1	243189	348522	269890	481936	624619	1.15429e+06
F5H7S3	16	1	192.498	0.0319121	0.0234066	45.9352	28524.8	Tropomyosin alpha-1 chain OS=Homo sapiens OX=9606 GN=TPM1 PE=1 SV=2	386.704	2536.18	1676.87	0	100.136	0
Q15386	2	1	12.4413	0.0322104	0.0235904	6.1338	125006	Ubiquitin-protein ligase E3C OS=Homo sapiens OX=9606 GN=UBE3C PE=1 SV=3	7536.56	9458.9	9062.94	3160.64	281.196	806.496
A0A087WX29;Q13148;A0A087WYY0;A0A087X260;A0A0A0N0M3;B1AKP7;G3V162;K7EJM5;K7EN94;A0A087WV68;A0A087WXQ5;A0A087WW61;A0A087WX67;A0A087WXV3;A0A1W2PNU8	6	6	57.2727	0.0325789	0.0238371	1.15738	27028.4	TAR DNA-binding protein 43 (Fragment) OS=Homo sapiens OX=9606 GN=TARDBP PE=1 SV=1	43171.7	45512	45192.4	55982.7	48814.2	50148
A0A0C4DGU3	2	1	23.2651	0.0326858	0.0238717	1.36584	15546	Minor histocompatibility antigen H13 OS=Homo sapiens OX=9606 GN=HM13 PE=1 SV=1	57471	56976.1	48916.1	76426.6	83299.1	63402.5
A0A087X254;H9KV89;Q8N8J6;M0QZR2;M0QZZ4;M0R0F8;M0R130	3	2	20.1451	0.0326911	0.0238717	1.54568	87083	Zinc finger protein 615 OS=Homo sapiens OX=9606 GN=ZNF615 PE=1 SV=1	46945.2	46133.7	48040.6	24115.4	39006.3	28177.9
Q5T7N2	4	2	25.5824	0.03274	0.0238897	8.57373	99305.9	LINE-1 type transposase domain-containing protein 1 OS=Homo sapiens OX=9606 GN=L1TD1 PE=1 SV=1	76311.7	79098.4	79130.6	594118	170708	1.24606e+06
P04004;F8W1C3;Q99542	5	5	66.8325	0.0328226	0.0239323	1.39486	55104	Vitronectin OS=Homo sapiens OX=9606 GN=VTN PE=1 SV=1	181321	153881	211756	230538	275461	256932
H7C5G1;Q2TAA2;C9J5J2;C9JDY4;C9JE02	3	2	21.3892	0.0329389	0.0239994	2.45469	25599	Isoamyl acetate-hydrolyzing esterase 1 homolog (Fragment) OS=Homo sapiens OX=9606 GN=IAH1 PE=1 SV=1	20919.4	21585.5	21204.4	14562.2	5525.78	5866.15
Q9Y6C9;E9PIE4	4	3	33.7287	0.0331166	0.0241111	1.88209	33958.3	Mitochondrial carrier homolog 2 OS=Homo sapiens OX=9606 GN=MTCH2 PE=1 SV=1	18424.3	18141.1	16778.6	30213.7	24382.2	45802.3
A0A0C4DG17;C9J9K3;P08865;F8WD59	15	12	187.512	0.0331576	0.0241231	1.26111	33484.8	40S ribosomal protein SA OS=Homo sapiens OX=9606 GN=RPSA PE=1 SV=1	296098	261835	287281	360701	389694	315512
P13611;E9PF17;D6R8Z4;F8VRV0;G3V4Q6;P24723;P48547;Q12874;Q7Z3H4	32	9	259.532	0.0332407	0.0241659	1.07484	374816	Versican core protein OS=Homo sapiens OX=9606 GN=VCAN PE=1 SV=3	80725.1	84578.8	86630.7	79252.6	76882.7	78256.4
Q96A65	4	4	30.4242	0.0332836	0.0241719	1.31309	111240	Exocyst complex component 4 OS=Homo sapiens OX=9606 GN=EXOC4 PE=1 SV=1	11056.2	12650.5	11859	13629.5	15421.8	17649.8
Q9C0C2;A0A2R8Y5C4;E9PKK0	11	9	76.5741	0.0332979	0.0241719	1.32681	182822	182 kDa tankyrase-1-binding protein OS=Homo sapiens OX=9606 GN=TNKS1BP1 PE=1 SV=4	33907.9	37372.8	37268.3	31930.8	25793.4	24088
A0A087WU65;A0A2R8YD95;A0A2R8YE10;Q9NRW7;A0A1B0GXI6;A0A2R8YF01;B7Z7G7	3	2	24.8244	0.0334615	0.0242376	1.6531	51078.6	Vacuolar protein sorting-associated protein 45 OS=Homo sapiens OX=9606 GN=VPS45 PE=1 SV=1	4505.43	3289.04	4395.3	5339.47	6738.27	8073.21
Q9BYX7	10	2	158.518	0.0334621	0.0242376	1.89672	42358.5	Putative beta-actin-like protein 3 OS=Homo sapiens OX=9606 GN=POTEKP PE=5 SV=1	11917.5	11870.1	12146.9	18192.9	31941.1	18023.7
O43390;B4DT28;A0A286YEZ8	15	7	136.2	0.0335205	0.024261	1.36131	71228.3	Heterogeneous nuclear ribonucleoprotein R OS=Homo sapiens OX=9606 GN=HNRNPR PE=1 SV=1	34637.4	34650.6	34299.9	50015.4	38668.7	52331.7
F6THM6	16	2	233.666	0.0335435	0.024261	2.91176	80131.3	Alpha-actinin-2 OS=Homo sapiens OX=9606 GN=ACTN2 PE=1 SV=1	5310.39	5914.38	5059.39	13273.3	25247	8895.32
Q14766;E7EV71;C9JD84;H7BZ76;H7C2H7;C9JDW2;H7C0I7;H7C4L5	45	38	408.679	0.0335698	0.0242623	1.29661	195236	Latent-transforming growth factor beta-binding protein 1 OS=Homo sapiens OX=9606 GN=LTBP1 PE=1 SV=4	117046	99799.7	127171	89346.6	82285	93688.7
Q13217;X6R9L0	3	2	25.0534	0.0336187	0.0242798	3.3083	58036.4	DnaJ homolog subfamily C member 3 OS=Homo sapiens OX=9606 GN=DNAJC3 PE=1 SV=1	9154.9	3461.9	2355.83	13471.7	20876.1	15186.2
Q07812;I6LPK7;K4JQN1	5	3	34.7213	0.0336462	0.0242819	1.37423	21298.5	Apoptosis regulator BAX OS=Homo sapiens OX=9606 GN=BAX PE=1 SV=1	73871.3	64785.2	57943.6	42392.1	46507.6	54162.8
A0A1W2PRS1;A0A1W2PS43;Q14108;A0A1W2PPU6;A0A1W2PQB7;A0A1W2PQR6;A0A1W2PPX5;A0A1W2PRF6;A0A1W2PNX7;A0A1W2PQL5;A0A1W2PS70;A0A1W2PSE4;D6RDG0;A0A1W2PPX6	10	6	100.184	0.033717	0.024311	1.28099	58561.6	Lysosome membrane protein 2 (Fragment) OS=Homo sapiens OX=9606 GN=SCARB2 PE=1 SV=1	61359.3	68721.9	64804.7	76331.7	95081.8	78234.3
Q5UIP0	3	2	26.6779	0.0337619	0.024311	1.63533	276633	Telomere-associated protein RIF1 OS=Homo sapiens OX=9606 GN=RIF1 PE=1 SV=2	22097.3	19881.6	22324.2	10853.4	17532	10935.6
Q15363;F5GX39;E7EQ72	9	7	100.147	0.0338581	0.024311	1.50877	22875.3	Transmembrane emp24 domain-containing protein 2 OS=Homo sapiens OX=9606 GN=TMED2 PE=1 SV=1	51992.6	50809.6	52139	64528.7	97657.1	71584.9
Q6ZU15	8	4	63.765	0.0338586	0.024311	1.64472	50481.2	Septin-14 OS=Homo sapiens OX=9606 GN=SEPT14 PE=1 SV=2	3647.09	5710.8	5100.72	2527.08	3209.37	3054.48
E9PHY5;E9PII3;E9PK52;O43491;A0A2R8Y5B3;E9PIG0;E9PJP4;E9PQD2;E9PQN0;E9PRG1;H0Y5B0;Q6R5J7	8	5	52.7687	0.0339548	0.0243623	1.29012	104873	Band 4.1-like protein 2 OS=Homo sapiens OX=9606 GN=EPB41L2 PE=1 SV=1	37214.6	41623.4	35312.8	32491.4	29967.7	26021.6
P62993;J3KT38;J3QRL5	6	3	38.3099	0.0340251	0.0243774	1.53744	25320.4	Growth factor receptor-bound protein 2 OS=Homo sapiens OX=9606 GN=GRB2 PE=1 SV=1	14220.1	14919.4	12888.4	10887.5	6927.47	9521.28
Q96CS3	7	6	61.4468	0.0341403	0.0244421	2.00605	52965.7	FAS-associated factor 2 OS=Homo sapiens OX=9606 GN=FAF2 PE=1 SV=2	83411.4	81481.1	68031.9	44417.9	23638.1	48055
P35244;B5MC59	2	2	13.436	0.034256	0.0245073	3.2916	13682.8	Replication protein A 14 kDa subunit OS=Homo sapiens OX=9606 GN=RPA3 PE=1 SV=1	8758.64	12509.2	5891.97	17086	46768.8	25544.4
P46776;E9PJD9;E9PLL6;E9PLX7	6	6	74.5068	0.0344637	0.024638	1.82306	16675.5	60S ribosomal protein L27a OS=Homo sapiens OX=9606 GN=RPL27A PE=1 SV=2	207219	142031	217553	357751	413533	262032
P22695;H3BRG4;H3BSJ9;H3BP04;H3BUE4;H3BUI9;A0A087WVZ4	13	10	124.24	0.0345148	0.0246567	1.81186	48614.2	Cytochrome b-c1 complex subunit 2_ mitochondrial OS=Homo sapiens OX=9606 GN=UQCRC2 PE=1 SV=3	55648	51900.2	94111.8	115066	112122	138192
Q86YC2;I3L3R6	3	1	33.176	0.0346496	0.024735	39.4459	133063	Partner and localizer of BRCA2 OS=Homo sapiens OX=9606 GN=PALB2 PE=1 SV=1	52.8325	123.544	84.9401	4302.7	275.976	5729.19
P17174	10	9	102.291	0.034782	0.0248117	1.5154	46475.7	Aspartate aminotransferase_ cytoplasmic OS=Homo sapiens OX=9606 GN=GOT1 PE=1 SV=3	48816.7	59421.4	68460.7	74041.2	97483.5	96244.9
O00400;A0A2R8Y359;A0A2R8Y5I5;A0A2R8Y6H1;A0A2R8YEX5;A0A2R8YF57;H7C532	2	2	20.815	0.034827	0.0248258	1.51153	61422.3	Acetyl-coenzyme A transporter 1 OS=Homo sapiens OX=9606 GN=SLC33A1 PE=1 SV=1	17263.2	25190.4	18930.9	26947.6	31459.3	34377.9
D6RD46;Q9UPQ0;D6RJ93;E7EPK0;H0Y8P3;Q6NVB9	4	1	25.4718	0.0350171	0.0249434	2.34542	110904	LIM and calponin homology domains-containing protein 1 OS=Homo sapiens OX=9606 GN=LIMCH1 PE=1 SV=1	5203.46	3967.47	3947.39	1714.08	2810.34	1068.75
G5E9C5;O76074;C9JGT3	2	2	12.8716	0.0351195	0.0249983	1.34733	95056	Phosphodiesterase OS=Homo sapiens OX=9606 GN=PDE5A PE=1 SV=1	43955.8	37547.3	40150.8	35100	28954.7	26238
A3KMH1	7	2	58.2443	0.0351798	0.0250231	1.32869	215851	von Willebrand factor A domain-containing protein 8 OS=Homo sapiens OX=9606 GN=VWA8 PE=1 SV=2	95483.4	88375.5	101086	82901.8	69424.4	62129.5
Q13885;Q9BVA1	46	6	719.759	0.0352723	0.0250709	1.11852	50306.3	Tubulin beta-2A chain OS=Homo sapiens OX=9606 GN=TUBB2A PE=1 SV=1	268075	274002	282134	229867	255418	251593
A0AVT1;H0Y8S8	15	12	125.824	0.0354451	0.0251229	1.65893	119282	Ubiquitin-like modifier-activating enzyme 6 OS=Homo sapiens OX=9606 GN=UBA6 PE=1 SV=1	261315	388265	268907	185748	153719	214196
P60953;Q5JYX0;A0A3B3IRV0	7	6	99.5889	0.0354472	0.0251229	1.24694	21600.8	Cell division control protein 42 homolog OS=Homo sapiens OX=9606 GN=CDC42 PE=1 SV=2	272270	275816	293055	314268	393450	341136
P26006;D6R9X8	4	2	34.5248	0.0355055	0.0251391	17.6476	117810	Integrin alpha-3 OS=Homo sapiens OX=9606 GN=ITGA3 PE=1 SV=5	134.635	469.954	150.3	1150.24	10673.2	1498.54
K7EPB2;K7EM13;K7EID3;K7EIE5;K7EJ40;K7EK41	5	1	49.2436	0.0355243	0.0251391	1.47241	33721	cAMP-dependent protein kinase type I-alpha regulatory subunit (Fragment) OS=Homo sapiens OX=9606 GN=PRKAR1A PE=1 SV=1	10245.4	9359.52	8070.75	6035.85	5239.8	7520.49
P62081;B5MCP9;A0A2R8Y623	9	8	113.22	0.0356435	0.0251898	1.43715	22126.9	40S ribosomal protein S7 OS=Homo sapiens OX=9606 GN=RPS7 PE=1 SV=1	171057	171815	176355	270796	196513	278896
O76003	3	2	20.8149	0.0356825	0.0251993	1.38462	37717.2	Glutaredoxin-3 OS=Homo sapiens OX=9606 GN=GLRX3 PE=1 SV=2	10641.1	9915.93	10655.7	11814.4	16490.6	14912.8
A0A1B0GVV3;Q5EBL4	2	1	14.1646	0.0357286	0.0252138	1.66752	44823	RILP-like protein 1 OS=Homo sapiens OX=9606 GN=RILPL1 PE=1 SV=1	2588.64	3032.35	2945.41	1326.16	2297.31	1513.74
Q9BRR6;H3BRS6;H3BN66;H3BTH4	3	2	27.4667	0.0358224	0.025235	3.651	54431	ADP-dependent glucokinase OS=Homo sapiens OX=9606 GN=ADPGK PE=1 SV=1	4937.78	4070.58	2873.71	6513.04	21259.8	15608.6
B5ME19;Q99613	3	1	18.3143	0.0358343	0.025235	1.34518	106157	Eukaryotic translation initiation factor 3 subunit C-like protein OS=Homo sapiens OX=9606 GN=EIF3CL PE=3 SV=1	14981.5	14951.7	14791.2	18664.5	23847.7	17650.1
A0A2R8YFB8;G3V196;P59190;A0A2R8YDI9	4	2	52.6067	0.0359869	0.0253057	1.40279	28238	Ras-related protein Rab-15 OS=Homo sapiens OX=9606 GN=RAB15 PE=1 SV=1	7566.66	8370.73	7594.27	13064.4	9226.21	10719.5
P17987;E7EQR6;E7ERF2;F5H282;F5GZ03;F5H136;F5GZI8;F5H676;F5H726;F5GYL4;F5H7Y1	26	23	308.72	0.0361651	0.025413	1.22709	60856.9	T-complex protein 1 subunit alpha OS=Homo sapiens OX=9606 GN=TCP1 PE=1 SV=1	164408	175946	180526	191740	235088	212340
P52306;H0Y8M2;D6RHH8;D6RHZ7;D6RB97;D6RBC6;D6REZ0	16	15	152.083	0.0369034	0.0258949	1.37742	67115.4	Rap1 GTPase-GDP dissociation stimulator 1 OS=Homo sapiens OX=9606 GN=RAP1GDS1 PE=1 SV=3	54915.6	55334.8	58520.1	36443.7	49873.2	36209.2
P67936;A0A2R8Y5V9;A0A2R8YE05;A0A2R8YGX3;A0A2R8YH90;K7ENT6;A0A2R8YEU4;K7ERG3;K7EMU5;A0A2R8YHD2;K7EPB9;K7EPV9;K7EP68;A0A2R8Y6A3	31	12	469.819	0.0373168	0.0261351	1.45345	28635.9	Tropomyosin alpha-4 chain OS=Homo sapiens OX=9606 GN=TPM4 PE=1 SV=3	782807	888656	880064	485025	724878	545599
E9PPR1	6	1	87.5793	0.037367	0.0261459	1.38991	18157	Elongation factor 1-delta (Fragment) OS=Homo sapiens OX=9606 GN=EEF1D PE=1 SV=1	12110.5	15347.9	15200.5	18093.1	22798.2	18400.4
P80723	12	11	135.752	0.0374378	0.026177	1.53616	22693.4	Brain acid soluble protein 1 OS=Homo sapiens OX=9606 GN=BASP1 PE=1 SV=2	198367	241638	224617	138435	180233	113983
A0A087WZ15;A0A087X0J3;B7Z385;E9PDI2;P40123;F8WDB9;F8WEW0	7	3	48.9558	0.0375278	0.0262214	1.54181	43836.7	Adenylyl cyclase-associated protein OS=Homo sapiens OX=9606 GN=CAP2 PE=1 SV=1	61637	56727.1	57901.1	47090.9	28531.5	38701.4
Q04721	2	1	12.2606	0.0378564	0.0264322	1.33018	279263	Neurogenic locus notch homolog protein 2 OS=Homo sapiens OX=9606 GN=NOTCH2 PE=1 SV=3	7106.07	6547.1	7713.52	4705.61	6218.57	5138.88
P32455;Q9H0R5;F6SPX6;F6X827;H3BNS1	10	4	90.1544	0.037909	0.0264503	2.72163	68444.1	Guanylate-binding protein 1 OS=Homo sapiens OX=9606 GN=GBP1 PE=1 SV=2	50105.2	50795.8	50946.5	28520.1	8183.54	19089.2
F5H365;Q15436;G3V1W4;G3V2R6;G3V3G5;G3V4V1;G3V4Q2;G3V5X8;G3V5K1	25	18	277.877	0.0382755	0.0266308	1.82786	83881.8	Protein transport protein SEC23 OS=Homo sapiens OX=9606 GN=SEC23A PE=1 SV=1	282026	222945	238654	162833	88448.6	155546
P67775;H0YC23;H0YBN9;E5RHP4;E7ESG8	13	1	115.298	0.0385667	0.0268145	1.68307	36164.5	Serine/threonine-protein phosphatase 2A catalytic subunit alpha isoform OS=Homo sapiens OX=9606 GN=PPP2CA PE=1 SV=1	6695.34	8683.8	6864.55	5236.48	3161.38	4818.29
Q68CZ2;E9PCX8;C9JHU5;C9JTD0;C9JWN9;E7ESY4;Q13330;Q6P0Q8	11	7	100.127	0.038848	0.0269911	3.51843	156463	Tensin-3 OS=Homo sapiens OX=9606 GN=TNS3 PE=1 SV=2	117478	36452.5	51656.9	16002.6	26251.1	16177.7
Q96E39	9	1	82.532	0.0390815	0.0270961	2.19821	42198.7	RNA binding motif protein_ X-linked-like-1 OS=Homo sapiens OX=9606 GN=RBMXL1 PE=1 SV=1	3235.78	3290.47	2966.6	2052.41	782.554	1483.49
C9J0A4;P57723	2	1	15.0092	0.0392936	0.0272241	4.25684	33805.5	Poly(rC)-binding protein 4 OS=Homo sapiens OX=9606 GN=PCBP4 PE=1 SV=1	1338.84	411.43	394.864	125.551	218.779	159.596
O14787;A0A075B780;K7ESC1;K7ESG1	11	5	90.9133	0.0394723	0.0273261	1.24395	102928	Transportin-2 OS=Homo sapiens OX=9606 GN=TNPO2 PE=1 SV=3	10548.4	9605.14	8236.71	11428	11766.9	12121.1
F8VR31;P51530	3	1	19.8421	0.0394961	0.0273261	5.34617	99957.3	DNA replication ATP-dependent helicase/nuclease DNA2 OS=Homo sapiens OX=9606 GN=DNA2 PE=1 SV=3	508.496	253.862	422.821	140.799	63.8835	17.0047
P30493;P30495;P30464;P30492;P30484;Q29940;A0A140T953;A0A140T9G0;A0A140TA13	10	1	108.085	0.03953	0.0273304	1.90207	40781.3	HLA class I histocompatibility antigen_ B-55 alpha chain OS=Homo sapiens OX=9606 GN=HLA-B PE=1 SV=1	8003.19	11492.1	8531.41	3539.57	6796.18	4399.1
Q9P0V9;B5ME97;E7EW69;E7EX04;F5H1F2;A0A0U1RQM4;F5GYV2;K7EPP6;Q9BZI7	6	3	58.1668	0.0395868	0.0273505	1.15178	53049.3	Septin-10 OS=Homo sapiens OX=9606 GN=SEPT10 PE=1 SV=2	14829.4	14906.2	13897.8	17430.7	15415	17410.3
O14818;H0Y586	14	8	127.51	0.0398378	0.0274663	1.39712	28058	Proteasome subunit alpha type-7 OS=Homo sapiens OX=9606 GN=PSMA7 PE=1 SV=1	196677	197573	212846	250461	344659	253064
Q9H772	3	2	29.6539	0.0398978	0.0274885	1.41801	19833.6	Gremlin-2 OS=Homo sapiens OX=9606 GN=GREM2 PE=1 SV=1	18416.2	15691.9	22955.7	29477.5	25271.4	26167.9
A0A1B0GTU1;E9PBY7;E9PQ61;O75152	5	2	39.6425	0.0399445	0.0275015	2.39995	89735.9	Zinc finger CCCH domain-containing protein 11B OS=Homo sapiens OX=9606 GN=ZC3H11B PE=4 SV=1	4715.28	4673.07	4791.36	2155.61	2796	956.737
P58546;C9JL85	5	5	44.8724	0.0399886	0.0275127	3.45563	13065.9	Myotrophin OS=Homo sapiens OX=9606 GN=MTPN PE=1 SV=2	724834	225988	318442	126184	152249	88870.7
P13796;Q5TBN3	7	1	89.9668	0.0401587	0.0275913	8.05384	70858.8	Plastin-2 OS=Homo sapiens OX=9606 GN=LCP1 PE=1 SV=6	230.326	1664.47	805.018	149.304	72.0567	113.861
A0A1B0GUB3	4	1	33.01	0.0402359	0.0276251	2.90392	27409.8	Acid ceramidase (Fragment) OS=Homo sapiens OX=9606 GN=ASAH1 PE=1 SV=1	672.583	677.796	682.199	218.526	386.417	94.9983
P06737;E9PK47	28	19	265.505	0.0404293	0.0277386	1.19088	97548	Glycogen phosphorylase_ liver form OS=Homo sapiens OX=9606 GN=PYGL PE=1 SV=4	138733	138210	139735	147395	170774	178045
O75367;B4DJC3;D6RCF2	9	7	89.981	0.0406179	0.0278293	1.42848	39788.2	Core histone macro-H2A.1 OS=Homo sapiens OX=9606 GN=H2AFY PE=1 SV=4	73633.2	77210.8	76513	117846	121833	85096.4
P27348;E9PG15	18	12	273.392	0.0409588	0.0280435	1.3017	28049.4	14-3-3 protein theta OS=Homo sapiens OX=9606 GN=YWHAQ PE=1 SV=1	307623	288274	277039	204625	202730	263256
Q9UBR2	6	5	62.935	0.0410885	0.0281	1.24768	34552.3	Cathepsin Z OS=Homo sapiens OX=9606 GN=CTSZ PE=1 SV=1	99636.3	107541	105696	72648.4	93095.4	85019.8
Q13425;H0YCS0;A0A140TA73;H7BY41;A0A0G2JM75;J3KT21	8	5	62.6338	0.0411108	0.0281	1.33236	58405.9	Beta-2-syntrophin OS=Homo sapiens OX=9606 GN=SNTB2 PE=1 SV=1	22083	23355.5	24398.2	17656.9	14559.1	20199.9
P00390	3	3	19.6691	0.0411369	0.0281	1.6086	56827.4	Glutathione reductase_ mitochondrial OS=Homo sapiens OX=9606 GN=GSR PE=1 SV=2	17102.6	17655.5	18891.2	10701.5	14502.1	8148.02
O75165;A0A3B3IRM0;H0YA63	21	12	158.995	0.0411552	0.0281	1.83063	256696	DnaJ homolog subfamily C member 13 OS=Homo sapiens OX=9606 GN=DNAJC13 PE=1 SV=5	259189	236540	263420	191457	90548.9	132688
Q8IWA5;K7EMN3;K7ESP7	3	3	19.7503	0.0413206	0.0281846	1.06686	81663.5	Choline transporter-like protein 2 OS=Homo sapiens OX=9606 GN=SLC44A2 PE=1 SV=3	52669.7	49953.8	52128.5	53517	55334.3	56247.7
Q6ZMW3	9	5	67.1231	0.0413361	0.0281846	1.60092	220409	Echinoderm microtubule-associated protein-like 6 OS=Homo sapiens OX=9606 GN=EML6 PE=2 SV=2	18166.4	20692.3	17653.8	27174.5	39081.2	24215.9
E9PJC6;E9PJZ0;E9PKR9;E9PLK4;E9PQE3	2	2	33.5136	0.0413736	0.0281907	1.7534	14645.3	Neuroblast differentiation-associated protein AHNAK OS=Homo sapiens OX=9606 GN=AHNAK PE=1 SV=1	206357	210441	201992	93819	169137	89953.5
Q13151	4	2	54.5737	0.0414789	0.0282236	1.25821	31011.7	Heterogeneous nuclear ribonucleoprotein A0 OS=Homo sapiens OX=9606 GN=HNRNPA0 PE=1 SV=1	44675.7	37248.7	35950.5	53182.9	46270.3	48858.5
P30405;H0Y548;R4GN99	4	3	37.13	0.0416326	0.0283086	2.56278	22382.4	Peptidyl-prolyl cis-trans isomerase F_ mitochondrial OS=Homo sapiens OX=9606 GN=PPIF PE=1 SV=1	10805.5	7408.31	8894.36	32941.3	12798.5	23732.4
A0A0A0MT44	5	1	53.0632	0.0418193	0.028416	1.59172	21221.1	Filamin-B OS=Homo sapiens OX=9606 GN=FLNB PE=1 SV=1	53435.5	50684.3	57365.5	35908.9	41404.7	24139.9
Q86VQ0;S4R3K6	2	1	12.6687	0.0418828	0.0284396	3.11496	80725.4	Lebercilin OS=Homo sapiens OX=9606 GN=LCA5 PE=1 SV=2	34944.5	25093.3	32895.5	13044	3716.39	13074.1
A0A087WXU3;A0FGR8;H7BXI1	2	1	19.7841	0.0420504	0.0285338	1.51926	102885	Extended synaptotagmin-2 OS=Homo sapiens OX=9606 GN=ESYT2 PE=1 SV=1	29577.6	30083.8	30321.1	35109.5	56097	45500
Q13813;A0A0D9SF54;A0A0D9SGF6;A0A0D9SFF6;A0A286YEW0;Q6P3V2;Q86T29;Q9BV44	64	52	559.096	0.0421	0.0285478	1.13365	285338	Spectrin alpha chain_ non-erythrocytic 1 OS=Homo sapiens OX=9606 GN=SPTAN1 PE=1 SV=3	141424	144084	149460	135256	118293	130140
O15143;C9JEY1;C9K057;C9J4Z7;C9J6C8;C9JBJ7;C9JFG9;C9JQM8;F8VXW2;C9JTT6;C9JM51;F8WEB3	17	3	170.619	0.0422207	0.02861	1.32936	41748.2	Actin-related protein 2/3 complex subunit 1B OS=Homo sapiens OX=9606 GN=ARPC1B PE=1 SV=3	19505.6	19062.4	17671.7	16891.5	12613.4	12801
P63096;A0A3B3ITM0	5	1	49.2135	0.0423145	0.0286309	1.72809	40931.4	Guanine nucleotide-binding protein G(i) subunit alpha-1 OS=Homo sapiens OX=9606 GN=GNAI1 PE=1 SV=2	2229.3	2008.02	1707.48	4593.32	2912.14	2767.7
A0A1B0GTV9;A0A1B0GUH0	3	1	20.0323	0.0423246	0.0286309	2.45585	124821	Oxygen-regulated protein 1 OS=Homo sapiens OX=9606 GN=RP1 PE=1 SV=1	3795.94	8113	6743.58	1984.45	3614.44	1996.26
P55809;E9PDW2	11	9	103.358	0.0423384	0.0286309	1.38677	56614	Succinyl-CoA:3-ketoacid coenzyme A transferase 1_ mitochondrial OS=Homo sapiens OX=9606 GN=OXCT1 PE=1 SV=1	108292	128040	123915	70460.2	98942.8	90371.2
K7EJL1;E7ENJ6;Q9BXS5	2	1	18.4331	0.0424158	0.0286636	1.20307	40353.2	AP-1 complex subunit mu-1 OS=Homo sapiens OX=9606 GN=AP1M1 PE=1 SV=1	19992.6	19575.7	19086.1	23619	21037.2	25908.8
P09669	4	3	51.1742	0.0426186	0.0287769	1.88213	8781.47	Cytochrome c oxidase subunit 6C OS=Homo sapiens OX=9606 GN=COX6C PE=1 SV=2	13628.2	13725.3	12422	21806.5	35108.5	17947.5
Q5SWX3	7	1	55.17	0.0426658	0.0287769	1.57962	58481.1	Calcium/calmodulin-dependent protein kinase (CaM kinase) II gamma_ isoform CRA_n OS=Homo sapiens OX=9606 GN=CAMK2G PE=1 SV=1	3687.69	3604.85	2337.4	4592.74	5703.29	4915.67
P33778;P06899;P23527;Q16778;Q8N257;Q6DN03;Q6DRA6;A0A2R8Y619	16	2	223.926	0.0426889	0.0287769	1.57198	13950.2	Histone H2B type 1-B OS=Homo sapiens OX=9606 GN=HIST1H2BB PE=1 SV=2	250175	272361	264284	362754	537288	336822
O94903;E5RG77;E5RFX7;H0YBG2	6	2	51.1714	0.0426999	0.0287769	1.70707	30629.1	Pyridoxal phosphate homeostasis protein OS=Homo sapiens OX=9606 GN=PLPBP PE=1 SV=1	27147.4	35504.9	25734	12423.8	21150.6	18202.3
Q12852;F8VUG4	6	2	41.5067	0.0427723	0.0287864	1.41502	94188.7	Mitogen-activated protein kinase kinase kinase 12 OS=Homo sapiens OX=9606 GN=MAP3K12 PE=1 SV=2	143372	106205	115049	81987.3	98947.6	76747.4
P61160;F5H6T1	15	12	158.331	0.0428772	0.0288374	1.10859	45046	Actin-related protein 2 OS=Homo sapiens OX=9606 GN=ACTR2 PE=1 SV=1	196570	207683	221895	229129	230857	234154
Q86VS8;H0YE69	6	5	44.6155	0.0432926	0.0290969	1.34614	83525.2	Protein Hook homolog 3 OS=Homo sapiens OX=9606 GN=HOOK3 PE=1 SV=2	16001.5	11837.2	13598.2	20642.2	17140.4	17997.4
O14980;C9JKM9;C9J673;C9IZS4;C9JQ02;C9JV99;F8WF71;H7BZC5;C9IYM2;C9JF49	22	19	198.403	0.0434401	0.0291673	1.81544	124527	Exportin-1 OS=Homo sapiens OX=9606 GN=XPO1 PE=1 SV=1	46788.4	51940.2	51461.1	81088.9	66043.9	125527
Q8NBS9	13	12	175.78	0.0434564	0.0291673	1.21131	48313.2	Thioredoxin domain-containing protein 5 OS=Homo sapiens OX=9606 GN=TXNDC5 PE=1 SV=2	221913	225293	221002	271124	298831	239452
A0A1X7SBT1	2	1	21.2113	0.0436013	0.0292448	1.43359	88111.2	Transient receptor potential cation channel subfamily V member 6 OS=Homo sapiens OX=9606 GN=TRPV6 PE=1 SV=1	15278.6	12365	13393.7	8239.68	11736	8649.98
Q6ZNL6;B7ZM68;A0A1W2PRG7	4	1	27.4026	0.0438022	0.0293596	1.41916	161830	FYVE_ RhoGEF and PH domain-containing protein 5 OS=Homo sapiens OX=9606 GN=FGD5 PE=1 SV=3	3259.48	2902.92	3187.73	2720.95	1814.57	2052.97
P05362;E7ESS4;K7EKL8	11	11	111.012	0.0438631	0.0293796	1.76752	58623.7	Intercellular adhesion molecule 1 OS=Homo sapiens OX=9606 GN=ICAM1 PE=1 SV=2	74139.4	79982.3	80974.6	164596	93087.7	157853
P83111;H0YNN5	2	2	12.8201	0.0438916	0.0293796	4.42677	61149.9	Serine beta-lactamase-like protein LACTB_ mitochondrial OS=Homo sapiens OX=9606 GN=LACTB PE=1 SV=2	1524.95	2416.62	2531.76	10085.3	3504.7	15065.9
K7EQ17;O94818;K7ENM5	2	1	18.8432	0.0440165	0.0294251	5.10221	61572.2	Nucleolar protein 4 (Fragment) OS=Homo sapiens OX=9606 GN=NOL4 PE=1 SV=1	18341.6	21244.6	20211.2	6227.35	725.62	4766.95
H3BM98;H3BQU8;H3BST2;H3BSZ5;H3BT75;Q96FI4;H3BN83;H3BQE8;H3BRZ2;H3BT94;H3BTX5	2	1	12.7489	0.0440191	0.0294251	1.51018	17535	Endonuclease 8-like 1 (Fragment) OS=Homo sapiens OX=9606 GN=NEIL1 PE=1 SV=8	20491.1	15839.8	14381.6	10753.8	13222.7	9604.04
A0A087WT44;P30519;A0A1B0GXH0;I3L159;I3L1F5;I3L276;I3L463;I3L4P8;I3L1Y2	6	3	40.0827	0.0442123	0.0295343	1.76236	41954.4	Heme oxygenase 2 OS=Homo sapiens OX=9606 GN=HMOX2 PE=1 SV=1	21890.1	14779	14891.6	25737.9	25571.2	39559.2
P17844;J3KTA4;J3QSF1;J3KRZ1;J3QRQ7;J3QRN5;J3QLG9;J3QR62	20	8	162.181	0.044413	0.0296416	1.36132	69661.4	Probable ATP-dependent RNA helicase DDX5 OS=Homo sapiens OX=9606 GN=DDX5 PE=1 SV=1	57938.8	66620	61892.9	89309.4	95063.2	69448.7
A0A3B3IS17;A0A3B3ISQ5;A0A3B3ISR0;A0A3B3IU19;B7Z3U2;B7Z647;B9EGL1;P78352;A0A3B3ITI9;C9JWP9;C9JYG3;K7EKP9;K7EKU8;O14909	2	2	18.6123	0.0444331	0.0296416	1.69591	77523.9	Disks large homolog 4 OS=Homo sapiens OX=9606 GN=DLG4 PE=1 SV=1	108912	116821	89793.5	55504.3	46614.4	83932.8
C9JQJ4	4	1	43.9037	0.0448791	0.0298988	1.67198	16696.9	Septin-2 (Fragment) OS=Homo sapiens OX=9606 GN=SEPT2 PE=1 SV=1	13392.3	11968.6	12348.5	15107.3	21176.2	26765.9
P30050	8	5	115.602	0.045169	0.0300716	1.32305	17989.7	60S ribosomal protein L12 OS=Homo sapiens OX=9606 GN=RPL12 PE=1 SV=1	315738	352091	340313	406101	527028	400692
Q9NR99	51	49	494.849	0.0452408	0.0300979	1.09829	314261	Matrix-remodeling-associated protein 5 OS=Homo sapiens OX=9606 GN=MXRA5 PE=1 SV=3	142382	145833	131860	130237	126740	125505
P46778;M0R181;G3V1B3	8	6	86.3684	0.0452694	0.0300979	1.96504	18621.9	60S ribosomal protein L21 OS=Homo sapiens OX=9606 GN=RPL21 PE=1 SV=2	83150.7	54699.8	58995.5	148648	152811	85350.5
Q9NQ66;A0A087WT80;A0A087WW73;A0A0D9SF51;A0A0D9SG17;A0A1B0GWB6;H0YCJ2;A0A0D9SFE7;A0A1B0GVC1;A0A1B0GW45;B1AK73;Q8IV92	4	2	31.6374	0.0454569	0.030182	2.70687	139423	1-phosphatidylinositol 4_5-bisphosphate phosphodiesterase beta-1 OS=Homo sapiens OX=9606 GN=PLCB1 PE=1 SV=1	16731.4	16244	18249.7	11271.8	2838.44	4813.86
A0A1W2PQ51;A0A1X7SBZ2;Q92841;A0A0U1RQJ0	26	14	242.374	0.0454984	0.0301893	1.3801	81142.1	Probable ATP-dependent RNA helicase DDX17 OS=Homo sapiens OX=9606 GN=DDX17 PE=1 SV=1	75499.6	72552.3	75149.2	116446	109490	82103.6
P55036;Q5VWC4;A6PVX3;H0Y3Y9	7	5	63.1688	0.0457223	0.0302972	1.6992	40964.9	26S proteasome non-ATPase regulatory subunit 4 OS=Homo sapiens OX=9606 GN=PSMD4 PE=1 SV=1	42555.3	51279.7	49850.2	78892.9	105852	59404.7
Q9H1J7;F5H7Q6	12	3	113.557	0.0458442	0.030357	1.72962	41691.9	Protein Wnt-5b OS=Homo sapiens OX=9606 GN=WNT5B PE=2 SV=2	13137.5	10356	9880.58	22178.3	13540.7	22005.6
P48556;R4GMR5;K7EJR3;K7EJC1;K7ENY6	6	4	54.2451	0.0459951	0.0304128	1.34983	39897.1	26S proteasome non-ATPase regulatory subunit 8 OS=Homo sapiens OX=9606 GN=PSMD8 PE=1 SV=2	38240.8	44845	42566.5	61924.1	46706.4	60978.9
F8W6G1;Q9UHY1;C9JHZ6	2	2	14.1427	0.0460201	0.0304128	2.18511	61400.2	Nuclear receptor-binding protein OS=Homo sapiens OX=9606 GN=NRBP1 PE=1 SV=1	28768	24271.2	27256.9	13950.4	6315.6	16480.9
D6REX3;O94979;D6RHZ5;H7BXG7;H0YAB3;H0Y8V7;H0Y9K1;H0Y8W8;H0Y9T9;H0YAF5;D6RCQ9;D6RE64;H0Y9V3	28	24	255.677	0.0461403	0.0304719	1.17719	137196	Protein transport protein Sec31A OS=Homo sapiens OX=9606 GN=SEC31A PE=1 SV=1	201503	201357	187881	231319	252647	211446
Q9UMS4;H0YGZ5;F5GY56;F5H2I0	6	6	47.4232	0.0464415	0.0306503	1.71046	55637.1	Pre-mRNA-processing factor 19 OS=Homo sapiens OX=9606 GN=PRPF19 PE=1 SV=1	12366.5	14315.4	13980.5	29428.4	16287.1	23835.8
E7ENY0;E7EV99;H0Y9H2;P35611;A0A0A0MSR2;H0YFD8	5	4	35.9781	0.046531	0.0306798	1.91475	74031.6	Alpha-adducin OS=Homo sapiens OX=9606 GN=ADD1 PE=1 SV=1	38164.4	36622.1	34390.9	14710.7	29165.5	13142.9
F8VWT9;J3KPF0;Q9Y4D8;A0A087WT58;A6NES4	5	3	41.0656	0.0465792	0.0306798	1.37955	476185	Probable E3 ubiquitin-protein ligase HECTD4 OS=Homo sapiens OX=9606 GN=HECTD4 PE=1 SV=2	31497.5	25811.8	21681.6	38602.7	37054.7	33314.4
A0A087WTT1;P11940;E7EQV3;E7ERJ7;H0YAR2;H0YBN4;E5RGH3;E5RJB9;H0YB86;E5RH24;H0YAP2;H0YAS6;E5RHG7;H0YEQ8;E5RFD8;E5RGC4;F5GWM5;F5H5G4;F5H837;H0YAS7;H0YC10;H0YCC8;H3BUU8;O95497;Q08999;Q08AM6;Q5JQF8;Q5JY65;Q68G75;Q96DU9;Q9BZJ0;Q9HCE7;Q9UPZ3;Q9Y2W2	22	3	230.323	0.0468324	0.030826	1.2909	58764.3	Polyadenylate-binding protein OS=Homo sapiens OX=9606 GN=PABPC1 PE=1 SV=1	35339.1	33738.3	34726.4	49427	37389.2	47184.6
P21281;H0YC04;C9JL73;P15313;C9JNS9;E5RGH6	12	8	88.4188	0.0469052	0.0308533	1.72498	56843	V-type proton ATPase subunit B_ brain isoform OS=Homo sapiens OX=9606 GN=ATP6V1B2 PE=1 SV=3	36840.2	41603.6	41901.1	54345.8	95093.8	58153.4
P37837;F2Z393	16	16	190.229	0.0470349	0.0309181	1.22222	37711.3	Transaldolase OS=Homo sapiens OX=9606 GN=TALDO1 PE=1 SV=2	253533	258633	272517	305455	362117	291483
Q93084	12	5	94.1796	0.0471483	0.030972	1.1069	115517	Sarcoplasmic/endoplasmic reticulum calcium ATPase 3 OS=Homo sapiens OX=9606 GN=ATP2A3 PE=1 SV=2	71488.9	76625.2	69522.4	62892.1	67402.3	66322.9
Q8TD30;H3BU54	2	2	17.8538	0.0473716	0.031098	2.66187	58702.1	Alanine aminotransferase 2 OS=Homo sapiens OX=9606 GN=GPT2 PE=1 SV=1	41421.8	69621	33051.2	15207.2	10792.5	28132.9
E7EUU4;E7EX73;E9PGM1;Q04637;C9JF13;C9J6B6;C9K073;C9J2Z7;H7C044;A0A0A0MSA7;A0A0U1RQK7;O43432;H7C0V6;Q86UL3	23	21	195.91	0.0474419	0.0311028	1.07645	172383	Eukaryotic translation initiation factor 4 gamma 1 OS=Homo sapiens OX=9606 GN=EIF4G1 PE=1 SV=1	83713.5	81693.9	85572.3	91061.5	92878.2	86228.5
H0YN40	5	1	31.7514	0.0474984	0.0311192	1.51806	22733.6	Eukaryotic translation initiation factor 5 (Fragment) OS=Homo sapiens OX=9606 GN=EIF5 PE=1 SV=1	1779.34	1109.01	1279.4	899.291	939.615	906.524
H0YIH9	4	1	44.2179	0.0475342	0.031122	1.763	4574.15	Protein canopy homolog 2 (Fragment) OS=Homo sapiens OX=9606 GN=CNPY2 PE=4 SV=1	193760	118027	206244	84739.4	110224	98872.1
A0A0U1RR07;Q9HCH5	2	1	20.2238	0.0477181	0.031198	2.42527	248172	Synaptotagmin-like protein 2 OS=Homo sapiens OX=9606 GN=SYTL2 PE=1 SV=1	20197.6	15571.5	20322.3	38146.9	70384.3	27505.4
A0A1B0GTU4;F5GZ78;P49023;A0A1B0GU60;A0A1B0GV30;F5H836	4	3	34.3283	0.0477227	0.031198	10.8785	117845	Paxillin OS=Homo sapiens OX=9606 GN=PXN PE=1 SV=1	17498.2	17099.3	17581.3	84784.9	44714.7	438127
B7Z6Z4;F8W180	13	1	204.498	0.0478081	0.031198	1.39899	26992.1	Myosin light polypeptide 6 OS=Homo sapiens OX=9606 GN=MYL6 PE=1 SV=1	226970	253198	252692	191605	136164	196082
P60660;J3KND3;F8W1R7;G3V1V0;G3V1Y7;G8JLA2;F8VPF3;F8VZU9;H0YI43;F8VXL3	15	3	219.856	0.0478081	0.031198	1.39899	17101.2	Myosin light polypeptide 6 OS=Homo sapiens OX=9606 GN=MYL6 PE=1 SV=2	616518	687762	686388	520458	369861	532617
Q9UJV8;K7ENC1	2	1	19.2747	0.0481891	0.0313844	1.27909	39726.7	Purine-rich element-binding protein gamma OS=Homo sapiens OX=9606 GN=PURG PE=2 SV=1	105648	125220	122471	102206	80353.3	93681.7
A0A0B4J1W0;F5GY88;F5H5K2;O75448	4	3	26.3462	0.0483232	0.0314511	1.49028	114495	Mediator of RNA polymerase II transcription subunit 24 OS=Homo sapiens OX=9606 GN=MED24 PE=1 SV=1	37846.8	41350.1	39713.3	30323.4	30036.5	19430.5
Q9Y2A7	2	2	19.5394	0.0484433	0.0315085	1.40185	130102	Nck-associated protein 1 OS=Homo sapiens OX=9606 GN=NCKAP1 PE=1 SV=1	18679.6	14274.8	16317.3	20792.8	20905	27373.9
Q96DA2	5	3	45.7688	0.0486794	0.0316244	1.57692	24850.3	Ras-related protein Rab-39B OS=Homo sapiens OX=9606 GN=RAB39B PE=1 SV=1	35900.4	31490.3	33996.2	24880.1	24465.3	14948.7
Q14154;D6RBI8;H0YA48	2	1	24.3092	0.0487101	0.0316244	1.89693	56376.1	DAP3-binding cell death enhancer 1 OS=Homo sapiens OX=9606 GN=DELE1 PE=1 SV=3	88284.5	121271	104519	76667.5	53730.4	35171.6
P20042	7	5	59.5054	0.0488657	0.0316997	1.24853	38730.6	Eukaryotic translation initiation factor 2 subunit 2 OS=Homo sapiens OX=9606 GN=EIF2S2 PE=1 SV=2	58113.3	55881.9	59906.8	83546.9	66334.5	67239.7
Q6NUM9;H7C3J0	3	1	28.6151	0.0489089	0.0317069	2.07895	67504	All-trans-retinol 13_14-reductase OS=Homo sapiens OX=9606 GN=RETSAT PE=1 SV=2	3321.11	6178.71	5764.14	7853.28	14262.4	9617.27
P08238;Q96RT6	47	12	647.41	0.0490555	0.0317811	1.32328	83606.5	Heat shock protein HSP 90-beta OS=Homo sapiens OX=9606 GN=HSP90AB1 PE=1 SV=4	445695	404225	426590	574812	645329	469043
H0YKC9;H0YN04;Q9HA82;A0A087X102;B7ZBF2;B7ZBF6;B7ZBF7;H0YKR4;H0YLY3;H0YMY6;H0YNR6;O96017	2	1	13.5592	0.049197	0.0318519	1.25329	40690.1	Ceramide synthase 4 OS=Homo sapiens OX=9606 GN=CERS4 PE=1 SV=1	88813.8	86132.1	101237	120579	101388	124170
Q13232;H3BPR2	2	2	12.8191	0.0492786	0.0318838	2.48565	19243.2	Nucleoside diphosphate kinase 3 OS=Homo sapiens OX=9606 GN=NME3 PE=1 SV=2	2069.86	1681.56	1739.79	3646.22	2738.44	7264.58
E9PRY8;P29692;E9PK01;A0A087X1X7;E9PQZ1;E9PI39;E9PL12;E9PQ49;H0YE72;E9PIZ1;E9PL71;E9PMW7;H0YCK7;E9PN91;H0YE58;E9PK06;E9PQC9;A0A0J9YWD4;A0A0J9YXG4;D6RA03;D6RDY0;E9PJD0;E9PK72;E9PKK3;E9PNW6;F8W6W8;Q9UQ26	10	4	133.781	0.0494537	0.0319762	1.29561	77197.4	Elongation factor 1-delta OS=Homo sapiens OX=9606 GN=EEF1D PE=1 SV=1	166486	205004	208875	227805	278675	245449
O14776	2	1	15.0158	0.0495971	0.0320312	2.95385	124129	Transcription elongation regulator 1 OS=Homo sapiens OX=9606 GN=TCERG1 PE=1 SV=2	24612.8	43495.4	21163.9	13974.7	4596.81	11650.8
Q7L1Q6;C9IZ80;C9JFN4;B5MCH7;E7ETZ4;H0Y503;Q9Y6E2;B5MCE7;C9J188;C9JWF5;E9PFD4	9	7	74.1003	0.0496036	0.0320312	1.50636	48214.4	Basic leucine zipper and W2 domain-containing protein 1 OS=Homo sapiens OX=9606 GN=BZW1 PE=1 SV=1	31612.6	31388.6	29509.9	42299.7	37502.4	59552.6
C9J2C0;Q9NY65;V9GZ17	20	1	298.821	0.0496933	0.0320681	25.1868	52783.4	Tubulin alpha chain (Fragment) OS=Homo sapiens OX=9606 GN=TUBA8 PE=1 SV=1	25.9173	59.2635	31.7571	116.347	376.103	2452.85
A0A2R8Y6F8;A0A2R8YE77;A0A2R8YEK3;A0A2R8YFN5;A0A2U3TZM1;A0A2U3TZM4;A0A2U3TZN6;O14936;A0A2R8Y3B3;Q5JS72;Q5JS74;Q5JS79;A0A2R8Y6D8;A0A2R8YEJ7	5	5	31.678	0.0498329	0.0321225	1.22522	103753	Peripheral plasma membrane protein CASK OS=Homo sapiens OX=9606 GN=CASK PE=1 SV=1	8526.59	8391.82	8699.26	7938.7	6824.2	6145.67
Q93052;A0A087WZF1;C9JUT4;C9JXK9;C9J1K7;C9J3U9;C9J4E3;C9J5C8;C9JIY7;C9JT42;C9J2R5;C9JE51	20	18	190.118	0.0498426	0.0321225	1.19161	67172.1	Lipoma-preferred partner OS=Homo sapiens OX=9606 GN=LPP PE=1 SV=1	41618.2	50368.1	46456.9	36604.8	39312.2	40265
Q9BXW6;E7ER58	3	1	20.0106	0.049892	0.0321334	3.42127	109839	Oxysterol-binding protein-related protein 1 OS=Homo sapiens OX=9606 GN=OSBPL1A PE=1 SV=2	3969.96	4239.35	4730.33	364.742	1561.51	1855.86
A2RRP1;H0Y5G7;H7C007;H7C1U4	6	2	44.9192	0.0500804	0.0322337	1.38558	271879	Neuroblastoma-amplified sequence OS=Homo sapiens OX=9606 GN=NBAS PE=1 SV=2	7976.73	6567.39	7723.62	9471.23	9013.48	12369.1
Q86TI0;H0Y8P0;A0JNU9;C9JIE2	5	3	45.3917	0.0501399	0.032251	1.39226	134396	TBC1 domain family member 1 OS=Homo sapiens OX=9606 GN=TBC1D1 PE=1 SV=2	126948	113847	120677	106362	70350.1	82919.1
Q5S007;A0A1B0GUQ3	2	1	13.0673	0.050193	0.0322539	2.54279	289753	Leucine-rich repeat serine/threonine-protein kinase 2 OS=Homo sapiens OX=9606 GN=LRRK2 PE=1 SV=2	6881.64	7346.75	8724.92	32010.6	12884.7	13470.1
Q53EL6;Q5VZS7	2	2	12.1327	0.0502953	0.0322879	1.42502	52134.5	Programmed cell death protein 4 OS=Homo sapiens OX=9606 GN=PDCD4 PE=1 SV=2	14975.8	12994.4	11001.6	9049.8	7704.95	10593.6
Q8IZ07;H0YIN8;S4R3D2;F8W150;S4R3U2	6	4	40.2407	0.0504239	0.0323495	2.29068	68018.4	Ankyrin repeat domain-containing protein 13A OS=Homo sapiens OX=9606 GN=ANKRD13A PE=1 SV=3	10075.3	10364.7	11371.9	3695.81	2430.65	7761.06
O00330;E9PLU0;E9PRI6;H0YD97	2	2	12.6401	0.0504798	0.0323643	2.81135	54350.5	Pyruvate dehydrogenase protein X component_ mitochondrial OS=Homo sapiens OX=9606 GN=PDHX PE=1 SV=3	2868.93	3344.95	3278.55	5367.27	15238.7	6080.53
P14854	6	6	71.3389	0.0508644	0.0325747	1.1899	10420.5	Cytochrome c oxidase subunit 6B1 OS=Homo sapiens OX=9606 GN=COX6B1 PE=1 SV=2	121700	136441	128085	150491	140563	168518
P19875;P19876	3	1	36.3698	0.0508739	0.0325747	3.88293	11616.8	C-X-C motif chemokine 2 OS=Homo sapiens OX=9606 GN=CXCL2 PE=1 SV=1	1210.89	1197.44	1308.44	6236.85	1726.47	6468.66
H3BQG3;Q8NCN5;A8MT40	4	3	25.4334	0.0509147	0.0325748	1.85066	55190.1	Pyruvate dehydrogenase phosphatase regulatory subunit_ mitochondrial OS=Homo sapiens OX=9606 GN=PDPR PE=1 SV=1	9004.21	9088.31	9568.02	14003.4	24543.9	12643
Q7Z794;F8VS61	10	3	95.5972	0.0509401	0.0325748	2.12358	62186.6	Keratin_ type II cytoskeletal 1b OS=Homo sapiens OX=9606 GN=KRT77 PE=2 SV=3	3742.37	8462.6	4911.56	2756.92	3026.94	2276.36
Q9BR76;A0A087WW53;F5H390;F5H0D2	6	6	54.8276	0.0511885	0.0327125	1.51358	54919.1	Coronin-1B OS=Homo sapiens OX=9606 GN=CORO1B PE=1 SV=1	37338.2	42606.2	43299.9	50784.7	79653.7	56102.2
Q9Y6G9;E9PHI6;C9JGM7	13	11	105.516	0.0512255	0.032715	1.3679	56864.4	Cytoplasmic dynein 1 light intermediate chain 1 OS=Homo sapiens OX=9606 GN=DYNC1LI1 PE=1 SV=3	85601.4	112057	112089	81343.1	79455.3	65642.1
Q15029;K7EP67;K7EJ74	15	9	129.887	0.051269	0.0327217	1.33625	110405	116 kDa U5 small nuclear ribonucleoprotein component OS=Homo sapiens OX=9606 GN=EFTUD2 PE=1 SV=1	28334.4	25951.2	27481.5	42852.4	35968	30440.9
Q6UB99;A0A2R8Y438;A0A087WTN8;A0A2R8Y4T9;A0A2R8YE03;A0A2R8YEI0;X5D778	11	4	82.8846	0.0513241	0.0327357	1.21438	299796	Ankyrin repeat domain-containing protein 11 OS=Homo sapiens OX=9606 GN=ANKRD11 PE=1 SV=3	60707.7	59985.6	49981.7	70397.4	64562	72304.1
P51148;K7ERI8;K7ERQ8;F8VVK3;F8VWU4;K7ENY4;K7EIP6	7	4	99.0659	0.0517089	0.032919	1.33013	23710.7	Ras-related protein Rab-5C OS=Homo sapiens OX=9606 GN=RAB5C PE=1 SV=2	99248.8	96625.8	95363	132369	106012	149003
A0A0B4J207;P21108;A0A2R8Y7H4;B1ALA7;B1ALA9;P60891;Q15244	2	2	18.8856	0.0517371	0.032919	1.7466	35379.6	Ribose-phosphate pyrophosphokinase 3 OS=Homo sapiens OX=9606 GN=PRPS1L1 PE=1 SV=1	30648.8	45001.6	37954.3	22858.5	27234.1	14950.9
Q9UBS4;H7C2Y5	6	5	65.2046	0.0517428	0.032919	2.04551	40799.1	DnaJ homolog subfamily B member 11 OS=Homo sapiens OX=9606 GN=DNAJB11 PE=1 SV=1	46016.5	25167.4	36970.5	55948.2	103111	62171.8
P52757;A0A2R8YEI5;B3VCG5;H7C138;K7ENL9;Q96DM3	2	1	12.4612	0.0517448	0.032919	2.10137	54551	Beta-chimaerin OS=Homo sapiens OX=9606 GN=CHN2 PE=1 SV=2	2002.1	1490.09	1794.19	472.993	1265.3	777.39
P35968	4	1	27.3142	0.0518027	0.0329346	2.16207	153409	Vascular endothelial growth factor receptor 2 OS=Homo sapiens OX=9606 GN=KDR PE=1 SV=2	12499.9	15280.9	11941.1	27763	17226.7	40892
E7EM72;E7EWQ4;O75912;A0A087WV00	3	1	22.0778	0.0520203	0.0330517	1.14697	116820	Diacylglycerol kinase OS=Homo sapiens OX=9606 GN=DGKI PE=1 SV=1	62853.7	65500.5	72713.7	61257.7	57328.6	56717.8
P21589;H0Y7R7;H0Y3X5	25	14	256.108	0.0521462	0.0331104	1.13563	63938.1	5'-nucleotidase OS=Homo sapiens OX=9606 GN=NT5E PE=1 SV=1	187960	186654	198232	223243	228039	199257
P10599	7	7	92.0718	0.0523593	0.033203	1.17447	12022.7	Thioredoxin OS=Homo sapiens OX=9606 GN=TXN PE=1 SV=3	459594	511879	502193	555349	633045	542387
A0A3B3IUB9;H7C3P0;H7C094	11	6	77.799	0.0524377	0.0332314	2.39628	424277	Baculoviral IAP repeat-containing protein 6 (Fragment) OS=Homo sapiens OX=9606 GN=BIRC6 PE=1 SV=1	58190.9	103149	70079.4	25789.6	51911.2	18873.9
O43592;F8WDU6;F5GYW6	15	11	140.769	0.0529393	0.0335278	1.95585	111219	Exportin-T OS=Homo sapiens OX=9606 GN=XPOT PE=1 SV=2	76493.9	118625	89378.2	31671.7	68930.4	44857.9
Q9Y512	3	3	19.8333	0.0530392	0.0335695	3.78837	52375.4	Sorting and assembly machinery component 50 homolog OS=Homo sapiens OX=9606 GN=SAMM50 PE=1 SV=3	5689.3	5931.68	6651.39	8529.22	35492.6	25200.6
O00232	19	15	188.172	0.0531739	0.0336332	1.30255	53303.7	26S proteasome non-ATPase regulatory subunit 12 OS=Homo sapiens OX=9606 GN=PSMD12 PE=1 SV=3	79276.5	81291.6	73751.1	95578.2	120275	89357.7
P02751;H0Y4K8;A0A0D9SEH5;O95251;Q5TIE3	189	86	2843.83	0.0539216	0.0340408	1.14021	266218	Fibronectin OS=Homo sapiens OX=9606 GN=FN1 PE=1 SV=4	2.72574e+06	2.70888e+06	2.81766e+06	2.19196e+06	2.56472e+06	2.4808e+06
Q9UMN6	10	3	85.7599	0.0540412	0.0340727	1.21629	297849	Histone-lysine N-methyltransferase 2B OS=Homo sapiens OX=9606 GN=KMT2B PE=1 SV=1	13739.7	15039.2	17325.9	19759.9	17837.8	18479.3
Q9H0U4;E9PLD0;Q92928	12	2	175.742	0.0542464	0.0341803	1.24187	22342.3	Ras-related protein Rab-1B OS=Homo sapiens OX=9606 GN=RAB1B PE=1 SV=1	73346.2	76571	76433	91811.1	107122	82165.2
P05121	9	7	88.9039	0.0542809	0.0341803	4.88255	45117.1	Plasminogen activator inhibitor 1 OS=Homo sapiens OX=9606 GN=SERPINE1 PE=1 SV=1	27276.9	34753.8	29566.6	85168.3	301975	60085.3
Q8NCA5;E9PH82	3	2	18.5134	0.0546079	0.0343643	1.20836	55857	Protein FAM98A OS=Homo sapiens OX=9606 GN=FAM98A PE=1 SV=1	43549.1	36426.3	42246.1	51403.8	51311.9	44972.2
P60174;U3KPZ0;U3KQF3;U3KPS5	21	21	340.497	0.0548773	0.0345118	1.28308	31076.2	Triosephosphate isomerase OS=Homo sapiens OX=9606 GN=TPI1 PE=1 SV=3	934070	1.01753e+06	1.06914e+06	720865	925560	707858
Q6YP21;A0A0A0MRN7	4	4	25.7863	0.0555311	0.0349008	1.31951	51856.7	Kynurenine--oxoglutarate transaminase 3 OS=Homo sapiens OX=9606 GN=KYAT3 PE=1 SV=1	38448.5	39496.7	35176.8	51453.9	56648.1	41163.6
Q16186;A0A087WX59;A0A087WUX6	6	6	54.697	0.0556704	0.0349661	1.22023	42438.5	Proteasomal ubiquitin receptor ADRM1 OS=Homo sapiens OX=9606 GN=ADRM1 PE=1 SV=2	36610	38023.9	39712.3	43858.3	53075.8	42594.3
Q6ZS17;A0A0A0MTL6	5	2	41.0696	0.0557523	0.0349933	1.35469	133505	Rho family-interacting cell polarization regulator 1 OS=Homo sapiens OX=9606 GN=RIPOR1 PE=1 SV=1	11138	10513.3	10048.2	8950.49	6155.64	8293.73
Q92835;H0Y5Q9;H7C403	6	3	42.9713	0.0557846	0.0349933	1.29165	134205	Phosphatidylinositol 3_4_5-trisphosphate 5-phosphatase 1 OS=Homo sapiens OX=9606 GN=INPP5D PE=1 SV=2	26371.4	27472.8	26107.2	28471.3	38139	36659
F8VQX7;Q9BZF1;F8VS33;F8VZB8;F8W060;F8W1F1	3	1	25.6481	0.0561845	0.0352218	1.50917	82227.4	Oxysterol-binding protein (Fragment) OS=Homo sapiens OX=9606 GN=OSBPL8 PE=1 SV=1	254093	220816	218263	133533	203013	122761
E9PBS1;P22234	5	4	40.6196	0.0565424	0.0354147	1.28357	46335.9	Multifunctional protein ADE2 (Fragment) OS=Homo sapiens OX=9606 GN=PAICS PE=1 SV=1	286486	311395	386796	260085	259699	247354
A0A087WTQ6;F8W6X9;Q7Z5N4	5	2	38.1904	0.0565639	0.0354147	1.82016	243183	Protein sidekick-1 OS=Homo sapiens OX=9606 GN=SDK1 PE=1 SV=1	7192.74	4544.93	5720.73	4434.57	2316.84	2840.26
Q9NRL2;A0A087WWN7	5	1	35.6211	0.0567017	0.035456	1.52843	180356	Bromodomain adjacent to zinc finger domain protein 1A OS=Homo sapiens OX=9606 GN=BAZ1A PE=1 SV=2	27568.3	32134.5	28738.8	23759.1	20332.9	13772.3
P24752;E9PRQ6;H0YEL7;E9PKF3	13	11	142.279	0.0568016	0.035496	1.5361	45484.8	Acetyl-CoA acetyltransferase_ mitochondrial OS=Homo sapiens OX=9606 GN=ACAT1 PE=1 SV=1	58662.3	48050.5	44351.7	80759.2	92488.7	58801.9
P25685;M0R080	5	2	33.7362	0.0568644	0.0355128	2.1068	38215.3	DnaJ homolog subfamily B member 1 OS=Homo sapiens OX=9606 GN=DNAJB1 PE=1 SV=4	3106.47	2695.29	3297.75	4494.16	9845.06	4831.68
Q13643	3	3	34.5455	0.0570469	0.035567	1.69296	33187.9	Four and a half LIM domains protein 3 OS=Homo sapiens OX=9606 GN=FHL3 PE=1 SV=4	35125.7	38742.3	38912.8	23131.6	14243	29242.8
Q9UJU6;H0Y5J4;F8WBG8;F8WBB2;F8WC20;F8WFE1;F2Z2V3;F2Z3E3;F8WB73;H7C111	12	3	111.327	0.0570591	0.035567	1.11718	48492.5	Drebrin-like protein OS=Homo sapiens OX=9606 GN=DBNL PE=1 SV=1	69865	73074.5	72508.8	74144.4	83907.2	82642.6
P13473	3	2	20.8913	0.0571259	0.0355861	1.57323	45531.1	Lysosome-associated membrane glycoprotein 2 OS=Homo sapiens OX=9606 GN=LAMP2 PE=1 SV=2	17841.3	19649.8	15377.5	21019.9	26995.5	35159.3
A0A087WV48	3	1	33.6996	0.0572746	0.0356563	1.30647	12851.3	Uncharacterized protein OS=Homo sapiens OX=9606 PE=4 SV=1	195076	164912	172505	135875	156865	114840
O94875;H7BXR3;H7BZK1;H7BZX1;H7C1R7	3	2	26.6454	0.0575336	0.0357553	1.6322	125248	Sorbin and SH3 domain-containing protein 2 OS=Homo sapiens OX=9606 GN=SORBS2 PE=1 SV=3	4149.88	5223	4943.59	2960.35	3792.36	2018.56
J3KN67;P06753	20	1	257.425	0.0575881	0.0357553	1.90433	33450.7	Tropomyosin alpha-3 chain OS=Homo sapiens OX=9606 GN=TPM3 PE=1 SV=1	6015.86	6001.91	6567.09	3361.91	1835.96	4561.42
J3KQN4;P83881;Q969Q0;H0Y5B4;H7BZ11;R4GN19	4	3	38.9035	0.0576308	0.0357553	1.79649	16663.3	60S ribosomal protein L36a OS=Homo sapiens OX=9606 GN=RPL36A PE=1 SV=1	35478.5	19062.6	36667.3	60010.8	59357.4	44486.4
O43815	2	1	13.5806	0.0576383	0.0357553	2.54655	86588.4	Striatin OS=Homo sapiens OX=9606 GN=STRN PE=1 SV=4	8850.75	7872.5	7210.58	5986.49	1591.19	1820.87
F8VVA7;F8W651;P61923;F8VYK5;F8VYZ4;F8VUC5;F8VXB1;F8W156	4	3	40.737	0.0577091	0.0357553	1.88596	22397.5	Coatomer subunit zeta-1 OS=Homo sapiens OX=9606 GN=COPZ1 PE=1 SV=1	28955.8	22539	23609.6	20068.7	8563.69	11190.5
J3QR65;Q9NYA4	2	1	12.1869	0.0577223	0.0357553	1.47823	129522	Myotubularin-related protein 4 OS=Homo sapiens OX=9606 GN=MTMR4 PE=1 SV=1	4551.23	3433.52	2742.33	5089.29	5834.2	4933.57
P29590;H3BT29;H3BUJ5;H3BVD2	8	1	57.8288	0.0577232	0.0357553	1.75696	99204.5	Protein PML OS=Homo sapiens OX=9606 GN=PML PE=1 SV=3	7922.87	8000.31	8795.6	12500.1	20347.6	10582.2
J3KN16;Q5VYK3;R4GMY1;F6XAQ5;F8WDP8;H0Y786;R4GMY3;V9GYF5;V9GYG5	14	9	113.203	0.0583197	0.0361022	1.44253	225633	Proteasome adapter and scaffold protein ECM29 OS=Homo sapiens OX=9606 GN=ECPAS PE=1 SV=1	61072.2	72478.2	72274.8	81605.4	92072.5	123231
Q9UKA9	2	1	22.3435	0.0587302	0.0363336	1.81243	57604.9	Polypyrimidine tract-binding protein 2 OS=Homo sapiens OX=9606 GN=PTBP2 PE=1 SV=1	28573.2	27428.9	26094.1	65334.4	32022.2	51437.2
B3KY94;O14735;H3BUR9	3	3	29.6524	0.0588192	0.0363658	1.54936	26688	CDP-diacylglycerol--inositol 3-phosphatidyltransferase OS=Homo sapiens OX=9606 GN=CDIPT PE=1 SV=1	21163.5	20582.9	22311.9	43959.5	28537.9	26752.2
P04040	4	3	39.3855	0.0588878	0.0363854	1.23742	59984.4	Catalase OS=Homo sapiens OX=9606 GN=CAT PE=1 SV=3	36917.5	35525	36350.6	45304.3	38670	50649
P62995;H7BXF3	2	1	12.8854	0.0590612	0.0364698	1.28505	33779.8	Transformer-2 protein homolog beta OS=Homo sapiens OX=9606 GN=TRA2B PE=1 SV=1	37688	37611.8	36546.9	24463.1	34424.3	28149.5
O00116;A0A1B0GWA2;A0A2R8YEL0;B8ZZ81;A0A0A0MT49;A0A2R8Y440;A0A2R8Y4P4;A0A2R8Y523;A0A2R8Y526;A0A2R8Y5K3;A0A2R8Y6N0;A0A2R8Y6V2;A0A2R8Y7F3;A0A2R8Y7S2;A0A2R8Y7Y7;A0A2R8YF58;A0A2R8YF80;A0A2R8YG32;A0A2R8YGG3;P51532;Q9HBD4;Q9NRW4;S4R3M1	10	9	86.0899	0.0597433	0.0368549	1.66278	73710.3	Alkyldihydroxyacetonephosphate synthase_ peroxisomal OS=Homo sapiens OX=9606 GN=AGPS PE=1 SV=1	32607.5	30527.2	31681.5	39600.7	45783	72274.4
O00487	6	6	51.9513	0.059769	0.0368549	1.53859	34748.2	26S proteasome non-ATPase regulatory subunit 14 OS=Homo sapiens OX=9606 GN=PSMD14 PE=1 SV=1	57916.1	42600	41654.4	71475.6	57962.9	89303.9
H3BPV7	3	1	19.7671	0.0599655	0.0369359	6.19578	12359.6	Lysine--tRNA ligase (Fragment) OS=Homo sapiens OX=9606 GN=KARS PE=1 SV=1	98.2545	60.5747	93.5929	136.101	994.09	433.761
O00264	11	9	117.62	0.0602613	0.0370949	1.21934	21785.2	Membrane-associated progesterone receptor component 1 OS=Homo sapiens OX=9606 GN=PGRMC1 PE=1 SV=3	270774	315829	286113	248120	257501	210107
Q9BRR0	2	1	14.3751	0.0603112	0.0371026	1.14435	61952.8	Zinc finger protein with KRAB and SCAN domains 3 OS=Homo sapiens OX=9606 GN=ZKSCAN3 PE=1 SV=2	46438.8	50035.9	46959.9	53180.8	59685.2	51273.7
C9JEJ2;P49585;C9J050;H7C1T3;C9J2E1;Q9Y5K3;C9JPY0;H7BZN1;C9JVS0;F8WAZ5;F2Z2B1;F8WBU2	10	7	86.7786	0.0603705	0.0371033	1.42532	43606.2	Choline-phosphate cytidylyltransferase A OS=Homo sapiens OX=9606 GN=PCYT1A PE=1 SV=1	42232	50410.1	47624.6	57302.1	83558	59065.2
H0YA93;Q86UW6	2	1	13.0214	0.0603875	0.0371033	1.96079	159425	NEDD4-binding protein 2 (Fragment) OS=Homo sapiens OX=9606 GN=N4BP2 PE=1 SV=1	27668.6	32345.9	14228.5	53529.9	54006.9	38037.9
O00148;K7EQN7;K7EN69;K7EPJ3;K7EIL8;K7EL56;K7ENP6;A0A0D9SEM9	10	2	108.055	0.0607387	0.0372727	1.80314	49642.9	ATP-dependent RNA helicase DDX39A OS=Homo sapiens OX=9606 GN=DDX39A PE=1 SV=2	171950	173483	110889	192970	342475	287367
Q07092;A6NCT7;H7BY97;H7C3F0	6	6	39.0369	0.0610435	0.0374365	1.74112	159576	Collagen alpha-1(XVI) chain OS=Homo sapiens OX=9606 GN=COL16A1 PE=1 SV=2	31196.2	25114.7	19770.7	13019.4	19778.2	10899.5
Q9Y2V7;F5GX38;F5GX76	4	1	25.5142	0.0611525	0.0374801	19.2581	73792.4	Conserved oligomeric Golgi complex subunit 6 OS=Homo sapiens OX=9606 GN=COG6 PE=1 SV=2	845.933	1256.23	1175.44	132.677	0	37.5163
P16930;H0YLC7;H0Y934	6	4	68.2917	0.0612243	0.0375008	2.45428	46773.6	Fumarylacetoacetase OS=Homo sapiens OX=9606 GN=FAH PE=1 SV=2	24485.6	27996.1	65240.5	17292.7	15645.3	15028.2
P98082	5	4	46.561	0.0614568	0.0376199	1.20882	82562	Disabled homolog 2 OS=Homo sapiens OX=9606 GN=DAB2 PE=1 SV=3	26565.2	27916.8	31078.1	23329.4	21365.4	26085.1
O00505;H0Y4S9	4	4	34.4863	0.0615454	0.0376508	1.45534	58324.2	Importin subunit alpha-4 OS=Homo sapiens OX=9606 GN=KPNA3 PE=1 SV=2	16106.7	15972.8	16015.7	18310.1	29465.4	22219.4
A0A087WTA1;A0A0A0MR20;F5H107;Q9C0A0;E9PDN6	7	3	57.5345	0.0616458	0.0376888	1.20671	141945	Contactin-associated protein-like 4 OS=Homo sapiens OX=9606 GN=CNTNAP4 PE=1 SV=1	362375	369362	397916	279469	353434	303237
P62280;M0QZC5;M0R1H5;M0R1H6	9	7	93.093	0.0618244	0.0377747	1.30093	18601.8	40S ribosomal protein S11 OS=Homo sapiens OX=9606 GN=RPS11 PE=1 SV=3	67168.9	62152.6	71072.9	103379	77402	79917.6
Q96NW4;K7ELM1	2	1	20.2072	0.0618833	0.0377873	1.38395	118809	Ankyrin repeat domain-containing protein 27 OS=Homo sapiens OX=9606 GN=ANKRD27 PE=1 SV=2	22050.9	22187.8	23074.5	15353.6	20359.5	12925.3
P61020;F8VUA5;F8VVZ0;F8VPW9;F8VSF8;F8VWZ7;F8WCY6;F8WD79	8	5	76.111	0.0619946	0.0378319	1.61782	23935	Ras-related protein Rab-5B OS=Homo sapiens OX=9606 GN=RAB5B PE=1 SV=1	15354.2	21091.4	19715.5	22228.5	37679.9	30950.2
P43304;F5GYK7	5	5	38.925	0.0621231	0.0378869	1.21388	81366.1	Glycerol-3-phosphate dehydrogenase_ mitochondrial OS=Homo sapiens OX=9606 GN=GPD2 PE=1 SV=3	23162	25411	22210.4	28036.2	25824.8	32061.8
P48643;B7ZAR1;E7ENZ3;E9PCA1;D6RIZ7;H0Y914	22	19	247.706	0.0623947	0.0380185	1.28058	60127.4	T-complex protein 1 subunit epsilon OS=Homo sapiens OX=9606 GN=CCT5 PE=1 SV=1	121073	132440	134660	170564	187404	139117
A0A1B0GTZ2;A0A1B0GV15;A0A1B0GVV6;A0A1B0GW51;A0A1B0GWI1;A0A286YEX8;A0A286YFE0	2	2	12.4046	0.0624159	0.0380185	2.26328	34536.5	Putative coiled-coil domain-containing protein 196 OS=Homo sapiens OX=9606 GN=CCDC196 PE=5 SV=1	4753.55	4118.07	4331.89	6270.71	15936.5	7676
A0A087WZK9;B3KS98;O15372;E5RFH0;E5RFW7;E5RGU4;E5RH59;E5RHC7;E5RJT0	4	3	26.2675	0.0626759	0.0381534	2.25605	39761	Eukaryotic translation initiation factor 3 subunit H OS=Homo sapiens OX=9606 GN=EIF3H PE=1 SV=1	9775.19	8466.26	8247.98	4578	1731.75	5431.74
A0A1W2PS94;A0A2R8Y358;Q9BXT5	6	2	46.4926	0.0627252	0.0381599	1.66633	363970	Testis-expressed protein 15 OS=Homo sapiens OX=9606 GN=TEX15 PE=4 SV=1	38285.3	65721.1	67288.9	32453.9	36688.5	33655.6
Q8NDV7;H7C269;I3L3S5	9	7	64.2297	0.0630123	0.0382404	3.90038	211096	Trinucleotide repeat-containing gene 6A protein OS=Homo sapiens OX=9606 GN=TNRC6A PE=1 SV=2	11454.3	9025.91	11458.5	19785.7	23521.1	81266.3
Q96BR6;A0A0A0MTT2;E5RI66;Q147U1;Q5VT36;Q5VT37;Q8IYI8;Q8N972;Q9BR84;S4R3U0	3	1	25.898	0.0631594	0.0382856	28.7082	54307.4	Zinc finger protein 669 OS=Homo sapiens OX=9606 GN=ZNF669 PE=2 SV=2	488359	20525.5	53088.2	13096.2	4865.47	1613.7
O14579;M0QXB4;M0R061	12	11	124.307	0.0632031	0.0382856	1.12737	34710.2	Coatomer subunit epsilon OS=Homo sapiens OX=9606 GN=COPE PE=1 SV=3	159694	171041	167014	177408	202873	180866
J3QTB1;Q86WV6	2	2	13.1201	0.0636875	0.0385554	1.26604	28560.1	Stimulator of interferon genes protein (Fragment) OS=Homo sapiens OX=9606 GN=TMEM173 PE=1 SV=1	11770.6	9823.2	11354.1	15755.6	13730.2	12227.4
Q9BQS8;C9J2W6;H7BZ74	3	1	21.5766	0.063728	0.0385563	9.47775	168694	FYVE and coiled-coil domain-containing protein 1 OS=Homo sapiens OX=9606 GN=FYCO1 PE=1 SV=3	1302.42	970.032	1179.16	9362.66	1857.71	21493.2
P48449;A0A0G2JQD0;C9J315;H7C3A5;Q86VV4	7	6	56.1212	0.063915	0.0386457	1.34657	84506.5	Lanosterol synthase OS=Homo sapiens OX=9606 GN=LSS PE=1 SV=1	21061	15768.2	14498.2	21644.6	22401.5	25070.1
P54819;F8W1A4;F8VZG5;F8VY04;G3V213;F8VPP1	8	7	74.7677	0.0640942	0.0387304	1.50903	26705.9	Adenylate kinase 2_ mitochondrial OS=Homo sapiens OX=9606 GN=AK2 PE=1 SV=2	65323.7	97967.1	77160.8	106585	149392	106871
P54802	8	5	60.9521	0.0643135	0.0388154	1.3986	82722	Alpha-N-acetylglucosaminidase OS=Homo sapiens OX=9606 GN=NAGLU PE=1 SV=2	11072.7	14948.8	14542.4	9081.49	11450.1	8471.77
Q13564;H3BMR3;J3KRK3;J3QRA5	3	1	26.0158	0.0643658	0.0388233	1.68598	60702.7	NEDD8-activating enzyme E1 regulatory subunit OS=Homo sapiens OX=9606 GN=NAE1 PE=1 SV=1	4526.72	5007.2	6646.24	6387.08	10046.6	10845.8
P07195;A0A3B3IS95;A8MW50;C9J7H8;F5H793	21	16	291.89	0.0645249	0.0388718	1.23929	36923.7	L-lactate dehydrogenase B chain OS=Homo sapiens OX=9606 GN=LDHB PE=1 SV=2	293346	303146	301266	337239	433440	341902
Q14789;E7EU81	3	2	20.9425	0.0646234	0.0389074	1.23102	377445	Golgin subfamily B member 1 OS=Homo sapiens OX=9606 GN=GOLGB1 PE=1 SV=2	38665	36275.6	40804.3	31121	35611.3	27291.3
H7C4U7;H7C5T8;Q96QZ7	2	1	14.0742	0.0647881	0.0389828	6.65119	123795	Membrane-associated guanylate kinase_ WW and PDZ domain-containing protein 1 (Fragment) OS=Homo sapiens OX=9606 GN=MAGI1 PE=1 SV=1	1901.18	14198.5	3611.9	693.51	1347.84	922.267
A0A087WTV6;Q96C36;A0A087WZR9;J3KR12	6	5	41.3896	0.0649022	0.0390277	1.3266	26096.5	Pyrroline-5-carboxylate reductase 2 OS=Homo sapiens OX=9606 GN=PYCR2 PE=1 SV=1	26579.7	33667.1	29046.2	43094.7	42403.4	32957.7
Q9NR45;Q5TBR0;Q5TBR1	11	11	105.136	0.0654726	0.0393467	1.36852	40763.8	Sialic acid synthase OS=Homo sapiens OX=9606 GN=NANS PE=1 SV=2	165054	206215	178756	261081	203562	288080
A0A0R4J2E4;K7ENL6;Q8TES7	2	1	12.6803	0.0656356	0.0394207	1.51811	121276	Fas-binding factor 1 (Fragment) OS=Homo sapiens OX=9606 GN=FBF1 PE=1 SV=2	49629	41839	39388.5	30516.3	20606.6	35074.3
P20908;H7BY82;A0A087WUG9;A0A087WZ03;A0A0C4DG89;F2Z2X5;F2Z2X6;K7ERJ6;Q7L014;Q9H7M6	29	22	221.998	0.0660435	0.0396348	1.49081	184244	Collagen alpha-1(V) chain OS=Homo sapiens OX=9606 GN=COL5A1 PE=1 SV=3	141082	112077	94541.9	67011.4	95065.1	71152.9
C9JIF9;P13798;H7C393;F8WEH5	3	3	20.1289	0.0660722	0.0396348	1.09481	82757.7	Acylamino-acid-releasing enzyme OS=Homo sapiens OX=9606 GN=APEH PE=1 SV=1	45483.2	43490.6	43267.1	46452.7	46937.6	51388.7
P09012;M0QZG7;M0R221;M0R2B8	3	1	20.9604	0.0662155	0.0396966	1.35447	31279.6	U1 small nuclear ribonucleoprotein A OS=Homo sapiens OX=9606 GN=SNRPA PE=1 SV=3	16748.3	13114.5	12155.3	21894.1	17210.8	17807.3
Q9UNZ2;F2Z2K0	5	5	40.3683	0.066648	0.0399317	7.53218	40572.9	NSFL1 cofactor p47 OS=Homo sapiens OX=9606 GN=NSFL1C PE=1 SV=2	174641	21121.6	34837.1	11571.7	9557.55	9485.97
O94826;A0A1B0GWD4;A0A1W2PP76;A0A1W2PQ39;A0A1W2PQR1;A0A1W2PRF1;A0A1W2PS54;H0Y406	7	6	58.0807	0.0667753	0.0399837	1.60187	68139.3	Mitochondrial import receptor subunit TOM70 OS=Homo sapiens OX=9606 GN=TOMM70 PE=1 SV=1	14817.1	15318.7	13845.9	16697.6	30518.3	23237.1
P49792;A6NGN4;B5MCW3;E9PB13;F8VUB1;F8VXH8;F8VZC6;F8VZV2;F8W1D1;H0Y360;H0YBK3;H0YCL9;H3BRN6;H3BTU7;H7C127;H7C128;H7C179;H7C2P4;I3L182;I3L4D8;J3KP20;P04629;P40967;Q01433;Q6VAB6;Q9BVA0;Q9H0E9;Q9NV88;Q9UQ35	18	8	136.56	0.0671741	0.0401981	1.22902	362591	E3 SUMO-protein ligase RanBP2 OS=Homo sapiens OX=9606 GN=RANBP2 PE=1 SV=2	30373.1	25491.5	31401	33248.4	34503.5	39499.1
A0A3B3IU23;B2REA4;O75626	2	1	13.9131	0.0673062	0.0402528	1.7115	94608	PR domain zinc finger protein 1 OS=Homo sapiens OX=9606 GN=PRDM1 PE=1 SV=1	10917.9	9531.35	9209.82	11515.9	22602.8	16643
O60763;A0A0C4DGK2;B5MC35;B5MCA1;B5MD16;D6R9U2;D6RA48;D6RAK2;D6RB69;D6RBS3;D6RD15;D6RF69;D6RHZ8;E7ETC2;F8VPL6;F8W883;G3V2K1;G3V561;G3V5U8;H0Y6N5;H0Y742;H0YKT3;O15439;P26572;P35503;Q08209;Q86US5;Q86X52;Q969Q6;Q96G28;Q9H2S9;Q9NWB6;Q9UPZ9;Q9Y6X6	27	23	226.332	0.0675117	0.0403347	1.52846	108808	General vesicular transport factor p115 OS=Homo sapiens OX=9606 GN=USO1 PE=1 SV=2	144298	152465	150042	241979	277944	163003
A6NHR9;A0A2R8YCU7;J3KTK7;J3QSH1	6	2	37.0295	0.0675248	0.0403347	1.46824	228085	Structural maintenance of chromosomes flexible hinge domain-containing protein 1 OS=Homo sapiens OX=9606 GN=SMCHD1 PE=1 SV=2	11726.1	8528.54	9848.22	11423.2	15987.6	16787.6
C9JY79;Q9H254;M0QZQ3;A0A2R8Y7R9;B1APN9;G3V200;H0YHK3;M0R1V6;O75145;O75334;O75335;Q13136;R4GN36	11	5	106.836	0.0678194	0.0404618	1.08133	290259	Spectrin beta chain OS=Homo sapiens OX=9606 GN=SPTBN4 PE=1 SV=2	162024	166071	158939	148823	158309	143272
P62834;A0A075B6Q0	12	3	143.164	0.0678735	0.0404696	1.99133	21329.4	Ras-related protein Rap-1A OS=Homo sapiens OX=9606 GN=RAP1A PE=1 SV=1	94926.2	99168.3	104472	60099.2	24755.5	65078.6
Q96Q89	2	1	14.9121	0.067935	0.0404818	2.51415	211998	Kinesin-like protein KIF20B OS=Homo sapiens OX=9606 GN=KIF20B PE=1 SV=3	55702.5	57815.5	44832.7	24875.7	7833.09	30275
E5RJF5	9	1	163.149	0.0680931	0.0405352	1.84706	14720.8	Annexin (Fragment) OS=Homo sapiens OX=9606 GN=ANXA6 PE=1 SV=8	5927.45	5260.04	6308.27	3939.88	3793.59	1738.73
Q13308;H0Y8F1;C9JQR6;Q86X91;F8WDG7;C9J9E8	10	8	88.7413	0.0681477	0.0405352	1.36571	119875	Inactive tyrosine-protein kinase 7 OS=Homo sapiens OX=9606 GN=PTK7 PE=1 SV=2	42414.8	49870.2	50061.8	32597.2	42890.3	28742
Q9HCC9;Q49AA1	3	2	25.5233	0.0682794	0.0405891	1.20463	98315.4	Lateral signaling target protein 2 homolog OS=Homo sapiens OX=9606 GN=ZFYVE28 PE=1 SV=3	43100.3	40482.2	47173	32958.7	35035.7	40549.9
O60701;E7ER83;E7ER95;E7ETF4;D6RHF4;E7EV97;E9PBD2	15	11	152.807	0.0685016	0.0406967	1.21684	55708.5	UDP-glucose 6-dehydrogenase OS=Homo sapiens OX=9606 GN=UGDH PE=1 SV=1	106266	97859.5	118405	125122	145884	121461
P34897;G3V2Y4;H0YIZ0;G3V4W5;G3V5L0;G3V241;G3V2E4;G3V2W0;G3V3Y8;G3V4T0;G3V4X0;G3V540;G3V2Y1;G3V3C6	13	11	127.084	0.0685901	0.0407248	1.3253	56449.3	Serine hydroxymethyltransferase_ mitochondrial OS=Homo sapiens OX=9606 GN=SHMT2 PE=1 SV=3	56900.5	55047	44715.3	68889	59302.3	79434.3
E7ET52;Q8WW38	2	2	12.1039	0.0689022	0.0408852	1.28558	115358	Zinc finger protein ZFPM2 OS=Homo sapiens OX=9606 GN=ZFPM2 PE=1 SV=1	9653.93	8816.9	8649.03	6206.5	8490.39	6398.54
Q96CX2	7	4	47.4009	0.0689431	0.0408852	1.647	35986	BTB/POZ domain-containing protein KCTD12 OS=Homo sapiens OX=9606 GN=KCTD12 PE=1 SV=1	59308.8	48157.2	45890.4	60034.9	82334.5	110208
P13646;K7ERE3;K7EMD9	12	1	157.783	0.0690553	0.0409272	1.71206	49930.5	Keratin_ type I cytoskeletal 13 OS=Homo sapiens OX=9606 GN=KRT13 PE=1 SV=4	3707.37	5930.92	7001.92	3297	3647.47	2774.92
H0YD13	10	1	124.368	0.0696254	0.041191	1.36715	23082.5	CD44 antigen OS=Homo sapiens OX=9606 GN=CD44 PE=1 SV=2	4805.65	4954.41	5172.82	4352.41	2783.65	3786.6
A0A3B3ITE1;Q9UDY2;A0A1B0GTW1;A0A2R8YDH4;A0A3B3IU51;A0A3B3ISZ5;A0A3B3IRI3;A0A3B3ISF1;A0A3B3IRV6;A0A3B3IS03;A0A3B3IT83;A0A3B3IU26;B1AN86;U3KQJ2	10	6	78.7706	0.0698543	0.041294	1.56598	134437	Tight junction protein ZO-2 (Fragment) OS=Homo sapiens OX=9606 GN=TJP2 PE=1 SV=1	11441.6	8816.36	8649.34	17273	17107.4	10888
P17948;H9N1E7;D6RFF2	7	3	46.5767	0.0699379	0.041294	1.25774	152651	Vascular endothelial growth factor receptor 1 OS=Homo sapiens OX=9606 GN=FLT1 PE=1 SV=2	35585	39814.2	40805	29904.1	35819.6	26667.3
O43493	4	4	27.5974	0.0699593	0.041294	1.24705	51018.7	Trans-Golgi network integral membrane protein 2 OS=Homo sapiens OX=9606 GN=TGOLN2 PE=1 SV=3	15332.2	14379.3	18880.8	18568.9	20924.3	21103.9
A0A087X256;Q2M389;F8VNZ5;F8W1W1;K7EMX4;Q8NA03;Q9BZR8	6	4	55.0442	0.0700893	0.0413417	1.14708	137529	WASH complex subunit 4 OS=Homo sapiens OX=9606 GN=WASHC4 PE=1 SV=1	96435.3	85007.7	88049	84850	74129.8	75956.8
P38398;Q5YLB2;A0A0U1RRA9;E7EQW4;E7EUM2;E7EWN5;E9PH68;Q3B891;B7ZA85;E7ENB7;A0A2R8Y587;A0A2R8Y6Y9;E9PC22;G1UI37;I3L203	7	5	44.9563	0.0705643	0.0415722	1.3309	210230	Breast cancer type 1 susceptibility protein OS=Homo sapiens OX=9606 GN=BRCA1 PE=1 SV=2	11699.4	11911.9	14455.1	16291.8	19902.9	14467.9
Q96T58	5	3	41.5375	0.0713262	0.041996	1.24941	403275	Msx2-interacting protein OS=Homo sapiens OX=9606 GN=SPEN PE=1 SV=1	25631.3	26911	31463.3	19662.4	24768.9	22805
P25398	7	6	99.9044	0.0725016	0.0426298	1.17089	14914.2	40S ribosomal protein S12 OS=Homo sapiens OX=9606 GN=RPS12 PE=1 SV=3	272284	248425	260108	308234	333242	272773
A0A140T9T7;Q03518;A0A0S2Z4R8	5	4	37.4072	0.0725488	0.0426298	1.51048	87746	Antigen peptide transporter 1 OS=Homo sapiens OX=9606 GN=TAP1 PE=1 SV=1	8035.21	8577.17	10175.2	12088.3	17573	10801
I3L0A0;Q13404;G3V2F7;A0A0A0MSL3;Q15819;G3V113;D6RG00;E5RIF1;H0YBP9;H0YBX6	8	7	78.5459	0.0728361	0.0427576	1.03883	42779	HCG2044781 OS=Homo sapiens OX=9606 GN=TMEM189-UBE2V1 PE=4 SV=1	127055	132872	127338	132604	134239	135460
Q5SRE5	3	1	22.236	0.073181	0.0428836	2.33569	198496	Nucleoporin NUP188 homolog OS=Homo sapiens OX=9606 GN=NUP188 PE=1 SV=1	1901.04	1841.05	2730.98	5240.05	2633.49	7245.53
Q8NHP8	8	6	61.9208	0.0735881	0.0430711	1.68465	65928.2	Putative phospholipase B-like 2 OS=Homo sapiens OX=9606 GN=PLBD2 PE=1 SV=2	20218.4	24380.2	24961.8	9292.32	20082.3	11916
P26639;D6R9F8;D6RCA5;D6RDJ6	20	13	178.977	0.0740634	0.0433237	1.2145	84347.7	Threonine--tRNA ligase_ cytoplasmic OS=Homo sapiens OX=9606 GN=TARS PE=1 SV=3	91343	109045	92452.2	113782	132213	109658
Q8N0Y7	7	2	67.7581	0.0743584	0.0434705	1.13736	28948	Probable phosphoglycerate mutase 4 OS=Homo sapiens OX=9606 GN=PGAM4 PE=3 SV=1	7967.71	9124.56	9139.37	7516.72	7434.52	8112.3
P00167;J3KNC7	4	4	28.1852	0.074439	0.0434919	1.59019	15330.1	Cytochrome b5 OS=Homo sapiens OX=9606 GN=CYB5A PE=1 SV=2	5146.77	7847.85	5613.37	10216.9	7379.96	11993.4
P35556;A0A087WYV8;D6RJI3;E9PHW4;D6REJ2	120	103	1338	0.0745231	0.0435153	1.08091	335476	Fibrillin-2 OS=Homo sapiens OX=9606 GN=FBN2 PE=1 SV=3	356335	378487	395368	344451	356320	344820
P14866;A0A3B3ITJ4;M0QXS5;M0R1W6;B4DVF8;M0QYL7	14	9	132.372	0.0745694	0.0435166	1.42177	64760.2	Heterogeneous nuclear ribonucleoprotein L OS=Homo sapiens OX=9606 GN=HNRNPL PE=1 SV=2	41087.2	39737.8	40209	53435.3	73038.6	45608.2
Q8WUM4;A0A3B3IT07;C9IZF9;F8WBR8;F8WEQ7;F8WDK9;Q96RT7	25	22	213.552	0.074766	0.0436056	1.28593	96650.6	Programmed cell death 6-interacting protein OS=Homo sapiens OX=9606 GN=PDCD6IP PE=1 SV=1	167783	180049	184493	119483	168103	126377
Q7KZF4;H7C597;A0A0A0MR62;A0A1W2PPV2;F5GWN4;F8W9L4;F8WBT0;F8WFD7;H0Y9P2;H7BYE6;J3KPQ0;K7EJE6;K7EK60;O43182;O95466;P22455;P23416;Q8TB03	32	28	340.878	0.074895	0.0436492	1.31702	102681	Staphylococcal nuclease domain-containing protein 1 OS=Homo sapiens OX=9606 GN=SND1 PE=1 SV=1	180004	184842	219432	237117	306303	226087
Q9BXL7;H7BY05	2	1	13.14	0.0749293	0.0436492	2.92463	134596	Caspase recruitment domain-containing protein 11 OS=Homo sapiens OX=9606 GN=CARD11 PE=1 SV=3	3314.76	2216.57	2113.78	1432.03	259.91	922.1
Q9UHP3;Q96B65;H7C1T8	3	1	20.6812	0.0750559	0.0436973	9.77498	122902	Ubiquitin carboxyl-terminal hydrolase 25 OS=Homo sapiens OX=9606 GN=USP25 PE=1 SV=4	583889	44284.3	157409	28532.9	29386.5	22447.2
Q9UHV9	3	3	29.449	0.0756042	0.0439905	1.12069	16704.9	Prefoldin subunit 2 OS=Homo sapiens OX=9606 GN=PFDN2 PE=1 SV=1	50108.2	49522.9	49550	60955.4	53897.2	52333.8
C9J4W5;Q9GZV4	7	1	115.102	0.0759778	0.0441559	1.15163	13048.8	Eukaryotic translation initiation factor 5A (Fragment) OS=Homo sapiens OX=9606 GN=EIF5A2 PE=1 SV=1	205710	221326	237960	208539	181704	187198
P39023;G5E9G0;B5MCW2;H7C422;H7C3M2;F8WCR1;Q9NY72	15	12	170.129	0.0764858	0.044425	1.40979	46394.1	60S ribosomal protein L3 OS=Homo sapiens OX=9606 GN=RPL3 PE=1 SV=2	144352	106978	128443	198336	140665	196398
P16591	3	1	24.8502	0.0767547	0.0445288	5.47669	95265.4	Tyrosine-protein kinase Fer OS=Homo sapiens OX=9606 GN=FER PE=1 SV=2	2176.22	4155.74	2548.85	3875.34	18638.1	26124
A6NFX8;Q9UKK9;A6NCQ0;A6NJU6;C9JYY9;H0YEY4	4	3	33.6758	0.076805	0.0445319	1.26733	26180.7	ADP-sugar pyrophosphatase OS=Homo sapiens OX=9606 GN=NUDT5 PE=1 SV=1	48057.2	43577.2	51941.6	65889.2	50931.6	65137.9
Q02878;F8VZ45;U3KQR5;F8VR69;F8VU16;F8VWR1;F8VZA3	15	14	188.424	0.0769224	0.0445524	1.42896	32785	60S ribosomal protein L6 OS=Homo sapiens OX=9606 GN=RPL6 PE=1 SV=3	179418	171588	195238	302583	283837	194144
Q8WUW1	2	2	14.2436	0.0769306	0.0445524	1.29688	8801.96	Protein BRICK1 OS=Homo sapiens OX=9606 GN=BRK1 PE=1 SV=1	18015.4	13620.7	15513.9	17835.6	20197.7	23114.6
P11166;A0A0D9SFK9;A0A0D9SG74;A6NL68	8	6	88.3905	0.0772693	0.0447224	1.99458	54426.1	Solute carrier family 2_ facilitated glucose transporter member 1 OS=Homo sapiens OX=9606 GN=SLC2A1 PE=1 SV=2	41947.6	87133.9	95874	41561.5	34088.3	37133.6
P62258;B4DJF2;I3L3T1;K7EM20;K7EIT4;A2IDB1;F8WEB6;I3L0W5	18	11	260.642	0.0775471	0.0448569	1.12605	29345	14-3-3 protein epsilon OS=Homo sapiens OX=9606 GN=YWHAE PE=1 SV=1	631720	611187	631414	511596	607471	545436
Q9Y3U8;J3QSB5	4	3	38.856	0.0776461	0.0448878	1.4494	12310.8	60S ribosomal protein L36 OS=Homo sapiens OX=9606 GN=RPL36 PE=1 SV=3	110747	100497	107555	155134	191286	115649
C9JM19	9	1	103.601	0.0778165	0.0449338	1.33208	18571.7	40S ribosomal protein S9 OS=Homo sapiens OX=9606 GN=RPS9 PE=1 SV=1	95535.9	103136	107243	139264	159433	108806
A0A024R4M0;P46781;B5MCT8;A8MXK4;F2Z3C0	12	4	122.788	0.0778165	0.0449338	1.33208	22648.5	40S ribosomal protein S9 OS=Homo sapiens OX=9606 GN=RPS9 PE=1 SV=1	65930.7	71176	74010	96108.2	110027	75088.8
D6R904	12	1	154.045	0.077869	0.0449378	1.17585	11017.3	Tropomyosin alpha-3 chain OS=Homo sapiens OX=9606 GN=TPM3 PE=1 SV=1	33214.8	36814.3	34639.6	43522.5	43340.2	36212.3
P48729;D6REM4;H0Y9X2;U3KPX3;U3KQ83;U3KQK7	4	4	31.1788	0.0781463	0.0450715	2.24555	39143.1	Casein kinase I isoform alpha OS=Homo sapiens OX=9606 GN=CSNK1A1 PE=1 SV=2	9978.49	11792.9	11093.5	4228.43	2044.01	8363.08
Q8NEU8;F8VWV2;F8VXB0	3	3	26.2276	0.0783208	0.0451267	1.43659	75006.8	DCC-interacting protein 13-beta OS=Homo sapiens OX=9606 GN=APPL2 PE=1 SV=3	6567.42	5825.61	5474.32	7860.93	10919.6	6887.56
A0A3B3IUB1;Q13144	2	1	14.1434	0.0783333	0.0451267	2.54549	81964.3	Translation initiation factor eIF-2B subunit epsilon OS=Homo sapiens OX=9606 GN=EIF2B5 PE=1 SV=1	6168.34	4461.54	5542.67	9340.06	23709.5	8117.56
Q9UBQ5;A0A087WVB9;K7EQM4;K7ERF1;B4DQ48;K7EK53;K7ES31;B3KP96;O95361	4	4	34.3997	0.0786906	0.0452692	1.20833	25344.9	Eukaryotic translation initiation factor 3 subunit K OS=Homo sapiens OX=9606 GN=EIF3K PE=1 SV=1	49357.6	54512	55824.5	64005.8	72212.3	56745.9
A0A0C4DFN3;E7EWX8;Q99685;A0A3B3ITT3;H7C599;H7C5K5;H7C4E0;C9J8Q3	5	5	32.4978	0.0787348	0.0452692	1.46162	34520.7	Monoglyceride lipase OS=Homo sapiens OX=9606 GN=MGLL PE=1 SV=1	12116.4	11247.2	11202	21850.7	13115.6	15555.4
Q8N9T8;F8WFC1;H0YFD2;H0YG91;H0YH26	5	2	44.8176	0.0791272	0.0454515	6.15705	83054.4	Protein KRI1 homolog OS=Homo sapiens OX=9606 GN=KRI1 PE=1 SV=3	702584	91202.8	284176	60001	89173.1	25903.6
Q14019;H3BT58	10	6	147.312	0.0794136	0.0455631	1.31059	16059.1	Coactosin-like protein OS=Homo sapiens OX=9606 GN=COTL1 PE=1 SV=3	101076	107628	113443	70952.4	101925	72926.6
J3KQ32;Q9NTK5;C9JTK6	8	6	74.5271	0.0797017	0.0457018	1.2186	47166.2	Obg-like ATPase 1 OS=Homo sapiens OX=9606 GN=OLA1 PE=1 SV=1	48442.2	49774.1	58843	48140.4	40266.5	40478
M0QYZ2;M0R0N4;P53680;X6R390;M0QZ21;M0R1S0	2	2	22.7816	0.0798272	0.0457327	1.3395	19157.1	AP complex subunit sigma OS=Homo sapiens OX=9606 GN=AP2S1 PE=1 SV=1	35506.6	42705.9	38759.8	47129.6	45479.1	64075.1
P60981;F6RFD5	10	10	148.053	0.0798482	0.0457327	1.18709	18962	Destrin OS=Homo sapiens OX=9606 GN=DSTN PE=1 SV=3	283508	287772	326783	246303	280618	229602
P08758;D6RBL5;D6RBE9;E9PHT9;D6RCN3	24	22	428.417	0.0802282	0.0459041	1.17383	35993.9	Annexin A5 OS=Homo sapiens OX=9606 GN=ANXA5 PE=1 SV=2	895181	1.00227e+06	999377	737823	904565	825452
Q5JRA6;A0A0A0MRH6	4	2	29.9234	0.0802404	0.0459041	1.45148	214387	Transport and Golgi organization protein 1 homolog OS=Homo sapiens OX=9606 GN=MIA3 PE=1 SV=1	19425.9	22599.5	20647.8	10253	17892.1	15033.7
F5GXX5;P61803;A0A0B4J239;F5H895	2	2	26.6903	0.0803369	0.0459328	1.22988	9611.28	Dolichyl-diphosphooligosaccharide--protein glycosyltransferase subunit DAD1 OS=Homo sapiens OX=9606 GN=DAD1 PE=1 SV=1	60718.9	65431.9	57732.1	83566.6	78293.7	64292.9
G3V0E4;O75439;F8WAZ6;F8WBE1;F8WEA6	3	1	18.531	0.0806726	0.0460509	2.6472	54876.4	Mitochondrial-processing peptidase subunit beta OS=Homo sapiens OX=9606 GN=PMPCB PE=1 SV=1	5368.71	4776.16	2995.56	14986.5	5260.36	14538.5
Q8TD43	3	1	20.4409	0.0807528	0.0460509	5.5014	135784	Transient receptor potential cation channel subfamily M member 4 OS=Homo sapiens OX=9606 GN=TRPM4 PE=1 SV=1	672.437	1017.2	637.593	4125.91	1013.88	7663.23
Q9UGI8;F8W7T0	6	2	53.1126	0.0807745	0.0460509	2.04751	49821.4	Testin OS=Homo sapiens OX=9606 GN=TES PE=1 SV=1	31639.4	31283.8	36216	14770.4	26060.2	7588.88
Q14117	5	1	53.7552	0.0807766	0.0460509	1.80355	57143.1	Dihydropyrimidinase OS=Homo sapiens OX=9606 GN=DPYS PE=1 SV=1	165809	228727	178301	239679	296815	496648
Q14157;F8W726;Q5VU77;H0Y5H6;H7C2T8;Q5VU78;Q5VU79;Q5VU80;Q5VU81	9	9	64.4801	0.0810963	0.0462023	1.28514	114649	Ubiquitin-associated protein 2-like OS=Homo sapiens OX=9606 GN=UBAP2L PE=1 SV=2	50465.2	51572	50668.2	45232.8	42292.4	31298.3
B1APH0;Q6ZN30;A0A1B0GX98;H0Y6W5;Q06HB9;S4R351;S4R3K9;S4R3R8	2	1	14.4396	0.0811357	0.0462023	1.32457	115904	Zinc finger protein basonuclin-2 OS=Homo sapiens OX=9606 GN=BNC2 PE=1 SV=1	2532.68	1821.76	2197.37	1435.03	1836.01	1675.32
A0A087WWJ1	2	1	13.2406	0.0815573	0.0464156	4.9055	122371	DNA mismatch repair protein Msh6 OS=Homo sapiens OX=9606 GN=MSH6 PE=1 SV=1	1584.22	1237.34	2576.02	3008.5	18375.4	5093.92
Q9UGU5;F8WDU7;B0QXZ8;B0QXZ9	3	1	25.2437	0.0816333	0.0464322	14.5174	66053.8	HMG domain-containing protein 4 OS=Homo sapiens OX=9606 GN=HMGXB4 PE=1 SV=2	2825.56	6474.08	2635.88	39.0639	783.088	0
B4DLN1;P52815	2	2	13.0312	0.0817322	0.0464616	21.0117	48612.6	cDNA FLJ60124_ highly similar to Mitochondrial dicarboxylate carrier OS=Homo sapiens OX=9606 PE=2 SV=1	892.734	1248.55	1170.86	2773.77	61379.6	5440.35
Q15075	3	3	25.2797	0.0819894	0.046581	1.54497	163435	Early endosome antigen 1 OS=Homo sapiens OX=9606 GN=EEA1 PE=1 SV=2	15955.4	20837.9	14874	8351.58	14783.2	10307.4
D6RCC7;Q9P2D6	2	1	14.8608	0.0820655	0.0465891	2.18683	125104	Protein FAM135A OS=Homo sapiens OX=9606 GN=FAM135A PE=1 SV=1	7890.54	10929.9	8870.39	1801.91	6477.08	4383.57
D6RDB2	4	1	29.8249	0.0820979	0.0465891	1.33759	16481	GTP-binding protein SAR1b OS=Homo sapiens OX=9606 GN=SAR1B PE=1 SV=1	18786.1	15834.8	14971.1	22748.8	18015.2	25569.8
A0A0A0MSW0	2	2	11.9223	0.0824706	0.0467738	5.6537	227859	E3 ubiquitin-protein ligase UBR4 (Fragment) OS=Homo sapiens OX=9606 GN=UBR4 PE=1 SV=1	722.363	1054.43	481.457	1228.43	9031.46	2507.56
Q15365;F8VTZ0;C9IZV9;C9J5V4;C9J7A9;C9JSA6;C9JTY5;C9JZY3;C9K0A2;F8WC71;H3BSP4	19	10	201.015	0.0829279	0.0469274	1.25384	38011.1	Poly(rC)-binding protein 1 OS=Homo sapiens OX=9606 GN=PCBP1 PE=1 SV=2	196233	204177	201006	246346	294706	213031
A8MZF9;J3QKW7;J3QRI9;P55039;J3QR71	2	1	13.7804	0.0829315	0.0469274	1.25915	38528.6	Developmentally-regulated GTP-binding protein 2 OS=Homo sapiens OX=9606 GN=DRG2 PE=1 SV=1	8288.29	8926.67	8504.16	8900.07	12132.1	11352
Q00537	2	1	18.511	0.0835302	0.0472391	1.12971	59867.5	Cyclin-dependent kinase 17 OS=Homo sapiens OX=9606 GN=CDK17 PE=1 SV=2	152837	151775	162651	188075	160246	179549
Q9UFN0	4	3	28.2247	0.0838228	0.0473775	1.54379	28580.7	Protein NipSnap homolog 3A OS=Homo sapiens OX=9606 GN=NIPSNAP3A PE=1 SV=2	13544.5	14923.3	13687.8	18501	29635.6	16942.8
B7Z7F3;Q9H6Z4;K7EN31;K7EIJ4	5	2	48.1717	0.0839727	0.0474227	1.5324	53180.3	Ran-binding protein 3 OS=Homo sapiens OX=9606 GN=RANBP3 PE=1 SV=1	24782.1	20118	26380.4	48126	32791.9	28312.7
C9JCC6;E9PNC7;E9PQX9;Q14919	2	2	12.5232	0.0839989	0.0474227	1.57268	23318.9	Dr1-associated corepressor OS=Homo sapiens OX=9606 GN=DRAP1 PE=1 SV=1	5613.15	4473.8	5539.08	3188.22	4496.4	2251.33
K7ER94;Q2V2M9;A0A0A0MTS9;K7EKZ0;K7EP24	3	1	18.7584	0.0842613	0.0475437	1.25068	134788	FH1/FH2 domain-containing protein 3 (Fragment) OS=Homo sapiens OX=9606 GN=FHOD3 PE=1 SV=1	281163	236378	253205	175164	204894	236203
P61769;F5H6I0;H0YLF3	2	1	14.9278	0.0844828	0.0476415	2.33928	13828.6	Beta-2-microglobulin OS=Homo sapiens OX=9606 GN=B2M PE=1 SV=1	28356.4	28380.7	30519.2	5988.98	25330.5	5980.96
Q03252;A0A087WWY8;A0A0U1RQC7;F8VX16	17	11	147.592	0.0846967	0.0477077	1.49359	70062.6	Lamin-B2 OS=Homo sapiens OX=9606 GN=LMNB2 PE=1 SV=4	95014.8	88638.8	100815	126634	110069	188177
Q99880	16	2	223.525	0.0846968	0.0477077	1.26301	13952.2	Histone H2B type 1-L OS=Homo sapiens OX=9606 GN=HIST1H2BL PE=1 SV=3	24080.6	23728.8	30178.5	18095.4	21105.5	22546.6
Q8TBC4;F8W8D4;F8WF86	6	3	44.5618	0.0848753	0.047781	1.37796	52536.8	NEDD8-activating enzyme E1 catalytic subunit OS=Homo sapiens OX=9606 GN=UBA3 PE=1 SV=2	12334.2	13760.8	11779	13364.1	20268.2	18556.6
P53004;C9J1E1	4	3	31.8461	0.0850914	0.0478754	1.2263	33713.7	Biliverdin reductase A OS=Homo sapiens OX=9606 GN=BLVRA PE=1 SV=2	41814.5	36801.6	40751.1	35704.3	34304.2	27331.1
Q9Y5M8;H7C4H2;C9J5Z8	11	9	123.557	0.0861414	0.0484386	1.36403	29930.4	Signal recognition particle receptor subunit beta OS=Homo sapiens OX=9606 GN=SRPRB PE=1 SV=3	115805	76358	86785.5	141924	111377	127194
Q9H2U2;D6RGV9;H0Y9D8;D6R967;D6RAD3;D6RGI1;A0A0C4DGB9;E5RJN7;F8W7R6;G5EA18;O15091	12	9	110.138	0.0864203	0.0485678	1.34863	38433.5	Inorganic pyrophosphatase 2_ mitochondrial OS=Homo sapiens OX=9606 GN=PPA2 PE=1 SV=2	31973.7	33711.7	36487.1	51477.2	50731.8	35584.1
Q9P1Z2	4	3	26.7759	0.0866162	0.0486502	1.28795	77792.6	Calcium-binding and coiled-coil domain-containing protein 1 OS=Homo sapiens OX=9606 GN=CALCOCO1 PE=1 SV=2	16148.9	14338.5	17963.4	14229.3	12997.1	10392.2
P17661	12	3	174.591	0.0869959	0.0488357	1.48178	53592.9	Desmin OS=Homo sapiens OX=9606 GN=DES PE=1 SV=3	18056.9	15582.7	14209.4	11560.5	13221.1	7510.05
P62873;B3KVK2;F6UT28;B1AKQ8;F6X3N5;E9PCP0;F5H0S8;H7C5J5;P16520;F5H100;F5H8J8	14	8	154.649	0.0874046	0.0490177	1.05209	38175.4	Guanine nucleotide-binding protein G(I)/G(S)/G(T) subunit beta-1 OS=Homo sapiens OX=9606 GN=GNB1 PE=1 SV=3	113019	111377	117265	110967	108891	104889
H3BM45;A0A1B0GTR8;Q8N957;H7C0P0;I3L0N6	6	1	45.5827	0.0874289	0.0490177	1.08348	131211	Ankyrin repeat and fibronectin type-III domain-containing protein 1 OS=Homo sapiens OX=9606 GN=ANKFN1 PE=4 SV=2	423306	425400	463356	404633	416938	389401
P22830;K7ELX4;K7EJM8;K7EKP7;K7EJX5;K7EPN2	6	5	45.6818	0.087469	0.0490177	1.45823	48432.5	Ferrochelatase_ mitochondrial OS=Homo sapiens OX=9606 GN=FECH PE=1 SV=2	15434.7	14563.6	18339.3	19243	30600.2	20644.3
Q13177;H7C1X3;A0A087X294;B3KNX7;E9PM17;H0YCG5;O75914;Q13153	4	3	31.1228	0.0877157	0.0491121	1.3161	58327.9	Serine/threonine-protein kinase PAK 2 OS=Homo sapiens OX=9606 GN=PAK2 PE=1 SV=3	40262.5	43406.4	36037.3	46194.8	64056.8	47294.2
Q7Z2Z1;H0YN97	9	1	72.2749	0.087737	0.0491121	15.5187	212853	Treslin OS=Homo sapiens OX=9606 GN=TICRR PE=1 SV=2	767.204	1706.89	2230.49	8741.61	3031.98	61235.4
Q96H55;A0A087WU55;A0A087WW10;A0A087WY49;A0A087WYT7;A0A087WZQ9;B4DSL5	3	1	31.2588	0.0880541	0.0492617	9.48991	110846	Unconventional myosin-XIX OS=Homo sapiens OX=9606 GN=MYO19 PE=1 SV=2	107409	10067.7	14138.1	5522.57	3044.58	5301.77
Q5T749	2	1	12.7488	0.0881637	0.0492816	192.029	67215.3	Keratinocyte proline-rich protein OS=Homo sapiens OX=9606 GN=KPRP PE=1 SV=1	73.8447	14980.6	6343.44	57.296	54.1346	0
P10253;I3L3L3	9	9	94.0275	0.0881893	0.0492816	1.20757	106179	Lysosomal alpha-glucosidase OS=Homo sapiens OX=9606 GN=GAA PE=1 SV=4	109296	125164	136356	98619.2	95176.6	113280
P56192;H0YHV5;F5H2V6;F8VS26;F8W0M7;F8W0S4;H0YIC2;H0YIP0	13	9	118.997	0.088566	0.0494641	1.52671	102313	Methionine--tRNA ligase_ cytoplasmic OS=Homo sapiens OX=9606 GN=MARS PE=1 SV=2	46680.3	57169.8	52438.2	69961.1	107096	61549.6
Q5JRX3;A0A0A0MRX9;B1APQ0;H0Y7L7;B1APQ1	20	17	183.459	0.0887051	0.0494874	1.78069	118439	Presequence protease_ mitochondrial OS=Homo sapiens OX=9606 GN=PITRM1 PE=1 SV=3	46075.8	42902.5	18720.2	60385.7	64720.2	66672.1
P05186;B1ANL0	11	10	109.512	0.0887549	0.0494874	1.32865	57647.1	Alkaline phosphatase_ tissue-nonspecific isozyme OS=Homo sapiens OX=9606 GN=ALPL PE=1 SV=4	83197.6	83604.1	74724.1	92589.7	132873	95440.7
P57740	2	1	12.7438	0.088758	0.0494874	1.33742	107116	Nuclear pore complex protein Nup107 OS=Homo sapiens OX=9606 GN=NUP107 PE=1 SV=1	204045	256858	240639	137706	199521	187321
C9J6P4;Q7Z2W4	2	1	14.4651	0.0892081	0.0496543	3.79119	115911	Zinc finger CCCH-type antiviral protein 1 OS=Homo sapiens OX=9606 GN=ZC3HAV1 PE=1 SV=1	12294.7	9382.23	12548.1	7897.44	861.209	268.85
P50549;B5MCT2;C9J0B7;C9J4P4;C9J9L1;F8WEH6;P41161;Q92546	5	4	38.1964	0.0895812	0.0498339	1.45743	55758.3	ETS translocation variant 1 OS=Homo sapiens OX=9606 GN=ETV1 PE=1 SV=2	34513.2	32872.5	31646	57161.2	52693.8	34476.8
Q15393	4	1	32.4257	0.0896383	0.0498376	3.81441	136661	Splicing factor 3B subunit 3 OS=Homo sapiens OX=9606 GN=SF3B3 PE=1 SV=4	7345.57	4985.15	3775.25	31099.1	6353.03	23982.6
A0A0B4J2B4;K7ELC2;K7EM56;P62841;S4R417;K7EJ78;K7EQJ5;S4R456	5	5	56.6351	0.0904702	0.0502436	1.69688	13742.3	40S ribosomal protein S15 OS=Homo sapiens OX=9606 GN=RPS15 PE=1 SV=1	64655.8	54848.8	57125.9	75969.1	145550	78201.3
Q9UGP8;A6PVC9;A1L443;E2QRH1;H0YD25;Q5VZR2;Q8NA42	11	8	100.062	0.0905723	0.050272	2.36267	88396.3	Translocation protein SEC63 homolog OS=Homo sapiens OX=9606 GN=SEC63 PE=1 SV=2	464652	153995	213119	138554	113304	100186
O95340	7	6	68.9108	0.090807	0.0503632	2.00568	70071.1	Bifunctional 3'-phosphoadenosine 5'-phosphosulfate synthase 2 OS=Homo sapiens OX=9606 GN=PAPSS2 PE=1 SV=2	40349.6	72773	50437.8	69816.5	96143.6	162090
Q6YHK3	5	4	45.6407	0.0908384	0.0503632	1.69612	162602	CD109 antigen OS=Homo sapiens OX=9606 GN=CD109 PE=1 SV=2	38258.3	34200.2	32631.4	14292	32648	15019.2
P50416;H3BMD2;H3BUV7;H3BP22	14	10	97.115	0.0909032	0.0503708	5.60252	89052.2	Carnitine O-palmitoyltransferase 1_ liver isoform OS=Homo sapiens OX=9606 GN=CPT1A PE=1 SV=2	188672	194058	199240	1.0538e+06	234640	1.97206e+06
Q86W50	2	1	13.1856	0.0915255	0.0506588	1.55055	64419.5	RNA N6-adenosine-methyltransferase METTL16 OS=Homo sapiens OX=9606 GN=METTL16 PE=1 SV=2	13922.5	10721.5	13457.5	11432.2	5853.39	7287.28
Q3KQV9	3	3	18.6536	0.0918486	0.0508092	2.81561	57600.6	UDP-N-acetylhexosamine pyrophosphorylase-like protein 1 OS=Homo sapiens OX=9606 GN=UAP1L1 PE=1 SV=2	5250.4	5502.63	5583.11	7388.2	27854.1	10754
Q08AF3;B4E128	6	5	38.2326	0.0922717	0.0510147	2.46612	102595	Schlafen family member 5 OS=Homo sapiens OX=9606 GN=SLFN5 PE=1 SV=1	79277.5	86630.2	75881.9	56299	9979.68	31765.8
Q9H2M9;F8WDJ2	14	10	91.8822	0.0924409	0.0510796	1.64642	157582	Rab3 GTPase-activating protein non-catalytic subunit OS=Homo sapiens OX=9606 GN=RAB3GAP2 PE=1 SV=1	23483.1	36330.4	30236.9	35466.8	65836.4	46957.6
Q15637;H7C561	4	3	26.0132	0.0925501	0.0511114	1.18358	68558.2	Splicing factor 1 OS=Homo sapiens OX=9606 GN=SF1 PE=1 SV=4	20449.6	26334.1	24554.9	27635.7	29450.3	27348.9
O75396;A0A087X1A9	10	9	149.233	0.0931282	0.0513673	1.3936	24821.5	Vesicle-trafficking protein SEC22b OS=Homo sapiens OX=9606 GN=SEC22B PE=1 SV=4	233048	249199	248931	377909	251505	389553
G8JLB6;P31943;E9PCY7;H0YB39;D6RBM0;D6RIT2;E5RGV0;D6RIU0;D6R9T0;D6RDU3;D6RFM3;D6RIH9;D6RJ04;E7EN40;H0YBD7;H0YBG7;E7EQJ0;D6R9D3;D6RDL0;D6RF17	16	2	197.378	0.0931695	0.0513673	1.51145	51515	Heterogeneous nuclear ribonucleoprotein H OS=Homo sapiens OX=9606 GN=HNRNPH1 PE=1 SV=1	33891.8	36044.5	35721.1	54987	67443.5	37264.9
J3KNQ4;Q9NVD7;E9PS97	9	5	90.9947	0.0932673	0.0513925	1.78391	46647	Alpha-parvin OS=Homo sapiens OX=9606 GN=PARVA PE=1 SV=1	92436.6	90894.4	84578.7	30595.7	83138.8	36446.4
A0A087WYR0;P09132;A0A087WWU9;A0A2U3TZN1;A0A2R8Y4M3;D6RBG4	4	3	29.3112	0.0937508	0.0516302	1.48282	13825	Signal recognition particle 19 kDa protein OS=Homo sapiens OX=9606 GN=SRP19 PE=1 SV=1	23704.1	23082.9	20859.3	33191.4	42825	24290.6
C9J1X3;Q07912;C9JDG3;C9JIR5;F8WER3;H7BZZ3	3	1	20.2222	0.0942226	0.0518611	1.13083	115863	Activated CDC42 kinase 1 OS=Homo sapiens OX=9606 GN=TNK2 PE=1 SV=1	29917.1	26739.5	30800.2	25175.2	24548.3	27615.2
I3L4N8	21	2	345.986	0.0947426	0.0521183	6.2099	26991.6	Actin_ cytoplasmic 2 (Fragment) OS=Homo sapiens OX=9606 GN=ACTG1 PE=1 SV=8	1452.99	1003.39	1506.42	2122.75	18445.7	4040.15
P30483;P30488;P30487;P30481;A0A140T997;A0A140T9A9;A0A140T9H3;A0A140T9Y5;A0A140TA11;A0A140TA14	10	1	109.269	0.0950591	0.0522582	1.25688	40699.3	HLA class I histocompatibility antigen_ B-45 alpha chain OS=Homo sapiens OX=9606 GN=HLA-B PE=1 SV=1	118535	116627	124345	150883	125004	175969
E7EQL5;E7EV09;E7EQU2;E7ETL8;E9PGG1	11	2	91.4562	0.0951027	0.0522582	1.52012	35028	Cytoplasmic dynein 1 intermediate chain 2 (Fragment) OS=Homo sapiens OX=9606 GN=DYNC1I2 PE=1 SV=1	21080.3	21650.4	21017.5	16790.6	8800.55	16345.1
Q58FG1	6	3	51.4809	0.0954119	0.0523989	1.38907	47826	Putative heat shock protein HSP 90-alpha A4 OS=Homo sapiens OX=9606 GN=HSP90AA4P PE=5 SV=1	4954.48	3277.73	3533.54	2652.97	2578.05	3239.22
P07741;H3BQZ9;H3BQB1;H3BQF1;H3BSW3	4	4	36.6175	0.0959873	0.0526857	1.31451	19778.9	Adenine phosphoribosyltransferase OS=Homo sapiens OX=9606 GN=APRT PE=1 SV=2	50778.7	57354.1	54082.7	55851.9	81148.1	76233.6
P50991	22	16	216.569	0.0964119	0.0528894	1.32265	58437.6	T-complex protein 1 subunit delta OS=Homo sapiens OX=9606 GN=CCT4 PE=1 SV=4	104282	107746	112973	130892	120283	178687
O60237	5	2	38.1334	0.0966721	0.0530026	2.96271	110860	Protein phosphatase 1 regulatory subunit 12B OS=Homo sapiens OX=9606 GN=PPP1R12B PE=1 SV=2	1024.32	2298.06	1930.57	2175.74	5030.19	8357.03
H7C3W8	2	1	14.0345	0.0970606	0.0531861	2.31734	8726.09	Leucine-rich PPR motif-containing protein_ mitochondrial (Fragment) OS=Homo sapiens OX=9606 GN=LRPPRC PE=1 SV=1	10138.5	7476.01	11138.3	15188.3	37766	13675.6
A0AVL1;F8WC54;Q13443;C9J6H5;C9JPM3	5	3	32.6947	0.0975862	0.0534149	1.40659	80991.5	ADAM9 protein OS=Homo sapiens OX=9606 GN=ADAM9 PE=1 SV=1	12608.1	11070.1	12752.1	6816.92	11611.3	7471.48
H0YD31	4	1	45.2184	0.0978907	0.0535519	1.13621	15946.6	Ras-related protein Rab-2A (Fragment) OS=Homo sapiens OX=9606 GN=RAB2A PE=1 SV=1	22211.9	19645	23523.2	19017.4	20054.3	18470.7
M0R2S1	5	1	70.2812	0.0979879	0.0535754	2.53683	15932.4	Ubiquitin-60S ribosomal protein L40 (Fragment) OS=Homo sapiens OX=9606 GN=UBA52 PE=1 SV=1	7449.2	7108.88	3736.34	7631.8	24466.2	14311.8
C9JC84;C9JEU5;P02679;C9JPQ9;C9JU00	3	2	19.1901	0.0981641	0.0536421	2.51384	52965	Fibrinogen gamma chain OS=Homo sapiens OX=9606 GN=FGG PE=1 SV=1	30600.3	28346.8	40261.6	17749	3868.82	17847.3
A0A087WZQ7;Q9H115	8	4	61.6698	0.0990561	0.0540428	11.7008	34259.6	Beta-soluble NSF attachment protein OS=Homo sapiens OX=9606 GN=NAPB PE=1 SV=1	322283	17216.4	62706.6	10804.4	12303.2	11266.5
M0R0F9;Q15642;W4VSQ9;M0R2H7	2	2	12.2995	0.0990616	0.0540428	3.31664	49884.2	Cdc42-interacting protein 4 OS=Homo sapiens OX=9606 GN=TRIP10 PE=1 SV=1	1721.13	1857.69	1477.64	3250.33	10996.6	2523.49
J3QS41;P42694;A0A075B6R3;J3KT20	2	1	13.086	0.0995159	0.0542369	4.18962	220825	Probable helicase with zinc finger domain OS=Homo sapiens OX=9606 GN=HELZ PE=1 SV=1	48907.4	318142	167011	39952.5	44319.9	43199.9
O60551;Q5VUC6	4	1	34.6899	0.100047	0.0544902	1.36131	57322.5	Glycylpeptide N-tetradecanoyltransferase 2 OS=Homo sapiens OX=9606 GN=NMT2 PE=1 SV=1	3599.1	2924.4	2266.05	3454.37	4274.24	4236.64
P37235;E9PC71;C9JW46;H7BZC1;P61601;P84074	6	6	53.4389	0.100366	0.0546036	9.26906	22427.3	Hippocalcin-like protein 1 OS=Homo sapiens OX=9606 GN=HPCAL1 PE=1 SV=3	48321	57284.1	55210.2	291988	72940.4	1.12568e+06
E9PPH5;Q9BTT0	2	2	14.4899	0.100455	0.0546219	1.26908	13242.6	Acidic leucine-rich nuclear phosphoprotein 32 family member E (Fragment) OS=Homo sapiens OX=9606 GN=ANP32E PE=1 SV=1	15264.7	16221.8	17739.4	18155.2	25053.7	19262.6
J3QL43	16	1	216.15	0.100986	0.0548806	1.17408	30877.1	Eukaryotic initiation factor 4A-I (Fragment) OS=Homo sapiens OX=9606 GN=EIF4A1 PE=1 SV=1	19739.3	19960	20881.4	23048.8	21125.2	26952.6
O75533;H7C341	22	14	164.307	0.101148	0.0549386	1.08807	146572	Splicing factor 3B subunit 1 OS=Homo sapiens OX=9606 GN=SF3B1 PE=1 SV=3	35590.6	34756.3	33427.6	38986.2	35060.9	38866.9
O95373;E9PLB2	12	9	102.014	0.10267	0.0557343	1.27828	120828	Importin-7 OS=Homo sapiens OX=9606 GN=IPO7 PE=1 SV=1	49669.5	47623.9	51116.3	61245.1	52292	76172.2
Q00653;M0R119	5	3	35.4613	0.102903	0.0558302	1.7993	97433.6	Nuclear factor NF-kappa-B p100 subunit OS=Homo sapiens OX=9606 GN=NFKB2 PE=1 SV=4	6958.52	7393.64	4601.69	10191.8	16262.7	7649.15
A6NIW2;Q5JSL3;A0A0J9YW64	5	2	40.4374	0.103036	0.0558468	1.3984	240722	Dedicator of cytokinesis protein 11 OS=Homo sapiens OX=9606 GN=DOCK11 PE=1 SV=2	125892	170014	177571	123980	87917.1	126686
A0A1B0GVP4;C9JI46;Q8N3X6	4	1	32.6565	0.103072	0.0558468	5.62416	214111	Ligand-dependent nuclear receptor corepressor-like protein OS=Homo sapiens OX=9606 GN=LCORL PE=1 SV=1	5763.62	4452	5522.16	27535.1	6004.55	54972.2
Q8N1G4	9	6	68.4029	0.103103	0.0558468	1.30029	64043.3	Leucine-rich repeat-containing protein 47 OS=Homo sapiens OX=9606 GN=LRRC47 PE=1 SV=1	18782	15555.6	18305.1	18280	24647.7	25523
P07108;A0A0A0MTI5;B8ZWD1	5	3	62.4308	0.103302	0.0559191	1.40894	10044.4	Acyl-CoA-binding protein OS=Homo sapiens OX=9606 GN=DBI PE=1 SV=2	191025	171562	175787	271227	302669	184642
F8W914	14	2	173.379	0.10335	0.0559191	1.22415	37201.6	Reticulon OS=Homo sapiens OX=9606 GN=RTN4 PE=1 SV=1	180711	155487	143398	172971	195015	219112
C9K0Q7	3	1	28.8361	0.103658	0.0560268	1.78007	21803.2	Eukaryotic translation initiation factor 3 subunit L (Fragment) OS=Homo sapiens OX=9606 GN=EIF3L PE=1 SV=1	7215.9	9180.97	7543.26	9305.03	12332.1	20978
P28070	8	6	81.6399	0.103808	0.0560747	1.29866	29261.4	Proteasome subunit beta type-4 OS=Homo sapiens OX=9606 GN=PSMB4 PE=1 SV=4	59481.1	64797.4	62574.1	97607.2	65352.5	79698.1
Q9NRF2	3	1	20.5746	0.103879	0.0560827	1.66539	79822.8	SH2B adapter protein 1 OS=Homo sapiens OX=9606 GN=SH2B1 PE=1 SV=3	9600.51	7650.69	8901.24	4295.85	3285.1	8122.5
E9PR16;G3V198;Q12769	2	1	13.145	0.103967	0.0560992	1.99597	129269	Nuclear pore complex protein Nup160 (Fragment) OS=Homo sapiens OX=9606 GN=NUP160 PE=1 SV=2	1380.71	1598.66	2671.44	3169.08	2444.59	5665.2
O75348	2	2	20.2836	0.105034	0.0566133	1.59484	13871.6	V-type proton ATPase subunit G 1 OS=Homo sapiens OX=9606 GN=ATP6V1G1 PE=1 SV=3	16565.6	19894.8	24044.5	25858.4	44771.2	25866.1
O95865;A0A140T971;Q5SRR8;Q5SSV3;H0Y7N1	5	4	40.4007	0.105235	0.056691	1.2109	29929	N(G)_N(G)-dimethylarginine dimethylaminohydrolase 2 OS=Homo sapiens OX=9606 GN=DDAH2 PE=1 SV=1	74992.7	70119.7	76152	54186.1	72529.7	56010.8
Q96AE4;E9PEB5;C9JSZ1	5	5	39.6884	0.105681	0.0569001	1.2337	67731.6	Far upstream element-binding protein 1 OS=Homo sapiens OX=9606 GN=FUBP1 PE=1 SV=3	31412.4	28376.5	26669.1	32990.1	41851	31822.4
P21333;Q60FE5;A0A087WWY3;H0Y5C6;H0Y5F3;H7C2E7;A0A140T8Y9;H0Y8P4;H0YK07;H0YM48;Q8TED0;Q8WXS8;Q9H2S5	149	102	2459.46	0.105808	0.0569371	1.28389	283477	Filamin-A OS=Homo sapiens OX=9606 GN=FLNA PE=1 SV=4	1.14339e+06	1.21045e+06	1.14989e+06	1.21439e+06	1.49001e+06	1.79401e+06
Q9BZ23	2	1	14.474	0.105932	0.0569729	1.14712	63308	Pantothenate kinase 2_ mitochondrial OS=Homo sapiens OX=9606 GN=PANK2 PE=1 SV=3	253041	269086	244816	250952	210664	206967
Q9H4E5	2	1	14.5891	0.1063	0.0571396	1.37806	24504.9	Rho-related GTP-binding protein RhoJ OS=Homo sapiens OX=9606 GN=RHOJ PE=1 SV=1	13044.1	13544.9	13240.9	13461.8	21304.1	20122.3
Q9NR12;D6RH06;D6RF83;H7BYK4;D6RAN1;H0Y8W6	14	14	150.923	0.106426	0.0571762	1.29455	50928.3	PDZ and LIM domain protein 7 OS=Homo sapiens OX=9606 GN=PDLIM7 PE=1 SV=1	165073	177888	185399	160229	104849	143063
P36578;H3BM89;H3BTP7;H3BU31	24	21	291.329	0.107197	0.0575281	1.5553	47982.5	60S ribosomal protein L4 OS=Homo sapiens OX=9606 GN=RPL4 PE=1 SV=5	179594	157370	161637	302113	303708	169653
Q5XKE5	7	1	77.0422	0.107485	0.0576512	16.9442	58120.8	Keratin_ type II cytoskeletal 79 OS=Homo sapiens OX=9606 GN=KRT79 PE=1 SV=2	403993	13914.6	68968.6	15024.1	9681.76	4028.26
P16152;A8MTM1;E9PQ63	15	10	193.736	0.108342	0.0580478	1.05789	30660.1	Carbonyl reductase [NADPH] 1 OS=Homo sapiens OX=9606 GN=CBR1 PE=1 SV=3	219810	221522	213987	217135	200734	201589
P00492	4	4	25.8203	0.108716	0.05817	1.46274	24807.5	Hypoxanthine-guanine phosphoribosyltransferase OS=Homo sapiens OX=9606 GN=HPRT1 PE=1 SV=2	35483.3	38244.1	38184.4	39650.3	71302	52745.5
E7ETU9;O00469;C9JXZ0	29	23	238.103	0.108746	0.05817	1.18078	81797.8	Procollagen-lysine_2-oxoglutarate 5-dioxygenase 2 OS=Homo sapiens OX=9606 GN=PLOD2 PE=1 SV=1	70467.8	88185.9	89276.4	100191	101003	91557.9
Q8N7U6	4	1	25.2788	0.109094	0.0582993	1.45124	94828.6	EF-hand domain-containing family member B OS=Homo sapiens OX=9606 GN=EFHB PE=1 SV=4	3253.71	4234.23	3092.11	2316.42	3167.3	1806.61
E5RGN3;E5RIM7;O00244;Q8NCR3	4	4	47.2431	0.109136	0.0582993	2.09845	6501.51	Copper transport protein ATOX1 OS=Homo sapiens OX=9606 GN=ATOX1 PE=1 SV=1	48536.2	56597.4	56201	38394.3	9290.76	29197.7
P46100	2	1	12.6953	0.109267	0.0582993	1.15935	285038	Transcriptional regulator ATRX OS=Homo sapiens OX=9606 GN=ATRX PE=1 SV=5	32885.9	32480.9	32318.9	40388.7	40167.3	32696.2
E9PLM6;E9PPJ5;P21741	3	2	21.1451	0.109283	0.0582993	1.61436	17496	Midkine OS=Homo sapiens OX=9606 GN=MDK PE=1 SV=1	22266.4	27047.3	24363.4	20485.1	16407.1	8746.46
Q2M296;H3BP93;H3BQU0;H3BSD1;H3BUU0	3	2	19.7431	0.109363	0.0583106	3.27264	42514.9	Methenyltetrahydrofolate synthase domain-containing protein OS=Homo sapiens OX=9606 GN=MTHFSD PE=1 SV=2	8335.73	6232.36	6231.29	3204.11	302.943	2848.48
O95084	6	5	54.9795	0.109744	0.0584354	1.38415	43514.6	Serine protease 23 OS=Homo sapiens OX=9606 GN=PRSS23 PE=1 SV=1	43131.6	30177.1	31236	40255.2	58754.6	45696
Q58FF8	13	2	168.411	0.109775	0.0584354	1.52589	44520.1	Putative heat shock protein HSP 90-beta 2 OS=Homo sapiens OX=9606 GN=HSP90AB2P PE=1 SV=2	1446.14	1018.73	1670.66	1156.55	702.642	851.037
Q9BPW8;C9JDV8;H7C2U6	7	7	57.4017	0.109926	0.0584843	1.20877	33481.1	Protein NipSnap homolog 1 OS=Homo sapiens OX=9606 GN=NIPSNAP1 PE=1 SV=1	32854	31213	29858	43106.9	38268.2	32158.4
O43520	3	1	20.6253	0.110414	0.0587049	2.30971	144893	Phospholipid-transporting ATPase IC OS=Homo sapiens OX=9606 GN=ATP8B1 PE=1 SV=3	7096.77	6154.29	6009.81	4181.58	825.025	3332.47
A0A087X097;A0A0A0MQS6;Q9H251	2	1	13.5588	0.110508	0.0587049	8.1347	370295	Cadherin-23 OS=Homo sapiens OX=9606 GN=CDH23 PE=1 SV=1	678.503	1335.03	815.71	2303.32	1861.88	18849.9
F5H2A4;F5H2U8;F5H6H0;P52926	2	1	15.3983	0.110519	0.0587049	3.58606	12714.5	High mobility group protein HMGI-C OS=Homo sapiens OX=9606 GN=HMGA2 PE=1 SV=1	7432.92	5309.34	10815.1	33499.3	42543.9	8435.08
Q93008	5	2	32.9631	0.110757	0.0587996	1.35038	295702	Probable ubiquitin carboxyl-terminal hydrolase FAF-X OS=Homo sapiens OX=9606 GN=USP9X PE=1 SV=3	19019.9	13138.2	13993.4	11860.9	9531.84	12783.9
Q13315	2	1	12.4676	0.110883	0.0588061	1.79946	355764	Serine-protein kinase ATM OS=Homo sapiens OX=9606 GN=ATM PE=1 SV=4	33146.4	14695.6	31771.9	35818.2	61415.5	46027.9
P15259	5	1	54.5085	0.110895	0.0588061	2.21318	28937.3	Phosphoglycerate mutase 2 OS=Homo sapiens OX=9606 GN=PGAM2 PE=1 SV=3	147905	48655.4	76594.5	50724.6	33163.5	39533.6
O14529	4	1	25.9499	0.11111	0.0588608	2.44638	162190	Homeobox protein cut-like 2 OS=Homo sapiens OX=9606 GN=CUX2 PE=1 SV=4	3478.67	2705.71	2493.77	2183.8	320.933	1042.61
B1AKR6;Q9NP97;H3BQI1;Q8TF09	4	2	34.11	0.111181	0.058867	1.39833	16537.9	Dynein light chain roadblock-type 1 OS=Homo sapiens OX=9606 GN=DYNLRB1 PE=1 SV=1	15335.8	14726.1	15162.1	8981.36	14929	8430.95
A0A087WWF1;Q8WWX9;E9PB94;Q8WZA2	4	4	43.5086	0.111329	0.0589136	1.18992	16138.7	Selenoprotein M OS=Homo sapiens OX=9606 GN=SELENOM PE=1 SV=1	39117.7	42938.2	42186	42046.2	51566.2	54225.2
P0CG38;P0CG39	23	1	300.851	0.11173	0.059094	1.79118	122936	POTE ankyrin domain family member I OS=Homo sapiens OX=9606 GN=POTEI PE=3 SV=1	118277	53148.5	59825	38292.8	46303.8	44508.8
A8MUS3;H7BY10;K7EJV9;K7ERT8;P62750;K7EMA7	7	7	80.4362	0.111812	0.0591056	1.37935	22030.2	60S ribosomal protein L23a OS=Homo sapiens OX=9606 GN=RPL23A PE=1 SV=1	170359	108083	171854	212429	227155	181533
E5RK27	4	1	29.0533	0.112725	0.0595568	1.37108	11968.3	Voltage-dependent anion-selective channel protein 3 (Fragment) OS=Homo sapiens OX=9606 GN=VDAC3 PE=1 SV=1	1640.6	1151.52	1203.38	1967.67	2058.96	1451.54
E9PJ10	6	1	39.6846	0.11308	0.059712	1.69972	22863.7	LIM domain only protein 7 (Fragment) OS=Homo sapiens OX=9606 GN=LMO7 PE=1 SV=8	7104.94	5758.24	6466.91	4984.19	1968.65	4419.68
E9PD68;Q14194	5	1	61.1176	0.113662	0.0599556	1.32604	62371.9	Dihydropyrimidinase-related protein 1 OS=Homo sapiens OX=9606 GN=CRMP1 PE=1 SV=1	1493.11	1633.56	1574.26	2553.44	2048.54	1631.66
P17612;K7ERP6;P22612	6	1	49.5339	0.114332	0.0602243	1.83198	40703.8	cAMP-dependent protein kinase catalytic subunit alpha OS=Homo sapiens OX=9606 GN=PRKACA PE=1 SV=2	5755.5	5262.11	8875.56	4547.26	1937.68	4373.88
A0A3B3ISG5;P14735	2	1	12.8515	0.114354	0.0602243	1.47678	118741	Insulin-degrading enzyme OS=Homo sapiens OX=9606 GN=IDE PE=1 SV=1	13754.7	12312.3	17119.1	16411.8	28029	19335.6
B4DJ62;C9JM82;G3XAH0;Q99719;E7EPG2;E7EQM7;E7EX32;F8W9E5;J3KSZ7;J3QLR2;J3QRT6;O43236	2	1	14.2106	0.114574	0.0602965	1.93021	37863.1	HCG2002594_ isoform CRA_a OS=Homo sapiens OX=9606 GN=hCG_2002594 PE=1 SV=1	3855.76	3917.53	2829.89	1222.1	3331.62	939.572
P61163;R4GMT0;A0A1B0GVS3	13	4	161.222	0.114614	0.0602965	1.21338	42727.9	Alpha-centractin OS=Homo sapiens OX=9606 GN=ACTR1A PE=1 SV=1	141545	157856	156068	168880	217203	166574
Q05209;H0YC15;C9J1X8;F8WB51	11	6	91.7717	0.115267	0.0605907	1.18222	88961.9	Tyrosine-protein phosphatase non-receptor type 12 OS=Homo sapiens OX=9606 GN=PTPN12 PE=1 SV=3	29840.4	27510.6	29624.8	28321.6	23934.2	21313.9
O15460;E7ENX0;E7EPI9;E7ERI1;A8MXE0;C9JX45;C9JCP0;C9JIG4;C9JN43	15	11	119.452	0.115296	0.0605907	1.37196	61301.2	Prolyl 4-hydroxylase subunit alpha-2 OS=Homo sapiens OX=9606 GN=P4HA2 PE=1 SV=1	52042.5	68988.4	74895.5	105877	71978.6	90946.7
Q04917	13	3	161.951	0.115382	0.0606037	1.58866	28389.9	14-3-3 protein eta OS=Homo sapiens OX=9606 GN=YWHAH PE=1 SV=4	14366.3	14444.4	13851	15978.5	32205.6	19590.7
Q9Y5S1;H7BZK2	3	2	20.1146	0.116023	0.0609079	2.17253	86893.7	Transient receptor potential cation channel subfamily V member 2 OS=Homo sapiens OX=9606 GN=TRPV2 PE=1 SV=1	1087.79	492.351	988.554	2542.39	2048.14	990.022
Q16270	3	2	23.9601	0.116182	0.0609594	1.37331	30156.8	Insulin-like growth factor-binding protein 7 OS=Homo sapiens OX=9606 GN=IGFBP7 PE=1 SV=1	20746.3	27352.7	23763.6	32136.3	25862.7	40690.4
D6RBS5;D6RHX2;Q8IZ81	3	2	26.129	0.116591	0.0611413	1.66612	20318.6	ELMO domain-containing protein 2 (Fragment) OS=Homo sapiens OX=9606 GN=ELMOD2 PE=1 SV=8	247879	259439	279565	196193	81690.1	194401
Q4JDL3	2	1	12.281	0.11682	0.0612156	1.31675	48879.2	Tyrosine-protein phosphatase non-receptor type 20 OS=Homo sapiens OX=9606 GN=PTPN20 PE=1 SV=1	17241.8	22189.5	21863.3	28355.9	30809.5	21544
Q6KB66	2	1	13.3083	0.116856	0.0612156	7.87392	51038.6	Keratin_ type II cytoskeletal 80 OS=Homo sapiens OX=9606 GN=KRT80 PE=1 SV=2	290.568	1097.56	3841.71	72.9622	320.553	270.682
O75915;C9JQU6;F8WF33;F8WF90	6	3	71.7472	0.117186	0.0613477	1.24609	21614.8	PRA1 family protein 3 OS=Homo sapiens OX=9606 GN=ARL6IP5 PE=1 SV=1	187025	200240	209588	135904	196107	146968
O15511;B1ALC0	7	4	102.501	0.117545	0.0613908	1.3398	16377.5	Actin-related protein 2/3 complex subunit 5 OS=Homo sapiens OX=9606 GN=ARPC5 PE=1 SV=3	104407	131932	115317	82716.4	110910	68842.7
P16070;H0Y2P0;H0YDW7;H0Y5E4;H0YCV9;H0YE40;H0YCL4;H0YD17;H0YDX6;E9PKC6;H0YEV3;Q86UZ1;A0A1W2PR55;H0YEU1;J3KN83;P26998;Q9BXP5	18	5	195.724	0.117626	0.0613908	2.38346	82051	CD44 antigen OS=Homo sapiens OX=9606 GN=CD44 PE=1 SV=3	537721	168843	239275	176005	90297.2	130533
P36871;A0A3B3ITK7	17	15	171.25	0.118225	0.0616709	1.12718	61734.4	Phosphoglucomutase-1 OS=Homo sapiens OX=9606 GN=PGM1 PE=1 SV=3	84887.9	100172	92002.9	107934	107932	96433.6
A0A0A0MSU2;A0A1C7CYX1;Q6PJG2	5	3	33.7765	0.118661	0.0618659	1.36663	112230	ELM2 and SANT domain-containing protein 1 (Fragment) OS=Homo sapiens OX=9606 GN=ELMSAN1 PE=1 SV=6	51685.4	34314	36358.9	45352.8	61316.5	60549.3
Q9HC38;F6TLX2;I3L1I0	6	2	38.758	0.119124	0.0620746	1.20781	35192.7	Glyoxalase domain-containing protein 4 OS=Homo sapiens OX=9606 GN=GLOD4 PE=1 SV=1	23614.8	27030.6	24827.6	20795.7	24088.5	17603.4
Q15006;H0YAS9;E5RGJ2	4	2	32.082	0.119393	0.0621489	1.15615	35004.7	ER membrane protein complex subunit 2 OS=Homo sapiens OX=9606 GN=EMC2 PE=1 SV=1	28548.1	29685.6	27497.6	28992.9	36588.5	33537
A0A0B4J2C3;P13693;Q5W0H4;E9PJF7;J3KPG2	3	2	40.3991	0.120107	0.0624878	1.31799	22802	Translationally-controlled tumor protein OS=Homo sapiens OX=9606 GN=TPT1 PE=1 SV=1	173815	180852	199245	213861	307957	208231
P50395;Q5SX87;Q5SX86;Q5SX90;V9GYF8;V9GYJ7	31	11	403.683	0.12038	0.0625636	1.06609	51119.6	Rab GDP dissociation inhibitor beta OS=Homo sapiens OX=9606 GN=GDI2 PE=1 SV=2	206591	215729	210636	201614	186273	205831
P13164;E9PQN9;E9PS44;H7BYV1;Q01628;Q01629	2	1	15.5936	0.121143	0.0629114	3.59869	14135.6	Interferon-induced transmembrane protein 1 OS=Homo sapiens OX=9606 GN=IFITM1 PE=1 SV=3	6572.92	4315.5	6702.85	4062.12	88.2115	737.911
P28799;K7EKL3;K7EQ05;K7EMR1;K7EPL0;K7EQI0	12	10	81.7753	0.121239	0.0629114	1.13415	68562.9	Progranulin OS=Homo sapiens OX=9606 GN=GRN PE=1 SV=2	54146.6	58738.6	60911.7	72243.9	64630.7	60237.7
E7ESW6;Q6ZQQ6;A0A286YFB1;C9JCA5;C9JZN9;F8WA37;H9KVA2;M0QX01;M0QZU8;M0QZY5;P45378;Q86Z14;Q9NQS7	6	3	54.3497	0.12124	0.0629114	1.23538	340231	WD repeat-containing protein 87 OS=Homo sapiens OX=9606 GN=WDR87 PE=1 SV=2	83521.2	89879.7	103172	64278.3	87717	71881.3
M0R192;P30043;A0A2R8Y7Y9;M0QZL1;A0A2R8YEP4	6	5	65.5554	0.121311	0.0629151	1.2353	17274.5	Flavin reductase (NADPH) OS=Homo sapiens OX=9606 GN=BLVRB PE=1 SV=1	46498.8	64270.3	57057.7	45184.3	48778.5	41896
Q6ZUB1	2	1	14.3845	0.122713	0.0635759	7.85528	158961	Spermatogenesis-associated protein 31E1 OS=Homo sapiens OX=9606 GN=SPATA31E1 PE=2 SV=2	868.496	783.651	537.538	0	64.1884	214.565
Q4G0N4;A0A0C4DGV3;B7Z8V7	3	2	19.0822	0.123239	0.0637814	1.78846	50003.2	NAD kinase 2_ mitochondrial OS=Homo sapiens OX=9606 GN=NADK2 PE=1 SV=2	4309.15	7166.56	7506.95	12914.3	6860.33	14175.1
Q15126	3	1	18.3736	0.124875	0.0645606	1.19982	22166	Phosphomevalonate kinase OS=Homo sapiens OX=9606 GN=PMVK PE=1 SV=3	5186.32	6702.5	6732.57	5089.64	4969.67	5460.85
Q9HCU0	3	2	18.9237	0.125043	0.0646133	2.82031	82855.3	Endosialin OS=Homo sapiens OX=9606 GN=CD248 PE=1 SV=1	18305.8	13357.8	13588.3	5922.67	876.569	9245.75
O00203	4	2	26.6472	0.125944	0.065045	1.16989	121891	AP-3 complex subunit beta-1 OS=Homo sapiens OX=9606 GN=AP3B1 PE=1 SV=3	8629.04	8614.66	7685.59	10756.6	8481.95	9926.04
Q9NZN4;C9IZH1;C9JIJ3	23	18	297.491	0.127705	0.0657827	1.2284	61332.6	EH domain-containing protein 2 OS=Homo sapiens OX=9606 GN=EHD2 PE=1 SV=2	139515	148884	173286	110889	147922	117032
P17301;E7EMF1;E7ESP4;E9PB77;D6RG08	5	4	31.4857	0.127901	0.0658491	1.38265	130550	Integrin alpha-2 OS=Homo sapiens OX=9606 GN=ITGA2 PE=1 SV=1	10759.7	11273.5	12709.3	9550.28	5723.21	9854.03
O75351;K7EKZ3	3	2	19.3317	0.12801	0.0658676	1.26009	49473.2	Vacuolar protein sorting-associated protein 4B OS=Homo sapiens OX=9606 GN=VPS4B PE=1 SV=2	16704.3	17717.5	15760.6	18427.8	18891.8	25914.9
H0YGJ7;O75822;H0YLP3	3	3	18.882	0.128309	0.0659559	1.14639	12129.7	Eukaryotic translation initiation factor 3 subunit J (Fragment) OS=Homo sapiens OX=9606 GN=EIF3J PE=1 SV=1	123489	129927	139804	149142	166495	135145
P30520;G3V232;G3V5D8	7	5	74.6923	0.128387	0.0659619	1.20849	50496.6	Adenylosuccinate synthetase isozyme 2 OS=Homo sapiens OX=9606 GN=ADSS PE=1 SV=3	18907.3	15677.7	17258.1	18654.7	24300.9	19696.3
Q96JB5;J3QQY1;J3QS62;J3QL86;J3KRI2;J3KRK4;J3KS63	4	3	42.6703	0.128655	0.0660651	1.52564	57262.9	CDK5 regulatory subunit-associated protein 3 OS=Homo sapiens OX=9606 GN=CDK5RAP3 PE=1 SV=2	33771.4	62335.2	46387.3	38189.1	29623.8	25586.8
Q14764;H3BQK6;H3BRL2;H3BUK7;H3BP76;H3BNF2;H3BUP3;I3L155;C9J2U0;H3BPZ2;I3L1Q9;P24864	42	34	546.663	0.129767	0.0666015	1.19422	99612.1	Major vault protein OS=Homo sapiens OX=9606 GN=MVP PE=1 SV=4	396541	373206	367162	377861	492346	487511
P50995;H0Y6E1;E5RIN3;P27216	15	13	150.575	0.129939	0.0666554	1.90565	54732	Annexin A11 OS=Homo sapiens OX=9606 GN=ANXA11 PE=1 SV=1	596723	221997	379603	231439	227040	170348
A0A286YFG8	2	1	20.3016	0.130478	0.0668695	13.0266	36975.6	Arf-GAP with SH3 domain_ ANK repeat and PH domain-containing protein 2 (Fragment) OS=Homo sapiens OX=9606 GN=ASAP2 PE=1 SV=1	224.202	3721.34	364.203	1370.41	9674.99	45095.9
Q9BRA2;I3L0K2;I3L2R6;I3L3M7	4	4	47.0235	0.13056	0.0668695	1.17685	14226	Thioredoxin domain-containing protein 17 OS=Homo sapiens OX=9606 GN=TXNDC17 PE=1 SV=1	76138.5	99328.8	91563.5	77590.6	71695.5	77616.9
Q92613	2	1	12.5581	0.13084	0.0669361	1.3805	95462.1	Protein Jade-3 OS=Homo sapiens OX=9606 GN=JADE3 PE=1 SV=1	27395	23534.7	28535.7	29167.9	32787.2	47747.4
Q8IYD8;H0YJS3;H0YJ14	5	2	41.1792	0.13086	0.0669361	1.58442	234986	Fanconi anemia group M protein OS=Homo sapiens OX=9606 GN=FANCM PE=1 SV=2	2224.01	2328.38	2428.91	1536.28	802.301	2067.64
P46940;A0A0J9YXZ5;H0YLE8;E7EWC2;F5H7S7;Q13576;A0A087X225;A0A087WWP1;H0YKA5;E9PDT6	76	62	889.392	0.130893	0.0669361	1.18204	189880	Ras GTPase-activating-like protein IQGAP1 OS=Homo sapiens OX=9606 GN=IQGAP1 PE=1 SV=1	175938	234291	196776	234189	256571	226741
P18077;C9K025;F8WB72;F8WBS5	3	2	50.3316	0.131836	0.0673487	1.72296	12594.7	60S ribosomal protein L35a OS=Homo sapiens OX=9606 GN=RPL35A PE=1 SV=2	44567.1	39995.8	43236.3	68263.4	107265	44665
P48637;A0A2R8Y430;A0A2R8Y5T7;A0A2R8YF34;A0A2R8Y6Q7;A0A2R8Y7I7	7	4	51.3728	0.131951	0.0673539	2.77544	52556	Glutathione synthetase OS=Homo sapiens OX=9606 GN=GSS PE=1 SV=1	13162.6	14073.9	13115.1	18340.6	72221.1	21431.9
P34932;A0A087WTS8;A0A088AWN8;A0A3B3IRW6;E7EP87;F5H8L4;H7C3Q2;J3KQ49;K7EJ08;Q2KHR3;Q8NBJ9;Q8WYN3;Q92503;Q96NA2;Q9UHQ1	34	4	327.53	0.131983	0.0673539	1.33838	95186.5	Heat shock 70 kDa protein 4 OS=Homo sapiens OX=9606 GN=HSPA4 PE=1 SV=4	50863.6	49064.3	52897.6	56964	88606	58968.8
A0A0C4DGK3;G3V3D4;G3V4T3;A0A0J9YXD6;G3V5N1	14	8	113.599	0.132406	0.0675351	1.23037	411581	Nesprin-2 OS=Homo sapiens OX=9606 GN=SYNE2 PE=1 SV=1	352394	391764	286693	401020	478342	388967
P19784;H3BNI9;H3BSA1	3	1	19.2428	0.133324	0.0679681	1.19003	41384.4	Casein kinase II subunit alpha' OS=Homo sapiens OX=9606 GN=CSNK2A2 PE=1 SV=1	6691.15	6859.79	7421.87	6037.12	6683.56	4903.07
Q7L576;A0A0G2JQT1;A0A0G2JR96;A0A087WTQ3;A0A087WVE1;A0A087WVZ5;A0A0G2JQH3;H0YL50;Q8IYX7	17	7	127.239	0.133427	0.0679681	1.32662	146837	Cytoplasmic FMR1-interacting protein 1 OS=Homo sapiens OX=9606 GN=CYFIP1 PE=1 SV=1	79273.9	77130.9	118566	68668.9	71137.3	67465.7
P49591;Q5T5C7	17	16	166.996	0.133461	0.0679681	1.1364	59290.6	Serine--tRNA ligase_ cytoplasmic OS=Homo sapiens OX=9606 GN=SARS PE=1 SV=3	167487	173778	160554	169378	210022	190868
Q9C099	5	5	43.5585	0.134193	0.0682721	2.11742	120794	Leucine-rich repeat and coiled-coil domain-containing protein 1 OS=Homo sapiens OX=9606 GN=LRRCC1 PE=1 SV=2	64462.8	63983.8	58662.1	82196.8	228674	85316.8
P29401;A0A0B4J1R6;E9PFF2;F8W888	24	19	282.935	0.134197	0.0682721	1.18695	68562.1	Transketolase OS=Homo sapiens OX=9606 GN=TKT PE=1 SV=3	319931	324960	356141	363007	463276	361890
Q16658;A0A0A0MSB2;C9JFC0;C9JPH9	17	17	224.172	0.134705	0.0684601	1.28614	55157.3	Fascin OS=Homo sapiens OX=9606 GN=FSCN1 PE=1 SV=3	200780	241858	209330	165186	208730	133002
P46777;A0A2R8Y6J3;A0A2R8Y4A2;Q5T7N0	7	7	82.0999	0.134989	0.0685693	1.18398	34590.8	60S ribosomal protein L5 OS=Homo sapiens OX=9606 GN=RPL5 PE=1 SV=3	318387	332184	323244	378404	444239	330337
C9JVX0;C9IZE3;C9J871;Q8N4W9	3	1	27.4372	0.135684	0.0688867	1.60718	20923.6	Zinc finger protein 808 (Fragment) OS=Homo sapiens OX=9606 GN=ZNF808 PE=1 SV=1	43319.6	46360.7	39373.1	41860.6	15020.8	23416.6
D6R9P2;Q9BUT1	2	2	12.7441	0.135818	0.0689197	1.18753	12660.4	Sodium/hydrogen exchanger 9B2 OS=Homo sapiens OX=9606 GN=SLC9B2 PE=4 SV=1	11250.2	8995.45	11737.1	11895.8	12248.4	13836.4
A0A087WY00;F8W6H6;F8WE88;G3V394;Q9Y4I1	2	1	25.5376	0.137028	0.0694621	1.42232	213913	Unconventional myosin-Va OS=Homo sapiens OX=9606 GN=MYO5A PE=1 SV=1	17394.7	22414	16244.7	9605.14	12208.6	17596.2
P39656;A0A0C4DGS1;U3KQ84;A0A087WWS1;A0A087WY84;C9J879;E7EV89;K7EMN8;K7EQV0;P29375;P59045;Q008S8;Q96FV9;Q9H3R0;R4GN58	16	12	192.24	0.137118	0.0694691	1.07491	50972	Dolichyl-diphosphooligosaccharide--protein glycosyltransferase 48 kDa subunit OS=Homo sapiens OX=9606 GN=DDOST PE=1 SV=4	231004	235838	235547	270454	238876	245673
Q08257;A6NP24;C9JH92;A0A0A0MRB5;A0A0B4J281;H0Y8W5;H0YKK3;H0YMG3;H0YMR9;H0YMV5;H0YN74;H0YNH0;O60890;P00451;P36959;Q8WW52;Q8WXG6;Q9HCM4	15	11	136.701	0.137248	0.0694691	1.40821	35377.8	Quinone oxidoreductase OS=Homo sapiens OX=9606 GN=CRYZ PE=1 SV=1	78913.4	130237	100670	60946.6	87919	71143.8
Q4VXU2	9	2	79.6937	0.137253	0.0694691	1.12609	69019.7	Polyadenylate-binding protein 1-like OS=Homo sapiens OX=9606 GN=PABPC1L PE=2 SV=1	31300.4	33246.4	31038.2	31260.4	25212.8	28409.2
Q96F07;E7EVJ5;H7C229;E7EW33;A0A087WWZ1	10	1	73.8896	0.137776	0.0696982	1.2392	150395	Cytoplasmic FMR1-interacting protein 2 OS=Homo sapiens OX=9606 GN=CYFIP2 PE=1 SV=2	5206.78	5624.48	5342.08	3617.84	5425.73	4007.85
O75955;A0A140T9R1;A2AB10;A2AB12;A0A140T9X0;A2AB09;A0A0G2JJQ6;A0A140T959;A0A140T9C3;A2AB11;A2AB13;A0A140T910;A0A140T957;A0A140T9B1;A0A140T905;A0A140T9W4;A2ABJ5;A0A140T907	10	7	107.732	0.138526	0.0700414	2.56333	47583.5	Flotillin-1 OS=Homo sapiens OX=9606 GN=FLOT1 PE=1 SV=3	81502.6	272762	291928	94995.1	97916.2	59179.9
P50281;F8W1B7;P51511	13	8	133.745	0.138596	0.0700414	1.77032	66236.2	Matrix metalloproteinase-14 OS=Homo sapiens OX=9606 GN=MMP14 PE=1 SV=3	44021.4	51964.3	56274.2	74946.6	56527	138076
P29120	2	1	20.9285	0.14004	0.0707349	1.42739	84779	Neuroendocrine convertase 1 OS=Homo sapiens OX=9606 GN=PCSK1 PE=1 SV=2	12311	15540.1	13211.7	6924.85	8224.56	13618.4
Q8NBF2	3	1	20.3241	0.140228	0.070794	1.24826	80299.1	NHL repeat-containing protein 2 OS=Homo sapiens OX=9606 GN=NHLRC2 PE=1 SV=1	19347	19596.1	16303.1	18720.4	26256.4	23985
Q9Y2F5;A0A096LPH9	11	6	81.74	0.140931	0.0711125	1.1588	250914	Little elongation complex subunit 1 OS=Homo sapiens OX=9606 GN=ICE1 PE=1 SV=5	72240.5	58119.2	60839	59390.5	54430.6	51175.7
F2Z2E2;Q86VI3	3	1	20.9429	0.141076	0.0711493	1.19224	180112	Ras GTPase-activating-like protein IQGAP3 OS=Homo sapiens OX=9606 GN=IQGAP3 PE=1 SV=1	98519.7	102044	97373.1	67797.7	94343.4	87755.4
Q96AY3;H0Y827;K7ELI6;Q86V35	16	7	168.116	0.141547	0.0713504	1.10588	64758.4	Peptidyl-prolyl cis-trans isomerase FKBP10 OS=Homo sapiens OX=9606 GN=FKBP10 PE=1 SV=1	233581	216092	230553	235155	275212	241884
Q9Y696	21	17	232.716	0.141782	0.0714323	1.20445	29000.3	Chloride intracellular channel protein 4 OS=Homo sapiens OX=9606 GN=CLIC4 PE=1 SV=4	318442	333342	351850	242729	337394	253146
P05976	7	4	84.5161	0.142527	0.071771	1.8811	21202.2	Myosin light chain 1/3_ skeletal muscle isoform OS=Homo sapiens OX=9606 GN=MYL1 PE=2 SV=3	539583	208201	245575	182217	186444	159412
F5H245;P07864;G3XAP5;F5H155;F5H5G7	7	4	61.3391	0.142696	0.0718194	1.20793	35147.8	L-lactate dehydrogenase OS=Homo sapiens OX=9606 GN=LDHC PE=1 SV=1	394908	381650	355637	476004	515444	376167
M0QXN5;P37198	2	1	26.0586	0.143561	0.0721812	1.60138	45786.6	Nuclear pore glycoprotein p62 OS=Homo sapiens OX=9606 GN=NUP62 PE=1 SV=1	12447.9	12624.2	12552	12236.5	26653.1	21360.8
K7EM18;P41567	3	1	19.7293	0.143639	0.0721836	1.625	13778.7	Eukaryotic translation initiation factor 1 OS=Homo sapiens OX=9606 GN=EIF1 PE=1 SV=1	4875.38	8090.27	7140.96	3959.08	2532.89	5881.31
H7C4G8;Q9H857;C9J036	2	2	13.0516	0.14398	0.0723183	1.31451	30115.6	5'-nucleotidase domain-containing protein 2 (Fragment) OS=Homo sapiens OX=9606 GN=NT5DC2 PE=1 SV=1	10103.5	11085.3	11436.3	5952.46	10180.3	8686.56
K7EKI0;Q92817;A8MZ36	3	1	20.8554	0.144163	0.0723734	424.003	235200	Envoplakin OS=Homo sapiens OX=9606 GN=EVPL PE=1 SV=1	0	4.19496	6.22157	4379.82	28.5555	8.27225
P06733;A0A2R8Y6G6;K7EM90;A0A2R8YEM5;A0A2R8Y879;K7ERS8;A0A2R8Y798;A0A2R8YEG5;A0A2R8Y6I8	32	23	524.086	0.144804	0.0726583	1.1056	47511.2	Alpha-enolase OS=Homo sapiens OX=9606 GN=ENO1 PE=1 SV=2	1.35565e+06	1.55121e+06	1.57764e+06	1.57473e+06	1.74264e+06	1.64072e+06
H0Y2W2;Q9NVI7;Q5SV16;Q5T9A4	7	3	46.0996	0.145299	0.0728665	1.81015	64529.5	ATPase family AAA domain-containing protein 3A (Fragment) OS=Homo sapiens OX=9606 GN=ATAD3A PE=1 SV=1	18039.5	18756.7	17267.4	29391.5	49813.4	18658.3
E7EW31	2	1	14.4324	0.145663	0.0728665	1.15232	107373	Proline-rich basic protein 1 OS=Homo sapiens OX=9606 GN=PROB1 PE=2 SV=2	1.62566e+06	1.58624e+06	1.61021e+06	1.27708e+06	1.63253e+06	1.27509e+06
P31689;H7C1P9;Q14676	9	7	74.6191	0.145679	0.0728665	1.80417	45609.6	DnaJ homolog subfamily A member 1 OS=Homo sapiens OX=9606 GN=DNAJA1 PE=1 SV=2	11686	11436	11088.6	14417.4	33136.7	14167.5
Q9BRF8;J3KTE3;Q5XX13	4	3	32.1941	0.145697	0.0728665	1.21286	35890.5	Serine/threonine-protein phosphatase CPPED1 OS=Homo sapiens OX=9606 GN=CPPED1 PE=1 SV=3	21992.1	20532.9	20461.9	21513.6	30251.3	24629.6
F8W9U3;Q96IU4;B4DQI4	3	2	20.4163	0.145733	0.0728665	1.1329	22494.8	Protein ABHD14B OS=Homo sapiens OX=9606 GN=ABHD14B PE=1 SV=1	23430.7	27430.6	25927.2	22275.2	24786.6	20718.5
P16989;A0A0D9SEI8	9	5	85.9638	0.145735	0.0728665	3.22835	40090	Y-box-binding protein 3 OS=Homo sapiens OX=9606 GN=YBX3 PE=1 SV=4	15878	17755.4	16969.3	7887.3	398.286	7388.91
P00441;H7BYH4	7	7	83.4925	0.147101	0.0735125	1.7037	16163.9	Superoxide dismutase [Cu-Zn] OS=Homo sapiens OX=9606 GN=SOD1 PE=1 SV=2	337662	405477	334860	273090	94938.4	264711
Q9NPQ8;E9PI04;E9PSI0;H0YEN0;E9PLE5;E9PMP0	5	3	33.9493	0.14865	0.0742114	2.12327	60222.9	Synembryn-A OS=Homo sapiens OX=9606 GN=RIC8A PE=1 SV=3	12946.5	11169.4	12633.2	27882.8	11670.4	38475.1
O95571;M0QXB5;M0QY80	10	8	108.747	0.148848	0.0742724	1.04455	28386.2	Persulfide dioxygenase ETHE1_ mitochondrial OS=Homo sapiens OX=9606 GN=ETHE1 PE=1 SV=2	211156	204356	217128	205376	195082	205199
P50552;K7EM16;K7ENL7;K7ENR7;K7EIG8	11	11	85.3992	0.149237	0.0744293	1.14898	40000.9	Vasodilator-stimulated phosphoprotein OS=Homo sapiens OX=9606 GN=VASP PE=1 SV=3	106071	95014	119873	96493	96284.1	86564.3
A0A087WY71;E9PFW3;Q96CW1;C9JJ47;C9JGT8;C9JTK4;C9JJD3;C9JPV8;H7C4C3	20	15	181.997	0.149466	0.0745059	1.15221	49868.8	AP-2 complex subunit mu OS=Homo sapiens OX=9606 GN=AP2M1 PE=1 SV=1	65701.2	72906.5	73906.7	70878.1	86822.1	87160.3
P32019;E7ESY0	5	1	39.2039	0.150139	0.0748034	2.19624	114107	Type II inositol 1_4_5-trisphosphate 5-phosphatase OS=Homo sapiens OX=9606 GN=INPP5B PE=1 SV=4	70641.3	68447	82632	47691	8013.1	45250.5
Q9NSD9	2	2	12.5762	0.150582	0.0749485	1.30935	66743	Phenylalanine--tRNA ligase beta subunit OS=Homo sapiens OX=9606 GN=FARSB PE=1 SV=3	19171.6	21940.7	19993.8	23469.3	22247.2	34292.6
Q16666;A0A0A0MRB1;H3BM18;H3BR65;H3BR88;X6RHM1	9	5	66.2765	0.152076	0.0756539	1.3066	88712	Gamma-interferon-inducible protein 16 OS=Homo sapiens OX=9606 GN=IFI16 PE=1 SV=3	15891.3	9241.79	11002.5	16967.6	14683.7	15563.4
Q13402;H7C4D8;C9JEX3;E7EPV1;P09497;Q13614;Q5MJ70;Q6ZMI0	10	3	78.3712	0.154041	0.0765546	1.2986	256500	Unconventional myosin-VIIa OS=Homo sapiens OX=9606 GN=MYO7A PE=1 SV=2	6782.78	6105.77	6926.02	6076.22	3651.51	5530.64
Q07866;E7EVH7;F8W6L3;G3V2E7;G3V3H3;G3V5R9;G5E9S8;G3V2P7;A8MZ87;Q9H0B6;H0YJL0;H0YJT3;H0YJU9;A8MX29;E9PQ02;Q9NSK0	14	6	112.157	0.154248	0.0766191	2.4896	65822.9	Kinesin light chain 1 OS=Homo sapiens OX=9606 GN=KLC1 PE=1 SV=2	52968.3	60638.3	63155.3	92725.6	71362.3	275978
O15400	2	2	18.4948	0.15444	0.0766715	1.23547	29929.6	Syntaxin-7 OS=Homo sapiens OX=9606 GN=STX7 PE=1 SV=4	36129.9	39478.5	43531.6	41725	59075.2	46393.7
P61353;K7ELC7;A0A0D9SGI7;A0A2Q2T6B6;K7EQQ9;K7ERY7	9	7	86.198	0.154509	0.0766715	1.32481	15797.8	60S ribosomal protein L27 OS=Homo sapiens OX=9606 GN=RPL27 PE=1 SV=2	222145	224750	219985	295596	367467	220426
E5RFG7;E5RJ29;E5RJE4;H0YC20;Q9NYI0;E5RH02;F8W876;H0YAQ7;I3L2N2;I3L2W9;O14641;P48740;Q8TDY8;Q96QU8	2	2	13.1007	0.154737	0.0767459	1.30624	19558	PH and SEC7 domain-containing protein 3 OS=Homo sapiens OX=9606 GN=PSD3 PE=1 SV=1	26731.6	26564	25363.8	25990.6	14557	19670.6
Q96SL4	2	2	12.8993	0.155135	0.0769048	2.42013	21167.1	Glutathione peroxidase 7 OS=Homo sapiens OX=9606 GN=GPX7 PE=1 SV=1	7488.83	6180.53	4464.15	12264.6	6310.26	25310.5
P11387	6	4	43.6809	0.155313	0.0769474	2.62898	91182.1	DNA topoisomerase 1 OS=Homo sapiens OX=9606 GN=TOP1 PE=1 SV=2	11898.2	16678.6	14560.7	19330.4	73234.3	20843.1
P46060;H0Y4Q3	5	3	31.2973	0.155377	0.0769474	1.45439	63998.3	Ran GTPase-activating protein 1 OS=Homo sapiens OX=9606 GN=RANGAP1 PE=1 SV=1	12385.7	12977.9	13994.2	9136.02	12497.9	5427.46
D6RIE3;H0UI06;P14406;D6R9C3	3	1	23.5879	0.155919	0.0771384	1.38347	10264	Cytochrome c oxidase subunit 7A2_ mitochondrial OS=Homo sapiens OX=9606 GN=COX7A2 PE=1 SV=1	29299.1	30748.7	33772.1	15829.7	31894.3	20090.8
O95336;M0R1L2;M0R261;M0R0U3	4	4	37.1183	0.156479	0.0773772	1.14239	27832	6-phosphogluconolactonase OS=Homo sapiens OX=9606 GN=PGLS PE=1 SV=2	40307.2	40658.6	37344.9	36126.6	37779.5	29657.6
P62879;E7EP32;C9JXA5;C9JIS1;C9JZN1	12	6	145.622	0.156582	0.0773891	1.26394	38072.5	Guanine nucleotide-binding protein G(I)/G(S)/G(T) subunit beta-2 OS=Homo sapiens OX=9606 GN=GNB2 PE=1 SV=3	106746	108036	108346	118631	172022	117760
Q9NWV4	2	2	12.3435	0.156824	0.0774699	1.44339	18390.6	CXXC motif containing zinc binding protein OS=Homo sapiens OX=9606 GN=CZIB PE=1 SV=1	15542.8	11866.4	11111.8	8108.96	12431.6	6147.26
A0A2R8Y549;Q8NI35;A0A087WUZ6;A0A0U1RQT2;A0A0X1KG69;A0A2R8Y5I3;B4DE90	2	2	20.4483	0.157426	0.07771	16.9467	205496	InaD-like protein OS=Homo sapiens OX=9606 GN=PATJ PE=1 SV=1	190.955	47.2035	706.26	500.723	14694.2	809.823
P05455;E7ERC4;E9PFL9;E9PGX9	15	13	156.612	0.157467	0.07771	1.23649	47008.2	Lupus La protein OS=Homo sapiens OX=9606 GN=SSB PE=1 SV=2	57135.1	56381.5	58936.5	57374	85179.2	70682.7
Q5VT06;A2A4F6	6	3	47.8779	0.157561	0.0777175	1.21592	352527	Centrosome-associated protein 350 OS=Homo sapiens OX=9606 GN=CEP350 PE=1 SV=1	8020.47	7065.61	7472.8	7644.7	8943.26	10841.9
A0A0A0MRG9;Q96SN8	2	1	19.5528	0.158157	0.0779727	1.90431	190946	CDK5 regulatory subunit-associated protein 2 OS=Homo sapiens OX=9606 GN=CDK5RAP2 PE=1 SV=1	13180.5	9970.68	10368.3	11202.9	2004.28	4394.79
Q5TCY1	3	1	33.8465	0.158378	0.0780427	1.66424	143079	Tau-tubulin kinase 1 OS=Homo sapiens OX=9606 GN=TTBK1 PE=1 SV=2	216474	239248	205105	171108	58873.5	167094
O75891;C9IZ36;C9JY00;C9JYZ6;D6RFJ7;F2Z324;F8WC34	9	1	75.6662	0.158675	0.0781445	1.14374	99684.8	Cytosolic 10-formyltetrahydrofolate dehydrogenase OS=Homo sapiens OX=9606 GN=ALDH1L1 PE=1 SV=2	20314.5	19580.8	24284.3	24344.4	22709	26351.3
Q13630;A0A0J9YX13;E9PKL9;E9PLH9;E9PP14;E9PP60;H0YCP7	2	1	12.9689	0.158743	0.0781445	1.07417	36120.8	GDP-L-fucose synthase OS=Homo sapiens OX=9606 GN=TSTA3 PE=1 SV=1	10245.7	10661.6	10674.3	9346.19	10596	9458.78
P25788;G3V4X5;G3V3W4	9	8	118.694	0.158898	0.0781816	1.102	28661.4	Proteasome subunit alpha type-3 OS=Homo sapiens OX=9606 GN=PSMA3 PE=1 SV=2	182833	166487	175815	210344	190055	178299
A0A0A0MRE1;A0A0A0MSB8;B4DJ07;Q9UPT5;A0A3B3IRQ5;C9JA29;C9JKC2;C9JME6;F2Z3F0;F8WDT1;Q96JG6	2	1	11.9001	0.159332	0.0783174	1.86148	70372.2	Exocyst complex component 7 (Fragment) OS=Homo sapiens OX=9606 GN=EXOC7 PE=1 SV=1	3804.91	5172.26	9111.06	1894.65	3948.63	3873.84
P04259	32	1	451.045	0.15973	0.0784585	4.61016	60352.2	Keratin_ type II cytoskeletal 6B OS=Homo sapiens OX=9606 GN=KRT6B PE=1 SV=5	24205.7	27835.2	174041	17877.2	15844.2	15318.6
Q9UIW2	4	2	27.0597	0.159778	0.0784585	2.43289	214261	Plexin-A1 OS=Homo sapiens OX=9606 GN=PLXNA1 PE=1 SV=3	10240.7	9544.57	8530.08	5889.92	608.105	5140.56
P36405	9	7	68.643	0.159908	0.0784835	1.70762	20626.6	ADP-ribosylation factor-like protein 3 OS=Homo sapiens OX=9606 GN=ARL3 PE=1 SV=2	65708.3	70963.4	60161.3	116359	156778	62979
O00507	4	2	26.3677	0.160256	0.0785504	1.25664	294556	Probable ubiquitin carboxyl-terminal hydrolase FAF-Y OS=Homo sapiens OX=9606 GN=USP9Y PE=2 SV=2	3059.53	2891.07	3526.1	2027.69	2379.9	3133.69
Q99536;K7ERT7;K7ESA3;K7EM19;K7ENX2;K7EJM4;K7ER81	14	10	157.37	0.160328	0.0785504	1.17324	42148.5	Synaptic vesicle membrane protein VAT-1 homolog OS=Homo sapiens OX=9606 GN=VAT1 PE=1 SV=2	243119	264461	260329	204393	259851	190278
P25054;E9PFT7;A0A2Q2SV78;E7EMH9;A8MWY0;C9JA41;E9PMK0;E9PMM4;H3BNH8;H7C2N5;H7C374;P23229;R4GMU6	10	4	77.0905	0.160343	0.0785504	1.70734	313813	Adenomatous polyposis coli protein OS=Homo sapiens OX=9606 GN=APC PE=1 SV=2	14963.1	9179.92	14742.3	10156.3	3815.02	8804.02
Q6ZRK6	4	1	26.5586	0.160363	0.0785504	2.12567	125124	Coiled-coil domain-containing protein 73 OS=Homo sapiens OX=9606 GN=CCDC73 PE=2 SV=2	3329.81	6027.46	4711.79	2362.27	3628.01	628.378
A0A0J9YXF2;A0A0J9YYG4;J3QT77;Q15165;A0A0J9YYJ1;G3XAK4;P27169	4	4	26.522	0.161557	0.0790179	1.62016	41698.5	Paraoxonase 2_ isoform CRA_a OS=Homo sapiens OX=9606 GN=PON2 PE=1 SV=1	12910.2	12472.3	13713.7	20129.4	12928.6	30284.2
P08579;M0R268;M0QXK2;M0R0G9	4	1	29.4168	0.161863	0.0790963	1.4536	25486.4	U2 small nuclear ribonucleoprotein B'' OS=Homo sapiens OX=9606 GN=SNRPB2 PE=1 SV=1	1050.55	1353.53	1058.44	539.45	666.912	1175.66
D6R938;Q13557;E9PBG7;E9PF82;H0Y9J2;Q9UQM7;H0Y9C2;H7BXS4;D6RHX9;E7EQE4;E9PBE8	12	7	110.093	0.16192	0.0790963	1.33587	56925.7	Calcium/calmodulin-dependent protein kinase (CaM kinase) II delta_ isoform CRA_e OS=Homo sapiens OX=9606 GN=CAMK2D PE=1 SV=1	64911.8	58283.9	66688.2	43811	34153.3	64178.6
Q9NYU2;H7BZG0;J3KTC2;P46013;Q5W041;Q8TEQ6	35	24	303.533	0.162044	0.0790963	1.17102	177931	UDP-glucose:glycoprotein glucosyltransferase 1 OS=Homo sapiens OX=9606 GN=UGGT1 PE=1 SV=3	79893.2	78388	71650.3	90184.1	76881.2	102190
Q16543;K7EQA9;K7EKQ2;K7EL68;K7EIU0	10	9	84.5941	0.162147	0.0790963	1.30558	44981.6	Hsp90 co-chaperone Cdc37 OS=Homo sapiens OX=9606 GN=CDC37 PE=1 SV=1	69090.4	71611.3	67749.8	72517.1	41226.3	45919.1
Q9UQ16;E5RHK8;E5RIK2	6	1	39.4586	0.162179	0.0790963	1.29134	98145.5	Dynamin-3 OS=Homo sapiens OX=9606 GN=DNM3 PE=1 SV=4	29470.7	19276.5	24167.2	21440.1	18509.2	16514.6
Q9BSJ8	20	14	203.313	0.162198	0.0790963	1.12358	123370	Extended synaptotagmin-1 OS=Homo sapiens OX=9606 GN=ESYT1 PE=1 SV=1	54917	52581.6	56555.9	54681	61765.8	67881.3
Q96J94	2	1	14.3277	0.164195	0.0799913	1.35012	99515.8	Piwi-like protein 1 OS=Homo sapiens OX=9606 GN=PIWIL1 PE=1 SV=1	119571	115103	97492.7	95855.3	94900.6	55272.4
O95816	6	5	70.4965	0.164296	0.0800009	1.08471	23943.1	BAG family molecular chaperone regulator 2 OS=Homo sapiens OX=9606 GN=BAG2 PE=1 SV=1	106113	98949	106828	91823.6	104032	91676.4
Q8N766;H7C4E3	7	5	56.7374	0.164626	0.0801224	1.17673	112216	ER membrane protein complex subunit 1 OS=Homo sapiens OX=9606 GN=EMC1 PE=1 SV=1	14615	13025.3	14254.9	18338.4	13815	17146
Q03164;A0A3B3ISN4;E9PR05	2	1	12.7509	0.165122	0.0802896	1.37453	436327	Histone-lysine N-methyltransferase 2A OS=Homo sapiens OX=9606 GN=KMT2A PE=1 SV=5	11276.9	17013.3	14897.5	21725.6	22927.2	14710.1
Q8NFY9;C9J331	3	2	25.357	0.165132	0.0802896	1.20787	69963.3	Kelch repeat and BTB domain-containing protein 8 OS=Homo sapiens OX=9606 GN=KBTBD8 PE=1 SV=2	27294.6	30885.1	31504.6	33251	43334.1	31742.2
H0YK42;Q13596	5	2	42.5542	0.165288	0.0803135	1.35725	35649.8	Sorting nexin-1 OS=Homo sapiens OX=9606 GN=SNX1 PE=1 SV=1	21795.9	25849.8	27557.3	12826.5	24223.5	18358.5
M0R165;M0R2S2;Q9UBC2	3	2	18.8368	0.165344	0.0803135	1.37615	83589.5	Epidermal growth factor receptor substrate 15-like 1 OS=Homo sapiens OX=9606 GN=EPS15L1 PE=1 SV=1	20163.7	19914.1	18719.2	10853.6	20878.5	10993.6
H3BSP9	4	1	39.5773	0.165467	0.0803336	1.63981	8424.67	Metallothionein OS=Homo sapiens OX=9606 GN=MT2A PE=1 SV=1	840.541	865.828	818.223	312.596	282.805	944.16
P26368;K7ENG2;K7ELP8	8	8	58.2106	0.166469	0.0807804	1.05705	53843.3	Splicing factor U2AF 65 kDa subunit OS=Homo sapiens OX=9606 GN=U2AF2 PE=1 SV=4	25267.5	24768.9	25380.3	27823.3	25010	26886.3
A0A2R8Y706;A0A2R8Y6I5;H0YJ21;B4DLR6;B4DQ29;D6RIG4;Q9HCL0	76	3	720.613	0.166746	0.0808393	1.2422	223903	Cytoplasmic dynein 1 heavy chain 1 (Fragment) OS=Homo sapiens OX=9606 GN=DYNC1H1 PE=1 SV=1	19928.7	17644.9	19996.1	24771.5	18898.7	27843
D6RBJ9;P32321;D6R9S0;D6RBN2;D6RAD7;D6RAR9;D6RC36	3	2	26.6456	0.166754	0.0808393	1.09059	19433.1	Deoxycytidylate deaminase (Fragment) OS=Homo sapiens OX=9606 GN=DCTD PE=1 SV=1	12875.2	13121.2	12506.5	11729.1	10750.7	12824.9
Q9NR48;H7C5R6;K7EIU3;Q4LE39;Q9HCE3	5	3	31.1145	0.167093	0.0809641	1.24771	336383	Histone-lysine N-methyltransferase ASH1L OS=Homo sapiens OX=9606 GN=ASH1L PE=1 SV=2	24118.2	23559.1	27856.9	29083	38659.3	26502.2
P05997;A0A087WYX9;A0A3B3IRH9	13	9	105.673	0.16769	0.0812135	1.1032	145880	Collagen alpha-2(V) chain OS=Homo sapiens OX=9606 GN=COL5A2 PE=1 SV=3	109028	118893	101278	99622.9	93457.7	105323
Q15746;D6R9C2;A0A087WZG8;A0A2Q2TCK2;E9PI30;P31327;P56202;Q6XZB0;Q8NFM4	26	18	211.455	0.167811	0.0812322	1.84155	213453	Myosin light chain kinase_ smooth muscle OS=Homo sapiens OX=9606 GN=MYLK PE=1 SV=4	257301	96433.6	116028	88141.9	92781.8	74166.5
G3V295	8	1	94.3592	0.168224	0.0813921	3.25119	23241.3	Proteasome subunit alpha type OS=Homo sapiens OX=9606 GN=PSMA6 PE=1 SV=1	153528	157742	162707	226061	1.08944e+06	225492
Q86T82	2	1	12.5599	0.168775	0.0815791	6.62488	111082	Ubiquitin carboxyl-terminal hydrolase 37 OS=Homo sapiens OX=9606 GN=USP37 PE=1 SV=2	1266.39	1323.23	1876.84	1413.54	22403.5	5772.8
A0A182DWF2;A0A182DWF3;D3YTF8;Q9NNW7;A0A096LPK7	2	2	12.0897	0.168775	0.0815791	1.56599	54308.7	Thioredoxin reductase 2_ mitochondrial OS=Homo sapiens OX=9606 GN=TXNRD2 PE=1 SV=1	11159	10649	12167.6	10583.7	22466.1	20155.6
Q6ZN16	4	1	28.4177	0.169028	0.0816614	1.38564	148749	Mitogen-activated protein kinase kinase kinase 15 OS=Homo sapiens OX=9606 GN=MAP3K15 PE=1 SV=2	19030.3	22568.3	26323.4	19957.1	10932.9	18128.6
O15118;K7EQ23	8	8	68.608	0.171215	0.0826774	1.11652	144961	NPC intracellular cholesterol transporter 1 OS=Homo sapiens OX=9606 GN=NPC1 PE=1 SV=2	74947.8	93742	78070.9	91058.9	91536.4	92917.6
P19012;A8MT21;C9JTG5	12	4	133.089	0.171388	0.0827206	1.49033	49439.9	Keratin_ type I cytoskeletal 15 OS=Homo sapiens OX=9606 GN=KRT15 PE=1 SV=3	17114.9	21921.8	29240.6	24276	32622.7	44857.1
P50454;E9PPV6;E9PR70;E9PKH2;E9PK86;E9PMI5;E9PNX1;E9PIG2;E9PJH8;E9PRS3;E9PQ34;H0YEP8;A0A0G2JN73;A0A0J9YXA0;A0A0J9YXE6;A0A0J9YYC6;A0A140TA28;A0A1B0GV46;B1AJU2;E5RJW6;E9PEI6;H0YF09;P07902;Q08945;Q3MIW9;Q9Y228;Q9Y2X0;Q9Y577	26	19	440.081	0.171524	0.0827458	1.25479	46554.7	Serpin H1 OS=Homo sapiens OX=9606 GN=SERPINH1 PE=1 SV=2	667944	701693	703046	738989	1.09558e+06	766224
P57088;D6RAA6;H0Y8N0	3	3	20.4595	0.171651	0.0827668	1.49407	28320.4	Transmembrane protein 33 OS=Homo sapiens OX=9606 GN=TMEM33 PE=1 SV=2	40432.7	43384.8	43336.8	45067.2	23461.6	16577
P30046;J3KQ18;A6NHG4;B5MC82;H7C342	5	3	63.6031	0.172056	0.0829213	1.19086	12825.8	D-dopachrome decarboxylase OS=Homo sapiens OX=9606 GN=DDT PE=1 SV=3	93368.5	89318.3	96698.7	91179.4	126499	115031
P13639	41	37	652.109	0.172301	0.0829989	1.24041	96307.8	Elongation factor 2 OS=Homo sapiens OX=9606 GN=EEF2 PE=1 SV=4	398164	365256	413292	423624	605546	430435
H7C5G6;Q0VF49	2	1	21.2244	0.172418	0.0830148	1.24085	136578	Uncharacterized protein KIAA2012 OS=Homo sapiens OX=9606 GN=KIAA2012 PE=1 SV=8	113375	103378	80159.8	103524	130995	133904
A0A087WTA5;E7ERK9;Q9UI10;A0A087WW69;F8W8L6	2	2	13.2979	0.172969	0.0832396	1.35752	58009.4	Translation initiation factor eIF-2B subunit delta OS=Homo sapiens OX=9606 GN=EIF2B4 PE=1 SV=1	7442.95	8865.61	9176.84	10982	8644.39	14970.5
Q9HAV4;H0Y3W3;H0Y9I3	5	4	37.8982	0.173505	0.0834567	1.17193	138422	Exportin-5 OS=Homo sapiens OX=9606 GN=XPO5 PE=1 SV=1	65705.1	76317.2	75541.2	58635.6	72622.3	54387.1
Q6P158;A0A087WZ11;H7C109;P31213	5	2	35.6215	0.173878	0.0835932	1.32487	157201	Putative ATP-dependent RNA helicase DHX57 OS=Homo sapiens OX=9606 GN=DHX57 PE=1 SV=2	4240.36	3498.47	3484.28	1950.35	3412.78	3108.01
Q6PD62;A0A2R8Y3S3	4	1	27.5324	0.174079	0.0835932	1.69054	134415	RNA polymerase-associated protein CTR9 homolog OS=Homo sapiens OX=9606 GN=CTR9 PE=1 SV=1	16009.4	14081.2	12708.9	13995.2	7802.26	3519.56
P05091;S4R3S4	10	4	89.64	0.174127	0.0835932	1.74523	56894.6	Aldehyde dehydrogenase_ mitochondrial OS=Homo sapiens OX=9606 GN=ALDH2 PE=1 SV=2	54337.8	54328.7	54309.3	108156	49432.6	126843
P48059;A0A0J9YXC7;A0A0M3HER1;C9JF46	8	4	67.2473	0.174131	0.0835932	1.12938	39133.3	LIM and senescent cell antigen-like-containing domain protein 1 OS=Homo sapiens OX=9606 GN=LIMS1 PE=1 SV=4	20905.5	25383.6	22926.1	24126.3	28476.8	25567.2
H3BU98	2	1	18.9667	0.174211	0.0835932	4.20823	7044.01	Endonuclease 8-like 1 (Fragment) OS=Homo sapiens OX=9606 GN=NEIL1 PE=1 SV=1	2914.72	2776.19	2794.81	784.406	7.64832	1224.41
A0A2R8Y422	8	1	115.445	0.175056	0.0839168	1.8886	18366.2	Uncharacterized protein OS=Homo sapiens OX=9606 PE=4 SV=1	16540.3	6062.3	15530.8	24845.3	32934	14239.3
P62979;J3QTR3;P62987;M0R1V7;Q49A90;F5GZ39;J3QSA3	9	1	126.083	0.175056	0.0839168	1.8886	18307.1	Ubiquitin-40S ribosomal protein S27a OS=Homo sapiens OX=9606 GN=RPS27A PE=1 SV=2	56177.2	20589.9	52748.5	84384.1	111857	48362.2
P09417;B7Z415;D6RGG7;H0Y8F7	6	5	37.5947	0.175279	0.0839832	1.19477	26017.7	Dihydropteridine reductase OS=Homo sapiens OX=9606 GN=QDPR PE=1 SV=2	23886.6	22775.7	22492.4	26649.7	32781.1	23193.3
O95479;R4GMU1	7	6	50.825	0.175467	0.0840054	1.5912	89463.1	GDH/6PGL endoplasmic bifunctional protein OS=Homo sapiens OX=9606 GN=H6PD PE=1 SV=2	143129	99793.2	107555	84243.4	36801.4	99214
P61225	3	3	27.5884	0.175495	0.0840054	1.17398	20732.5	Ras-related protein Rap-2b OS=Homo sapiens OX=9606 GN=RAP2B PE=1 SV=1	26520.6	27592.2	26531	25355.8	18458.1	24878.7
A0A0A0MTJ9;A0A0R4J2G3;Q6PIU2;H7C046;F8WE33	5	3	54.0758	0.175831	0.0841252	4.862	50280.7	Neutral cholesterol ester hydrolase 1 OS=Homo sapiens OX=9606 GN=NCEH1 PE=1 SV=1	735259	67387.5	196319	83407.9	61314.1	60742
P61758	3	2	28.0043	0.176364	0.0843394	1.30042	22797	Prefoldin subunit 3 OS=Homo sapiens OX=9606 GN=VBP1 PE=1 SV=4	22172.8	22855.9	23540.8	26499.5	23966.7	38702.8
P21266;A0A0A0MTN3	15	12	141.122	0.176712	0.0844648	1.12851	27015.9	Glutathione S-transferase Mu 3 OS=Homo sapiens OX=9606 GN=GSTM3 PE=1 SV=3	122972	134280	131029	107608	131644	104815
O00299	15	13	231.043	0.177323	0.0847163	1.14471	27264.9	Chloride intracellular channel protein 1 OS=Homo sapiens OX=9606 GN=CLIC1 PE=1 SV=4	349846	343354	348190	342443	449323	400323
Q8IWE2	10	7	91.5039	0.177444	0.0847329	1.13724	61084	Protein NOXP20 OS=Homo sapiens OX=9606 GN=FAM114A1 PE=1 SV=2	89290.3	75396.5	79778.2	63477.4	78363.8	73122.3
Q9BY44;C9IZE1;F8WAE5;H7C5Q3;H7C5R5	4	4	25.4774	0.1778	0.0848209	1.16773	65560.5	Eukaryotic translation initiation factor 2A OS=Homo sapiens OX=9606 GN=EIF2A PE=1 SV=3	33884.8	29991.5	25018.1	32071.9	34395.3	37337.4
Q5T2N8	5	2	32.916	0.178087	0.0849166	1.49018	46664.8	ATPase family AAA domain-containing protein 3C OS=Homo sapiens OX=9606 GN=ATAD3C PE=2 SV=2	58491.1	57938.9	54984.2	78209.9	120087	57141.5
Q96KP4;J3QKT2;A0A087WYZ1;J3KSV5;J3QKQ0;J3QL02;J3QLU1;J3QQN6;J3QR27;J3QRD0;J3KSS4;J3QRA8;A0A087WVS2;B8ZZD4;D6W5A2;E7EQY4;E7EV10;E9PCS8;H3BPF5;J3KRD5;J3QRH4;Q86VP1;Q9BTC8	11	7	81.5907	0.178563	0.0851029	1.17503	53220.7	Cytosolic non-specific dipeptidase OS=Homo sapiens OX=9606 GN=CNDP2 PE=1 SV=2	60831.8	57831.2	60208.3	61007.2	83074.7	66096.9
Q9P032	2	2	13.3719	0.178695	0.0851244	3.446	20323.5	NADH dehydrogenase [ubiquinone] 1 alpha subcomplex assembly factor 4 OS=Homo sapiens OX=9606 GN=NDUFAF4 PE=1 SV=1	2261	1864.92	1723.69	8671.22	1572.27	9914.27
P05387;H0YDD8	6	5	79.3828	0.179079	0.0852661	1.1146	11665	60S acidic ribosomal protein P2 OS=Homo sapiens OX=9606 GN=RPLP2 PE=1 SV=1	361392	322820	345094	382710	419603	344956
Q12841;C9J5G4	4	4	34.2312	0.179662	0.0854615	1.11317	36126.1	Follistatin-related protein 1 OS=Homo sapiens OX=9606 GN=FSTL1 PE=1 SV=1	49086.2	61085.5	50880	58851.8	59222.5	61203.9
Q13263;M0R0K9;M0R2I3;M0R3C0	10	8	73.962	0.180807	0.0859473	1.27272	90317.6	Transcription intermediary factor 1-beta OS=Homo sapiens OX=9606 GN=TRIM28 PE=1 SV=5	41346	36490.6	35780.6	44064.1	61125.8	39413.1
Q8J025	2	1	14.4828	0.180857	0.0859473	3.11918	59652.2	Protein APCDD1 OS=Homo sapiens OX=9606 GN=APCDD1 PE=1 SV=1	10575	21672.9	17774.7	21258	108600	26170.8
Q9Y4J8	3	2	19.8397	0.181448	0.0861451	1.38117	84699.6	Dystrobrevin alpha OS=Homo sapiens OX=9606 GN=DTNA PE=1 SV=2	10303.7	13762	9053.04	12331.9	20056.4	13354.3
P62937;C9J5S7;F8WE65;Q9Y536;A0A075B759;A0A075B767;A0A0B4J2A2;A0A0H2UH34;E5RIZ5;F5H284;P0DN26;P0DN37	19	17	310.918	0.181585	0.0861689	1.07159	18240.6	Peptidyl-prolyl cis-trans isomerase A OS=Homo sapiens OX=9606 GN=PPIA PE=1 SV=2	975986	973866	1.01124e+06	1.0061e+06	1.1434e+06	1.02358e+06
O43242;H0YGV8;Q8TAA9	13	12	123.2	0.181955	0.0863028	1.16723	61091.7	26S proteasome non-ATPase regulatory subunit 3 OS=Homo sapiens OX=9606 GN=PSMD3 PE=1 SV=2	87278	94543.6	90642.3	108526	89074.2	120427
Q12906;K7EKJ9;K7EQR9;K7ER69;K7EJ09;Q96SI9;A0A0A0MRL6;A0A0U1RQP0;A0A0U1RRJ3;A0A1W2PRX7;A0A3B3IS55;F8W8M4;G3V169;J3QSX6;K7EM82;O14639;P29466;P40818;Q5FBZ0	20	14	174.746	0.182389	0.086462	1.10645	95737.7	Interleukin enhancer-binding factor 3 OS=Homo sapiens OX=9606 GN=ILF3 PE=1 SV=3	130611	131897	131947	150775	156935	128736
O15498	2	2	13.4562	0.182465	0.086462	1.38947	22588.7	Synaptobrevin homolog YKT6 OS=Homo sapiens OX=9606 GN=YKT6 PE=1 SV=1	27240.6	29297.6	28022.5	24035.7	24730.9	12091.5
Q03468	3	1	21.0751	0.18385	0.0870505	1.33843	169557	DNA excision repair protein ERCC-6 OS=Homo sapiens OX=9606 GN=ERCC6 PE=1 SV=1	7342.93	13626.4	8397.68	12337.2	15040.2	11928.4
O75844	4	3	42.1716	0.183911	0.0870505	1.66783	55098.1	CAAX prenyl protease 1 homolog OS=Homo sapiens OX=9606 GN=ZMPSTE24 PE=1 SV=2	23166.4	22582.2	22449.6	43956.5	20466.6	49320
P15374;A0A087WTB8;Q5TBK7	5	5	55.0994	0.184047	0.0870505	1.18032	26353.7	Ubiquitin carboxyl-terminal hydrolase isozyme L3 OS=Homo sapiens OX=9606 GN=UCHL3 PE=1 SV=1	42512.1	41620.3	41565.3	48399.6	41659.9	58304.4
B1AKY9;P50993;H0Y7C1	21	3	182.605	0.184286	0.0871157	1.47364	112118	Sodium/potassium-transporting ATPase subunit alpha OS=Homo sapiens OX=9606 GN=ATP1A2 PE=1 SV=1	14376.3	12266.5	12467	16450.8	27512.8	13670.2
Q92896;H3BM42;H3BQT1	8	6	56.3125	0.185145	0.0874802	1.30867	138430	Golgi apparatus protein 1 OS=Homo sapiens OX=9606 GN=GLG1 PE=1 SV=2	41928.5	37540.3	32911.6	36677.8	20494.9	28701
P61586;C9JNR4;C9JRM1	11	2	134.734	0.186097	0.0878877	1.7839	22110.3	Transforming protein RhoA OS=Homo sapiens OX=9606 GN=RHOA PE=1 SV=1	106709	111896	103771	88257.4	19190.2	73266.9
B4DLR8;P15559;H3BNV2;H3BRK3	7	7	89.6803	0.186264	0.0879248	1.20577	22850.3	NAD(P)H dehydrogenase [quinone] 1 OS=Homo sapiens OX=9606 GN=NQO1 PE=1 SV=1	169336	170535	232830	148420	168368	158180
Q9P266	2	2	20.2032	0.18665	0.0880648	1.25553	149435	Junctional protein associated with coronary artery disease OS=Homo sapiens OX=9606 GN=JCAD PE=1 SV=3	11317.4	10702.4	9733.59	6547.83	10916.4	7826.67
A0A0G2JPP0;H7C5J4;O75175	2	2	18.7527	0.187089	0.0882297	1.5808	11809.3	CCR4-NOT transcription complex subunit 3 (Fragment) OS=Homo sapiens OX=9606 GN=CNOT3 PE=1 SV=1	24385.9	21854.2	10606.9	25508.7	40425	23930.1
Q13618	3	1	19.9417	0.18775	0.0884991	3.69447	89500.7	Cullin-3 OS=Homo sapiens OX=9606 GN=CUL3 PE=1 SV=2	1271.91	1092.66	1692.45	5429.62	1075.98	8482.94
G5E9V5;G5E9W7;P82650;H7C5F2;H7C5H3;H7C5L9;C9J5D8	6	5	38.1699	0.187898	0.0885269	1.38302	41380.5	28S ribosomal protein S22_ mitochondrial OS=Homo sapiens OX=9606 GN=MRPS22 PE=1 SV=1	18954.4	17413.7	15014.3	27994.1	16184.3	26884.5
Q5JWR5;Q5TA12	3	1	19.9617	0.188438	0.0887149	1.78795	279579	Protein dopey-1 OS=Homo sapiens OX=9606 GN=DOP1A PE=2 SV=1	15532.9	17973	21474	13942.5	3416.6	13391.1
A0A2R8YEA7	14	1	201.824	0.188477	0.0887149	1.43989	17642	Actin_ cytoplasmic 1 (Fragment) OS=Homo sapiens OX=9606 GN=ACTB PE=1 SV=1	23573.8	15528.2	16601.8	21399.6	21893.2	36914.6
P36551;H0YA22;D6RER6	4	4	42.9558	0.188777	0.0887294	1.08211	50950.4	Oxygen-dependent coproporphyrinogen-III oxidase_ mitochondrial OS=Homo sapiens OX=9606 GN=CPOX PE=1 SV=3	18669.5	16717.2	15761.9	18159.6	18254.3	18934.5
O60271;A0A087X2D8	6	6	43.2741	0.189247	0.0888696	1.15242	147004	C-Jun-amino-terminal kinase-interacting protein 4 OS=Homo sapiens OX=9606 GN=SPAG9 PE=1 SV=4	26600.3	23877.4	24165.9	24969.5	32863.6	28187.6
Q9NQR4;H7C579	9	7	90.0449	0.189829	0.0890969	2.42163	31007.2	Omega-amidase NIT2 OS=Homo sapiens OX=9606 GN=NIT2 PE=1 SV=1	493447	114278	206862	155561	74493.4	106325
A0A0A0MRI2;Q9UNH7	2	2	12.9176	0.189979	0.0891248	1.22605	48146.4	Sorting nexin OS=Homo sapiens OX=9606 GN=SNX6 PE=1 SV=1	37879	41446.6	36983.8	37151.6	52598.1	52852
O60296;A0A0D9SFL5;C9JC32;E9PGM9;F8WCA5;P78332;Q9UPV9	3	1	20.8322	0.191735	0.0898209	1.27591	102332	Trafficking kinesin-binding protein 2 OS=Homo sapiens OX=9606 GN=TRAK2 PE=1 SV=2	149566	186184	150900	212119	249023	159777
Q13283;E5RH00;E5RH42;E5RI46;E5RIF8;E5RJU8	11	6	85.8259	0.19203	0.0899161	1.18145	52221.4	Ras GTPase-activating protein-binding protein 1 OS=Homo sapiens OX=9606 GN=G3BP1 PE=1 SV=1	413766	463723	474614	313985	449563	380892
A0A0A0MSV9;A0A0G2JH37;A0A0G2JKZ1;A2AB90;O15533;C9JA35;Q6P1N7	2	2	18.5589	0.192241	0.0899722	1.17814	54401.4	Tapasin OS=Homo sapiens OX=9606 GN=TAPBP PE=1 SV=1	28038	27017.3	24383.6	37013.1	29083.6	27493.4
A0A087WZ88;P48443	2	1	14.5679	0.19246	0.0900054	1.28617	39349.9	Retinoic acid receptor RXR-gamma OS=Homo sapiens OX=9606 GN=RXRG PE=3 SV=1	30018.6	29552.3	31497.5	32248.9	51034.3	33846.2
P06756;H7BZG1	13	11	101.218	0.192537	0.0900054	1.09493	117122	Integrin alpha-V OS=Homo sapiens OX=9606 GN=ITGAV PE=1 SV=2	78227.9	75487.7	65572.5	68590.3	64835.5	66850.1
Q9Y490	104	81	1255.95	0.192585	0.0900054	1.05949	271935	Talin-1 OS=Homo sapiens OX=9606 GN=TLN1 PE=1 SV=3	277324	289956	313214	280596	275562	274898
P13747	5	2	52.9505	0.193858	0.0905573	1.83789	40285.7	HLA class I histocompatibility antigen_ alpha chain E OS=Homo sapiens OX=9606 GN=HLA-E PE=1 SV=4	4077.16	2301.92	3799.83	2057.23	658.456	2822.68
Q12931;I3L0K7;I3L239;I3L2D5	16	13	131.989	0.194352	0.0907453	1.17226	80395.3	Heat shock protein 75 kDa_ mitochondrial OS=Homo sapiens OX=9606 GN=TRAP1 PE=1 SV=3	121030	98925.7	106838	108541	142511	132035
Q9NSB2;F5GYI5;Q9NSB4	9	1	94.7444	0.19458	0.0908087	1.59589	65983	Keratin_ type II cuticular Hb4 OS=Homo sapiens OX=9606 GN=KRT84 PE=2 SV=2	3768.37	5014.17	8664.9	4376.67	3598.29	2957.81
Q92900;E5RGU9;E5RH25;Q6UXX9	5	4	39.9128	0.195331	0.0911164	1.17935	125657	Regulator of nonsense transcripts 1 OS=Homo sapiens OX=9606 GN=UPF1 PE=1 SV=2	17574.1	16192.2	17264.8	21690.3	16359.6	22133.6
Q8TD26;H0YJG4;H3BTW3;Q3L8U1;P08621	4	1	33.1777	0.195559	0.0911797	2.12715	308264	Chromodomain-helicase-DNA-binding protein 6 OS=Homo sapiens OX=9606 GN=CHD6 PE=1 SV=4	315263	83755.3	135151	80705	84308	86106.5
P04264	37	29	561.718	0.195842	0.0912687	3.02895	66209.9	Keratin_ type II cytoskeletal 1 OS=Homo sapiens OX=9606 GN=KRT1 PE=1 SV=6	240479	1.5215e+06	863182	330081	331031	205578
H3BM10;J3KNN1;Q9HCQ5;F5H317;F5H557	2	2	12.5582	0.196153	0.0913704	2.64028	42912.3	Polypeptide N-acetylgalactosaminyltransferase 9 (Fragment) OS=Homo sapiens OX=9606 GN=GALNT9 PE=1 SV=1	819330	161520	332114	178659	212502	106122
P17023;H3BMU5;H3BQ26;H3BQI6;J3KSN3;J3QLW9	2	1	19.416	0.196642	0.091555	2.9209	53703.7	Zinc finger protein 19 OS=Homo sapiens OX=9606 GN=ZNF19 PE=2 SV=4	88673.5	121424	68592.8	75762.2	294529	443736
Q6PEY2	22	1	330.978	0.1972	0.0917282	1.67114	50600	Tubulin alpha-3E chain OS=Homo sapiens OX=9606 GN=TUBA3E PE=1 SV=2	1706.61	1493.37	1624.59	1646.72	352.62	887.654
A0A2Q3DQE3;Q13555;H0Y6G2;Q8WU40	7	1	61.1479	0.197666	0.0918586	9.70141	62906	Calcium/calmodulin-dependent protein kinase (CaM kinase) II gamma_ isoform CRA_d OS=Homo sapiens OX=9606 GN=CAMK2G PE=1 SV=1	575288	20847	92422.8	29546.2	24913.2	16515.6
Q9BY32	2	1	12.4734	0.198117	0.0919878	1.57841	21844.9	Inosine triphosphate pyrophosphatase OS=Homo sapiens OX=9606 GN=ITPA PE=1 SV=2	3682.08	2799.39	2572.05	3247.29	7184.85	3858
K7EKM3;K7ELB0;K7EQL4;P13805;Q3B759;M0QY38	2	1	12.409	0.19813	0.0919878	1.52573	17318	Troponin T_ slow skeletal muscle (Fragment) OS=Homo sapiens OX=9606 GN=TNNT1 PE=1 SV=2	4856.91	6349.41	5010.38	4817.85	1737.9	4073.05
P60228;E5RGA2;H0YBR5;E5RHS5;E5RIT4;H0YAW4;E5RII3;H0YBP5;E5RIP5;E5RJ25	12	11	93.8131	0.198284	0.0920114	1.12297	52620.1	Eukaryotic translation initiation factor 3 subunit E OS=Homo sapiens OX=9606 GN=EIF3E PE=1 SV=1	79957.5	93048.9	92902.8	96722.4	110354	91530.8
A0A087X1Z1;A0A0G2JPW5;A0A0G2JQX1;A0A0G2JSA7;Q96RT8;A0A0G2JR45;A0A0G2JRG1	2	1	12.9542	0.198421	0.0920114	1.34815	119504	Gamma-tubulin complex component OS=Homo sapiens OX=9606 GN=TUBGCP5 PE=1 SV=1	20503.9	16838	22656.5	21033.6	35786.6	24066.8
P13647;F8W0C6;H0YI76;H0YIN9;F8VV57;F8VU69	30	13	402.679	0.19846	0.0920114	1.9249	62606.6	Keratin_ type II cytoskeletal 5 OS=Homo sapiens OX=9606 GN=KRT5 PE=1 SV=3	220360	244630	639432	185756	223263	164736
Q6IE81	2	1	14.8007	0.198969	0.092204	2.32076	97130.3	Protein Jade-1 OS=Homo sapiens OX=9606 GN=JADE1 PE=1 SV=1	9385.42	9403.04	10074.2	17659.2	40216.8	9107.32
Q06323;H0YLU2;H0YKK6	11	11	110.378	0.199089	0.0922162	1.13843	28894.2	Proteasome activator complex subunit 1 OS=Homo sapiens OX=9606 GN=PSME1 PE=1 SV=1	188739	180145	172967	211669	228751	176439
Q05655;C9J9P1;C9K0E3	3	2	28.0353	0.200411	0.0927414	1.8473	78702.8	Protein kinase C delta type OS=Homo sapiens OX=9606 GN=PRKCD PE=1 SV=2	2007.16	1048.43	1210.21	1326.41	3811.56	2742.26
Q13155;A8MU58	3	3	19.9525	0.200693	0.0928287	1.18628	35691	Aminoacyl tRNA synthase complex-interacting multifunctional protein 2 OS=Homo sapiens OX=9606 GN=AIMP2 PE=1 SV=2	29988.9	29139	30230.6	39497.6	28414.7	38092.3
P61026	11	6	143.047	0.201064	0.0929569	1.15929	22769.1	Ras-related protein Rab-10 OS=Homo sapiens OX=9606 GN=RAB10 PE=1 SV=1	111516	130977	134186	161290	125192	150200
D6RAX3;D6RBG2;Q08174	2	2	11.9353	0.201313	0.0930281	2.04583	41614.2	Protocadherin-1 OS=Homo sapiens OX=9606 GN=PCDH1 PE=1 SV=1	2639.25	4057.42	2259.18	2735.54	5907.03	9679.59
B0QY89;Q9Y262;B0QY90;C9JHP4;H0Y7E6	12	8	101.178	0.201542	0.0930904	1.13972	71130.1	Eukaryotic translation initiation factor 3 subunit L OS=Homo sapiens OX=9606 GN=EIF3L PE=1 SV=1	69474.9	62859	75333	68606.6	59624	53978.3
Q9P0M6;Q5SQT3	8	4	64.6371	0.204219	0.0942798	1.2859	40286.4	Core histone macro-H2A.2 OS=Homo sapiens OX=9606 GN=H2AFY2 PE=1 SV=3	70906.4	72286.4	81072.6	100697	116707	70980
A0A087WTS4	3	1	33.1577	0.204308	0.0942798	1.15128	11199.5	Peptidyl-prolyl cis-trans isomerase FKBP1A OS=Homo sapiens OX=9606 GN=FKBP1A PE=4 SV=1	16055.7	17315.2	18265.4	14858.7	17312.6	12679.8
Q15233;C9JYS8;H7C367;C9IZL7;C9J4X2	10	3	87.4165	0.204681	0.0944082	1.43529	54345.8	Non-POU domain-containing octamer-binding protein OS=Homo sapiens OX=9606 GN=NONO PE=1 SV=4	34990.1	32462.6	34193.8	50601.3	63968.4	31322.7
P62328	4	3	43.0026	0.204896	0.0944629	1.43273	5052.67	Thymosin beta-4 OS=Homo sapiens OX=9606 GN=TMSB4X PE=1 SV=2	112540	177542	162231	77019.6	154183	84498.2
P07384;E9PRM1;E9PJA6;E9PJJ3;E9PLC9;E9PLX0;E9PMC6;E9PQB3;E9PSA6;E9PIA9;E9PL37	22	19	232.04	0.205628	0.0947562	1.18758	82517.5	Calpain-1 catalytic subunit OS=Homo sapiens OX=9606 GN=CAPN1 PE=1 SV=1	126250	130557	134717	114488	129385	85808.4
F5H4Z8;P49746	3	1	33.8323	0.2059	0.0948376	3.2066	105990	Thrombospondin-3 OS=Homo sapiens OX=9606 GN=THBS3 PE=1 SV=2	1781.3	1128.1	883.302	1324.22	8562.7	2274.73
F8WCK3	2	1	13.1981	0.20613	0.094899	1.78026	4506.13	Drebrin-like protein OS=Homo sapiens OX=9606 GN=DBNL PE=1 SV=1	102493	108479	51885.2	80415.5	23059.5	44176.1
P30041	19	19	274.855	0.20635	0.0949475	1.13991	25149.1	Peroxiredoxin-6 OS=Homo sapiens OX=9606 GN=PRDX6 PE=1 SV=3	511801	565584	557607	434268	563299	436745
H3BU51;Q9UFM8;Q9Y639	2	2	27.491	0.206427	0.0949475	1.43932	20254	Neuroplastin OS=Homo sapiens OX=9606 GN=NPTN PE=1 SV=1	55803.6	28785.8	31297.3	27368.1	28546.7	24600.1
Q9UIG0	2	1	14.6871	0.206908	0.0951242	2.50916	172500	Tyrosine-protein kinase BAZ1B OS=Homo sapiens OX=9606 GN=BAZ1B PE=1 SV=2	7766.76	7166.85	7160.97	3451.86	5186.56	167.135
Q8TAT6;A0A0D9SFI9;I3L4U9;I3L283;I3L3I1	13	9	92.7435	0.207367	0.0952912	1.20882	69089.8	Nuclear protein localization protein 4 homolog OS=Homo sapiens OX=9606 GN=NPLOC4 PE=1 SV=3	28630.5	25717.2	29774.1	19668.9	29497.6	20423.2
Q9NT62	2	2	12.3142	0.207692	0.095396	1.39983	36320.7	Ubiquitin-like-conjugating enzyme ATG3 OS=Homo sapiens OX=9606 GN=ATG3 PE=1 SV=1	21202.9	29609.8	18272.7	30729.1	42237.9	23740.7
J3KNF5;O15078;A0A0A0MS86;F8VS29;S4R322	11	4	81.3853	0.208163	0.095568	1.69637	291229	Centrosomal protein of 290 kDa OS=Homo sapiens OX=9606 GN=CEP290 PE=1 SV=1	9645.26	10028.5	9491.99	19513.8	8396.29	21566
F8WA11;H0Y5T1;Q7Z460;H7C5M8	4	2	24.855	0.208669	0.0957558	1.50897	163728	CLIP-associating protein 1 OS=Homo sapiens OX=9606 GN=CLASP1 PE=1 SV=2	2642.56	3478.52	3955.35	2668.74	1147.77	2861.19
Q9BXB4	2	1	12.4209	0.209852	0.0961442	1.17742	84384.7	Oxysterol-binding protein-related protein 11 OS=Homo sapiens OX=9606 GN=OSBPL11 PE=1 SV=2	8704.51	8674.02	9545.09	8679.18	10878.9	12142.4
P35908;H0YID6	26	14	344.542	0.209905	0.0961442	1.85483	65718.1	Keratin_ type II cytoskeletal 2 epidermal OS=Homo sapiens OX=9606 GN=KRT2 PE=1 SV=2	151602	472004	238648	130494	191046	143330
E9PGC8;P78559;A0A087WV43;A0A087X0K4;B2RXF5;E9PMP4;Q7Z408;Q96Q11;Q9BUK6	16	12	150.487	0.211106	0.0965603	1.08844	332912	Microtubule-associated protein 1A OS=Homo sapiens OX=9606 GN=MAP1A PE=1 SV=1	52560.4	62594.7	59092.9	55183.4	53566	51340.8
E5RIH5;Q6NXR4	4	1	29.2528	0.211363	0.0966328	1.72114	53876	TELO2-interacting protein 2 OS=Homo sapiens OX=9606 GN=TTI2 PE=1 SV=1	3042.49	3371.97	2647.44	5545.63	7388.31	2662.88
Q9UNA1;A0A2R8YGB3;A0A2R8YDK5;A1A4S6	4	1	26.221	0.212375	0.0970061	49.0051	92976.5	Rho GTPase-activating protein 26 OS=Homo sapiens OX=9606 GN=ARHGAP26 PE=1 SV=1	382.821	134.433	128.434	279.769	30759.5	602.702
P07711;Q5T8F0;O60911	6	6	65.49	0.213012	0.0972068	1.18515	38020.5	Cathepsin L1 OS=Homo sapiens OX=9606 GN=CTSL PE=1 SV=2	111909	113518	144430	142386	168224	127727
B5MC98;Q9HCU5;F8WCS5	2	1	12.6729	0.213174	0.0972359	2.84778	39338.8	Prolactin regulatory element-binding protein OS=Homo sapiens OX=9606 GN=PREB PE=1 SV=1	2979.31	2516.39	2762.08	11686.5	2082.1	9747.75
A0A096LP07;A0A096LPJ3;A8K070;C9JFE4;Q13098;J3KRJ4;J3KSA5;J3KTB0;J3QLT0;J3QS88;J3QQX0;P08582	6	4	50.2625	0.213886	0.0975159	1.07467	55535.3	COP9 signalosome complex subunit 1 OS=Homo sapiens OX=9606 GN=GPS1 PE=1 SV=1	25552	28302.8	26773.8	27016.5	23986.9	24023.1
Q9Y5X1	3	3	19.2844	0.21444	0.0977234	1.14252	66991	Sorting nexin-9 OS=Homo sapiens OX=9606 GN=SNX9 PE=1 SV=1	30294.2	28815.3	25263.4	25099.7	21288.4	27459.9
A0A087WUQ6;P07203;A0A2R8Y6B6	7	7	61.735	0.214662	0.0977793	1.12385	22223.3	Glutathione peroxidase OS=Homo sapiens OX=9606 GN=GPX1 PE=1 SV=1	205472	212021	196285	251761	198340	239694
A0A0G2JNB1;A0A0G2JNT7;A0A0G2JQF4;A0A0G2JQF5;A0A0J9YVS1;A0A1W2PPV8;A0A1W2PRB5;A0A1W2PRR3;A0A3B3IT55;I3L233;Q7Z3B3	2	1	12.7931	0.214984	0.0978777	9.64379	121652	KAT8 regulatory NSL complex subunit 1 OS=Homo sapiens OX=9606 GN=KANSL1 PE=1 SV=1	4094.11	133648	27300	5564.78	8478.32	3070.73
A0A3B3IS40;A0A3B3ISE6;A0A3B3IT25;A0A3B3ITA8;A0A3B3ITE7;A0A3B3ITJ7;B3KV94;Q9UGL1;A0A3B3ITA9	4	3	31.1638	0.215076	0.0978777	1.27517	178248	Lysine-specific demethylase 5B OS=Homo sapiens OX=9606 GN=KDM5B PE=1 SV=1	89826.7	85898.6	84163.6	84304.5	45682.2	73821
P62330	8	4	60.0649	0.215261	0.0979165	1.42368	20196.3	ADP-ribosylation factor 6 OS=Homo sapiens OX=9606 GN=ARF6 PE=1 SV=2	58153.6	59503.9	53451.5	57362	115654	70589.7
B0YIW6;P48444;Q6P1Q5	13	11	122.022	0.21551	0.0979451	1.13343	62196.7	Archain 1_ isoform CRA_a OS=Homo sapiens OX=9606 GN=ARCN1 PE=1 SV=1	75884.6	85386	77265.5	80632.2	103294	86439.1
P42766;F2Z388	4	4	53.1942	0.215522	0.0979451	1.52511	14551.5	60S ribosomal protein L35 OS=Homo sapiens OX=9606 GN=RPL35 PE=1 SV=2	111673	99992.6	79092	185764	170236	87435
Q9Y2X3;H7BZ72	9	8	75.7333	0.215905	0.0980618	1.31109	60091.5	Nucleolar protein 58 OS=Homo sapiens OX=9606 GN=NOP58 PE=1 SV=1	20874.7	19731.4	37434.3	35300.9	36596.5	30420.5
A0A087WVZ6;H7C4X9;Q9ULU4	2	1	14.8274	0.216022	0.0980618	1.3324	127416	Protein kinase C-binding protein 1 OS=Homo sapiens OX=9606 GN=ZMYND8 PE=1 SV=2	10709.5	5937.38	7747.16	8868.07	13212.5	10422.2
Q9UBT2;K7EPL2;K7ESK7;K7ES38;U3KQ55	5	5	38.3082	0.216243	0.0980625	1.15106	71794	SUMO-activating enzyme subunit 2 OS=Homo sapiens OX=9606 GN=UBA2 PE=1 SV=2	78919.2	79366.5	84509.6	101949	100020	77502
P09651;F8W6I7;A0A2R8Y4L2;F8VZ49;F8VTQ5;Q32P51;H0YH80;F8VYN5;F8W646	25	17	289.743	0.216421	0.0980705	1.15474	38860.8	Heterogeneous nuclear ribonucleoprotein A1 OS=Homo sapiens OX=9606 GN=HNRNPA1 PE=1 SV=5	259350	312021	304622	312056	390728	308755
Q9P2J5;A0A087WXY1;A0A2R8Y553;A0A2R8Y823;E7EN32;H0YM64;O00255;Q96DW6	35	26	283.79	0.216573	0.0980705	1.74378	135664	Leucine--tRNA ligase_ cytoplasmic OS=Homo sapiens OX=9606 GN=LARS PE=1 SV=2	101502	82932.2	222599	95429.1	63426.6	74563.9
C9JF51;E7EQY1;Q96C01	2	1	13.6732	0.216592	0.0980705	1.90509	18260.4	Protein FAM136A (Fragment) OS=Homo sapiens OX=9606 GN=FAM136A PE=1 SV=1	2536.99	1742.69	1866.69	2981.87	6662.71	2064.82
E9PLA9;G3V153;Q14444	2	2	12.6732	0.217751	0.0985503	1.09306	20235.8	Caprin-1 (Fragment) OS=Homo sapiens OX=9606 GN=CAPRIN1 PE=1 SV=1	98242.6	83416.1	84783.7	96152.1	103185	91899.9
O15068;H7BYP9;H7C2S1;H0Y4M6;H3BLT1;A0A0C4DFR4;A0A0J9YWA1;A0A140T8W5;A0A1W2PP46;A2A3H1;A2RUB1;D6REX9;E7ESZ3;E7EVE9;F8WBK7;H0Y519;H0Y8L8;H7BXC7;H7C275;J3KNN5;K7EIT8;K7EPA7;K7ES80;O60885;P16383;P28329;Q6P280;Q96A19;Q9BT92;Q9H7P9;Q9NY93;Q9UJV9	11	5	84.8411	0.217917	0.0985801	1.19968	129421	Guanine nucleotide exchange factor DBS OS=Homo sapiens OX=9606 GN=MCF2L PE=1 SV=2	243353	263534	187768	241086	313903	278372
E7EX53	6	1	76.6551	0.218311	0.0986229	1.87018	15836.4	Ribosomal protein L15 (Fragment) OS=Homo sapiens OX=9606 GN=RPL15 PE=1 SV=1	13470.2	10546.5	13451.6	22471.9	36534.4	11066.3
A0A2R8YEM3;E7EQV9;P61313;E7ENU7;A0A2R8Y738	7	2	94.9946	0.218311	0.0986229	1.87018	20082.3	Ribosomal protein L15 (Fragment) OS=Homo sapiens OX=9606 GN=RPL15 PE=1 SV=1	114283	89478.4	114126	190655	309963	93888.4
P10588	4	2	27.0967	0.218441	0.0986368	1.6295	43663.4	Nuclear receptor subfamily 2 group F member 6 OS=Homo sapiens OX=9606 GN=NR2F6 PE=1 SV=2	1639.84	1809.14	1067.85	760.094	419.404	1592.4
P26583	2	1	14.1603	0.219073	0.0988535	1.35957	24204.9	High mobility group protein B2 OS=Homo sapiens OX=9606 GN=HMGB2 PE=1 SV=2	1447.53	1174.01	903.521	1281.13	2115.93	1395.52
Q9NRX4	5	4	42.997	0.219122	0.0988535	1.31512	14003.6	14 kDa phosphohistidine phosphatase OS=Homo sapiens OX=9606 GN=PHPT1 PE=1 SV=1	77290.6	62219.2	69683.6	74444.5	77718.7	122951
Q15102;M0R389	2	1	13.4226	0.219933	0.0991291	1.24827	25848.3	Platelet-activating factor acetylhydrolase IB subunit gamma OS=Homo sapiens OX=9606 GN=PAFAH1B3 PE=1 SV=1	16041.5	20283.3	18513.2	14211.2	18638.9	11081.3
A0A3B3ISR2;B4DPQ0;F5H2D0;P00736;A0A3B3ITU4;F5H1V0;F5H3N3;F5H6Y3;F5GWL0;F5H1N6;F5H3A3	18	15	200.629	0.220069	0.0991451	1.6066	81713.5	Complement C1r subcomponent OS=Homo sapiens OX=9606 GN=C1R PE=1 SV=1	56370	52868.1	212215	143119	158960	214368
P22314;Q5JRR6;Q5JRR9;Q5JRS0;Q5JRS1;Q5JRS2;Q5JRS3;A0A0A0MRC8;A0A0A0MSC0;A0A0A0MSD9;A0A3B3ISW7;C9IYS6;C9J1V2;F8WEA4;H0Y3Z0;M0R262;P29074;Q5T5J6;Q6ZUT3;Q86VN1;Q8N5T2;Q9NR82;X6R7S7	40	36	509.683	0.220905	0.0994764	1.13473	118933	Ubiquitin-like modifier-activating enzyme 1 OS=Homo sapiens OX=9606 GN=UBA1 PE=1 SV=3	264251	295150	290349	295715	372313	296212
P16284;A0A075B727;A0A075B728;A0A075B737	4	2	25.3859	0.221068	0.0994882	1.06739	83434.8	Platelet endothelial cell adhesion molecule OS=Homo sapiens OX=9606 GN=PECAM1 PE=1 SV=2	216147	222369	227873	244381	248835	218082
P43487;C9JJ34;F6WQW2;C9JXG8;C9JGV6;C9JDM3;C9JIC6;Q5T0Z6;Q9C010	7	4	63.4435	0.221233	0.0994882	1.08142	23481.2	Ran-specific GTPase-activating protein OS=Homo sapiens OX=9606 GN=RANBP1 PE=1 SV=1	64152.3	68605.5	71077.5	72438	79578.3	68415.8
Q86UL8;E7EWI0;A0A0D9SGI1;A0A1B0GTC0;A0A0D9SEY4;A0A0E3D6M1;A0A0D9SFP3;A0A0D9SGF8;A0A1B0GVS6	6	1	46.8122	0.221487	0.0995568	298.245	159553	Membrane-associated guanylate kinase_ WW and PDZ domain-containing protein 2 OS=Homo sapiens OX=9606 GN=MAGI2 PE=1 SV=3	1.63043	1.72574	1.96855	532.405	0	1055.67
Q5D862	4	4	31.1774	0.22209	0.0997826	3.38796	249441	Filaggrin-2 OS=Homo sapiens OX=9606 GN=FLG2 PE=1 SV=1	8765.36	68173.9	19348.6	9796.93	12093.1	6530.53
Q13561;F8W1I6;H0YI98;F8VW18;F8VX93;F8VRV7	15	11	141.886	0.222578	0.0999118	1.16955	44345.1	Dynactin subunit 2 OS=Homo sapiens OX=9606 GN=DCTN2 PE=1 SV=4	96179.5	110876	91771.6	77230.4	102519	75755.9
Q92764	3	1	27.1617	0.222634	0.0999118	3.03479	51672.4	Keratin_ type I cuticular Ha5 OS=Homo sapiens OX=9606 GN=KRT35 PE=2 SV=5	58443	68475.6	82521.6	32438.7	306.77	36267.7
Q86UU1;A0A087WTZ7;A0A087WXY7;A0A087WZL0;H0Y4T0	4	1	32.7878	0.222681	0.0999118	1.81479	152132	Pleckstrin homology-like domain family B member 1 OS=Homo sapiens OX=9606 GN=PHLDB1 PE=1 SV=1	1251.36	747.162	655.547	142.213	335.753	984.506
Q8IZ40	2	1	19.3176	0.224625	0.100692	12.8233	58183.1	REST corepressor 2 OS=Homo sapiens OX=9606 GN=RCOR2 PE=1 SV=2	87.5491	3548.37	4042.53	257.312	321.003	20.4732
P00387;B1AHF3	18	15	233.165	0.225674	0.101117	1.09851	34463	NADH-cytochrome b5 reductase 3 OS=Homo sapiens OX=9606 GN=CYB5R3 PE=1 SV=3	379408	373071	447029	409943	448969	458757
A0A1B0GV45	2	1	20.0913	0.226478	0.101431	1.31037	49894.2	Unconventional myosin-XVIIIa (Fragment) OS=Homo sapiens OX=9606 GN=MYO18A PE=1 SV=1	14710.4	15816.1	14198.1	20975.5	23927	13703.2
P30085;Q5T0D2	6	5	43.2768	0.226643	0.101459	1.21168	22450.5	UMP-CMP kinase OS=Homo sapiens OX=9606 GN=CMPK1 PE=1 SV=3	103961	67511.1	81556.9	111011	106631	88948.5
J3KR44;Q96FW1;F5GYJ8;F5H6Q1;F5GYN4;F5H3F0	10	8	81.0887	0.227084	0.101564	1.29122	31668.4	Ubiquitin thioesterase OS=Homo sapiens OX=9606 GN=OTUB1 PE=1 SV=2	64623	61495.2	66681.2	43339.6	35010.7	70965.3
A0A0R4J2F1;Q5TZJ5	2	1	17.8409	0.227188	0.101565	1.38263	151773	Spermatogenesis-associated protein 31A1 OS=Homo sapiens OX=9606 GN=SPATA31A1 PE=1 SV=1	207176	298899	208419	131577	130093	255092
Q9Y224;G3V4C6;H0YJB9;G3V4E7	9	9	95.8455	0.2279	0.101837	1.13217	28182.2	RNA transcription_ translation and transport factor protein OS=Homo sapiens OX=9606 GN=RTRAF PE=1 SV=1	62878.6	63827.4	65334	73228.2	61989.6	82203.4
P56537;B7ZBH1;A0A0B4J1Y7;A0A0U1RQV5	5	4	57.0576	0.228685	0.102097	1.25909	27112.4	Eukaryotic translation initiation factor 6 OS=Homo sapiens OX=9606 GN=EIF6 PE=1 SV=1	31012.8	28555.3	31749.3	39824.6	28508.9	46643.4
Q9UKX2	7	1	53.2825	0.228791	0.102097	5.6018	224071	Myosin-2 OS=Homo sapiens OX=9606 GN=MYH2 PE=1 SV=1	438.734	42.8528	0	1090.58	70.0866	1537.09
E5RIT6;J3QQQ9;J3QQV1;J3QRC4;J3QRI7;P61254;Q9UNX3;E5RHH1;J3KS10;J3KSS0	5	5	54.9327	0.229095	0.102158	1.47099	15206.9	60S ribosomal protein L26-like 1 (Fragment) OS=Homo sapiens OX=9606 GN=RPL26L1 PE=1 SV=1	82999.5	91797.8	83300.9	107125	186767	85769.1
A0A1B0GV75;A0A1B0GVF3;P23786;A0A1B0GTB8;A0A1B0GWC0	4	2	33.8191	0.229661	0.102346	1.29489	67742.1	Carnitine O-palmitoyltransferase 2_ mitochondrial OS=Homo sapiens OX=9606 GN=CPT2 PE=1 SV=1	7404.93	7586.27	8061.83	8677.72	13314.6	7858.89
P07686;Q5URX0;H0Y9B6;D6REQ8	21	9	208.035	0.23096	0.102879	1.27549	63567.6	Beta-hexosaminidase subunit beta OS=Homo sapiens OX=9606 GN=HEXB PE=1 SV=3	120672	130608	135228	84558.4	143173	75294.5
Q12765;B8ZZP4;C9K052	5	4	42.0591	0.231933	0.103257	1.08429	47009.4	Secernin-1 OS=Homo sapiens OX=9606 GN=SCRN1 PE=1 SV=2	118549	128530	140223	132903	148576	138469
Q15435;H7C003;C9J177;C9JD73;B5MBZ8;C9JRC4;H7C118;H7C3Q5	9	8	64.5528	0.232018	0.103257	1.09274	41678.3	Protein phosphatase 1 regulatory subunit 7 OS=Homo sapiens OX=9606 GN=PPP1R7 PE=1 SV=1	105900	104104	91515.5	106083	119416	103983
P31749;G3V2I6;A0A087WY56;G3V3X1;G3V4I6	3	2	30.7412	0.232426	0.103392	1.12494	56085.7	RAC-alpha serine/threonine-protein kinase OS=Homo sapiens OX=9606 GN=AKT1 PE=1 SV=2	93614.4	98728.4	89892.5	78747.8	97889.9	74250.8
E7EQ52;O95271	7	2	46.6321	0.232836	0.103528	1.18411	120359	Poly [ADP-ribose] polymerase OS=Homo sapiens OX=9606 GN=TNKS PE=1 SV=1	38797.5	39774.9	36396.7	37594	24741.8	34757.3
P12814;H7C5W8;G3V2N5;G3V2W4;H0YJW3;H0YJ11;G3V2X9;G3V5M4;G3V2E8;G3V380;A0A087WTZ5;A0A087X165;E9PJ81;E9PRQ7;Q04323;Q16512;Q53GS7;Q8TD55;Q8TEV9;Q9C0H9;Q9UIF8	61	4	1052.5	0.233105	0.103554	1.08829	103628	Alpha-actinin-1 OS=Homo sapiens OX=9606 GN=ACTN1 PE=1 SV=2	615457	643200	669714	537239	654062	580625
H9KV75	55	3	932.155	0.233105	0.103554	1.08829	95339.2	Alpha-actinin-1 OS=Homo sapiens OX=9606 GN=ACTN1 PE=1 SV=1	87086.5	91012.2	94763.9	76018.8	92549.2	82157.9
Q6ZXV5;F8VRY4;F8W044	4	4	26.6729	0.233401	0.103639	1.33493	104921	Protein O-mannosyl-transferase TMTC3 OS=Homo sapiens OX=9606 GN=TMTC3 PE=1 SV=2	13685.6	13372.8	14473.4	12683	23559.5	19199.3
P62136;F8VR82;F8VYE8;F8W0W8;P36873;E9PMD7;A0A087WYY5;F5H037;F5H1L6;F8W0V8	12	4	165.114	0.233974	0.103781	1.2387	38253.5	Serine/threonine-protein phosphatase PP1-alpha catalytic subunit OS=Homo sapiens OX=9606 GN=PPP1CA PE=1 SV=1	80798	66377.3	77211.1	100187	70385.1	107374
A0A0U1RQH7;G3XAC6;Q14498;A0A0U1RQW2;H0Y4X3;Q5QP23	2	2	12.7942	0.233984	0.103781	1.32429	26869.7	RNA-binding protein 39 (Fragment) OS=Homo sapiens OX=9606 GN=RBM39 PE=1 SV=1	7825.67	6217.31	7569.57	12234.2	9569.85	6817.39
Q86WG5	3	1	20.7086	0.23437	0.103883	1.11798	210518	Myotubularin-related protein 13 OS=Homo sapiens OX=9606 GN=SBF2 PE=1 SV=1	16462.5	18977.6	18649.2	15995.9	18097.9	14287.5
Q96EF0	2	1	14.4611	0.235064	0.104143	1.51551	80173.4	Myotubularin-related protein 8 OS=Homo sapiens OX=9606 GN=MTMR8 PE=1 SV=1	20626.5	25008.2	23685.9	6425.89	25186.4	14128.5
P24593;C9JXX4	8	6	85.2474	0.235649	0.104356	1.17555	31596.8	Insulin-like growth factor-binding protein 5 OS=Homo sapiens OX=9606 GN=IGFBP5 PE=1 SV=1	54936.2	56769.3	54188.4	78589.4	54593.4	61833
P07099;B1AQP8;B1AQP9	17	14	141.674	0.236126	0.10452	2.83606	53177.1	Epoxide hydrolase 1 OS=Homo sapiens OX=9606 GN=EPHX1 PE=1 SV=1	362466	63870	91177.5	63744.8	43245.9	75485.7
Q86VV8;J3KSV7;A0A1W2PQI7;J3KTD2	4	2	39.7703	0.236246	0.104526	1.20875	252451	Rotatin OS=Homo sapiens OX=9606 GN=RTTN PE=1 SV=3	47985.4	44879.3	54775.8	44302.2	47132.3	30708.9
Q8N163;H0YB24;G3V119;A0A087X2B6;E5RHJ4;E5RFJ3;E5RGU7;E5RHH8	9	5	77.6793	0.236636	0.104652	1.30865	103529	Cell cycle and apoptosis regulator protein 2 OS=Homo sapiens OX=9606 GN=CCAR2 PE=1 SV=2	24649.2	25562.3	36345.4	18764.3	17947.6	29430.2
A0A2R8Y7Z3;I3L354;A0A0D9SEN7;I3L0L0;Q13761;Q13950	2	1	13.583	0.236836	0.104694	1.66324	36691.1	Runt-related transcription factor 2 OS=Homo sapiens OX=9606 GN=RUNX2 PE=1 SV=1	14501.9	8138.52	12260.1	24597.2	23294.9	10156
Q32MZ4	3	3	25.3214	0.23706	0.104746	1.47615	89880.5	Leucine-rich repeat flightless-interacting protein 1 OS=Homo sapiens OX=9606 GN=LRRFIP1 PE=1 SV=2	42117.8	19609	26405.4	22013.3	22386.7	15303.9
A0A024R571;Q9H4M9;C9J2Z4;C9JC03;C9JDQ8	9	6	69.5283	0.237526	0.104905	1.16521	61984.4	EH domain-containing protein 1 OS=Homo sapiens OX=9606 GN=EHD1 PE=1 SV=1	35310.9	38216	38602.8	29154.6	27286.2	39790.4
P78524;B4DDL8;E9PKE0;Q2M2H8	2	1	12.4782	0.237655	0.104915	4.22321	127682	Suppression of tumorigenicity 5 protein OS=Homo sapiens OX=9606 GN=ST5 PE=1 SV=3	2996.11	1104.95	1617.41	602.238	0	751.82
F5H4C6	3	1	19.6418	0.238358	0.105132	1.6385	28577.3	N-acetylglucosamine-6-sulfatase (Fragment) OS=Homo sapiens OX=9606 GN=GNS PE=1 SV=8	9732.78	10136.6	9468.09	15982.1	8520.19	23567.1
Q96RY7	2	1	12.4602	0.238744	0.105255	1.72423	166961	Intraflagellar transport protein 140 homolog OS=Homo sapiens OX=9606 GN=IFT140 PE=1 SV=1	87646.1	48298.6	33600.3	18576	43244.3	36510.5
Q8TDY2	3	1	19.2977	0.238867	0.105262	1.21062	185201	RB1-inducible coiled-coil protein 1 OS=Homo sapiens OX=9606 GN=RB1CC1 PE=1 SV=3	33352.2	32080.9	32028.4	33450.7	49703.3	34834.8
Q56UQ5	2	1	22.0537	0.240262	0.105782	1.37229	15814	TPT1-like protein OS=Homo sapiens OX=9606 PE=2 SV=2	10049.5	9665.07	9994.96	9269.21	8533.31	3847.01
P23526	9	6	76.9609	0.240642	0.105902	1.16332	48286.5	Adenosylhomocysteinase OS=Homo sapiens OX=9606 GN=AHCY PE=1 SV=4	84959.9	87492.8	86453.3	118300	83078.9	99811
Q6R327;D6R9S6	6	1	41.2757	0.240888	0.105963	3.89414	194328	Rapamycin-insensitive companion of mTOR OS=Homo sapiens OX=9606 GN=RICTOR PE=1 SV=1	11300.5	14431.1	22434	11429.9	124823	51310.4
E7ETY7;Q8TED1	4	4	43.3237	0.241829	0.106249	1.27932	18261.1	Glutathione peroxidase OS=Homo sapiens OX=9606 GN=GPX8 PE=1 SV=1	36574.8	26214.9	30072.2	22226.7	18163.1	32197.3
P51858	6	3	54.9915	0.241856	0.106249	1.11077	26902.4	Hepatoma-derived growth factor OS=Homo sapiens OX=9606 GN=HDGF PE=1 SV=1	11883.6	12817	12771	15619.9	12292.9	13709.6
Q9UL25	3	1	27.9962	0.24186	0.106249	1.64928	24746.8	Ras-related protein Rab-21 OS=Homo sapiens OX=9606 GN=RAB21 PE=1 SV=3	19100	17197.4	19704.4	22095	50462.1	19805.4
P02538;O95678;F8VUG2;F8W1U3;H0YIC5	36	2	482.475	0.242092	0.106304	3.6967	60330.2	Keratin_ type II cytoskeletal 6A OS=Homo sapiens OX=9606 GN=KRT6A PE=1 SV=3	46421.1	53509.2	334798	39135.5	27833.6	50629.8
P30613	5	2	53.2162	0.243155	0.106723	1.87344	62229.5	Pyruvate kinase PKLR OS=Homo sapiens OX=9606 GN=PKLR PE=1 SV=2	1650.56	1475.05	2401.23	4223.73	1492.03	4638.46
O94906	3	2	20.5749	0.243979	0.107037	1.19676	107724	Pre-mRNA-processing factor 6 OS=Homo sapiens OX=9606 GN=PRPF6 PE=1 SV=1	6411.76	8446.91	9244.5	10007.3	10650.8	8187.61
E9PLA6	6	1	81.8454	0.244603	0.107263	2.60851	8817.18	Serpin H1 (Fragment) OS=Homo sapiens OX=9606 GN=SERPINH1 PE=1 SV=8	556.589	509.276	482.32	508.355	2748.92	781.19
Q09028;E9PC52;H0YF10;Q16576;H0YCT5;H0YDK2;Q5JP01;Q5JP02	3	3	19.7233	0.244944	0.107365	1.09544	47940.9	Histone-binding protein RBBP4 OS=Homo sapiens OX=9606 GN=RBBP4 PE=1 SV=3	88634.9	76899.1	80719.6	82598.1	68824.5	73377
A6NNK5;Q12888;M0R142	4	1	29.1869	0.245198	0.107429	2.58496	211016	TP53-binding protein 1 OS=Homo sapiens OX=9606 GN=TP53BP1 PE=1 SV=2	4222.52	7008.12	5223.56	5400.47	8374.97	28758.1
Q96L34	2	1	14.1218	0.246327	0.107836	41.1504	83318.2	MAP/microtubule affinity-regulating kinase 4 OS=Homo sapiens OX=9606 GN=MARK4 PE=1 SV=1	81.6885	27.3855	336.829	1091.51	59.0892	17198.5
O15260;Q5T8U5;B7Z1G8	9	9	120.64	0.246345	0.107836	1.76625	30622.2	Surfeit locus protein 4 OS=Homo sapiens OX=9606 GN=SURF4 PE=1 SV=3	141223	125244	134731	265013	108904	334697
D6W5Y5;K7EIF7;K7EJV1;K7EJV5;K7ELT6;K7ELV6;K7EMY9;K7ENN6;K7ENX8;K7EPM4;K7EQL0;K7EQR7;K7EQX4;K7ER40	2	1	20.8323	0.24701	0.108079	1.37108	32374.5	Cold inducible RNA binding protein_ isoform CRA_c OS=Homo sapiens OX=9606 GN=CIRBP PE=1 SV=1	8192.28	10479.1	10297.7	4648.37	11268.5	5211.81
Q92905;E5RHF2;E5RHH5	5	5	38.0895	0.247841	0.108395	1.42793	37807	COP9 signalosome complex subunit 5 OS=Homo sapiens OX=9606 GN=COPS5 PE=1 SV=4	36072.1	38190.6	35174	43445.7	12694.6	20500
[truncated: 751 more rows]

## Sheet: Table S2
Table S2. List of significantly affected proteins identified using comprehensive reverse phase UHPLC profiling and direct label-free mass spectrometry quantification (adjusted P ≤ 0.01 and at least 1-fold of log2 transformed ratio).
[truncated: 434 more rows]

[truncated: 6 more sheets: Table S3, Table S4, Table S5, Table S6, Table S7, Table S8]
